# Supplementary material for: Bioinformatics-Guided Network Pharmacology Exploration of Taraxacum Officinale’s Renoprotective Effects Against Cisplatin-Induced Nephrotoxicity
Source: Nutrients. 2025 Sep 29;17(19):3092. doi: 10.3390/nu17193092 (PMC12525703; doi:10.3390/nu17193092)
Supplement: Supplementary file 1 [file nutrients-17-03092-s001.zip › Supplementary Table 1.xlsx]

## Sheet: DrugTargets
CA2
ALOX5
CA7
CA1
CA6
MMP9
CA12
MMP1
MMP2
PTPN1
CA14
CA9
CA5B
CA5A
CA3
AKR1B1
ESR2
CA4
AKR1B10
HCAR2
MIF
CA13
NQO2
TLR4
ERBB2
ESR1
SLC6A2
TTR
MAPK1
AKR1C3
AKR1C4
AKR1C2
SYK
APP
EGFR
FYN
LCK
PTGS1
PIK3CB
CYP1A2
CYP2C9
CYP3A4
CYP2C19
PIK3CA
ELANE
F3
HSD11B1
NFE2L2
STAT3
PYGL
MMP13
MMP12
SLC37A4
PRKCD
PRKCA
BACE1
PDE5A
PDE4D
PDE9A
PDE1B
EDNRA
ABCB1
NEU4

## Sheet: DiseaseTargets
PKD1
PKHD1
PKD2
HNF1B
UMOD
TSC2
GANAB
REN
MUC1
IL6
CEP290
PAX2
ACE
TNF
COL4A5
WT1
NPHP3
CC2D2A
DZIP1L
TSC1
DNAJB11
ALG9
GATA3
COL4A4
CFH
DYNC2H1
LCN2
MKS1
IL10
NPHP1
HAVCR1
TP53
APOE
ALB
NPHS1
BICC1
DSTYK
INS
MIR1225
COPA
AGTR1
TTC21B
CRB2
TMEM67
TGFB1
INVS
AGT
EPO
SLC22A12
MTOR
RET
NPHS2
MIR15A
THBD
TBX18
HNF1A
CFI
AQP2
CST3
BRAF
FLCN
NPHP4
VHL
MAPK1
LRP5
IL1B
APOL1
HMOX1
PBX1
CRP
SPP1
COL4A3
SERPINE1
NPHP3-ACAD11
CASP3
VEGFA
B2M
NPPA
CASR
NOS3
SLC2A9
SOD1
MIR17
MET
HLA-DRB1
CLCN5
IFNG
FRAS1
CCL2
ADAMTS13
CPT2
F2
IFT172
CTNNB1
IFT140
IGF1
TLR4
MMP9
ICAM1
EGF
WNT4
TTR
NRIP1
IL18
CCND1
FGF23
C3
FN1
SALL1
HPRT1
IGF2
CD46
CXCL8
CLCNKB
TERT
PTEN
CCN2
IQCB1
SLC26A1
SLC4A1
NOS2
LRP2
MKKS
MIR21
EDN1
EGFR
ITGA8
WDR19
NEK8
PRKCSH
ROBO2
BRCA2
BCOR
CFHR5
AGXT
GDNF
OFD1
SEC63
VWF
H19
AKT1
MPO
NAGLU
GPT
ROBO1
SLC34A1
BDNF
EYA1
ACTN4
HNF4A
HGF
ENO2
GLS
APRT
NPPB
CTLA4
AHI1
AQP1
GLIS2
COL4A1
HLA-B
BSND
LEP
SLIT2
SETD2
EP300
FGFR3
PIK3CA
COMT
XDH
CD2AP
GPC3
MYC
YWHAE
ENPP1
NTRK1
CFHR1
VDR
BMP7
NEK1
NOTCH2
TRPV4
ALPL
RPGRIP1L
INPP5E
KAAG1
APOA1
SLC12A3
ANO5
FAT4
ATM
STAT3
HMGB1
SLC12A1
IFT80
NFE2L2
HSPG2
LMX1B
HIF1A
MYH9
SPTAN1
BMP4
PPARG
BCL2
IL2
AVPR2
NIPBL
CUBN
SDHB
CDKN1C
ALMS1
VCAM1
HP
FREM2
GRHPR
FGFR2
DGKE
ADIPOQ
LIFR
TRPC6
KIAA0319L
CHEK2
OCRL
KL
TMEM216
ALG8
CLCNKA
HLA-A
SEC61A1
TNFRSF1A
CFTR
MTHFR
INF2
JUN
GFAP
MEFV
GPC4
S100B
PBRM1
TRIM28
IFT88
BBS1
F3
PIK3C2A
FABP1
AVP
FLT1
FGF2
SMARCA4
SLC22A6
IL2RA
C4A
AQP4
FCGR2A
CAV1
FBN1
NGF
SDCCAG8
UPK3A
LCAT
SIX1
ANKS6
BBS4
MB
CAT
GNAS
FAS
GRIN2B
RBP4
SLC5A2
HSD11B2
VIM
SLC17A5
PRTN3
TMEM231
CREBBP
POU6F2
IL4
KNG1
GLA
GJB2
ZNF423
MECP2
KRAS
AGER
GLIS3
MME
RYR1
WDR35
ELN
NR3C2
G6PC1
PACS1
ENG
ACE2
HDAC8
ADM
GDF6
PTGS2
PAX8
EBF3
TF
KAT6B
ABCB1
OGG1
FHIT
RETN
CEP164
PTPN22
TMCO1
TNFRSF11B
KCNJ11
SLC2A2
PTPRO
MMACHC
PDGFRB
PDPN
BMP6
SMARCAL1
FH
SAA1
GGT1
PRMT7
SMARCB1
NOX4
JAG1
SREBF1
CLDN16
NOD2
FASLG
ITGAM
NSD1
TCTN3
SOX11
MMP2
CTNS
FREM1
FOS
FGFR1
AQP3
CPLANE1
DIS3L2
SLC3A1
RNLS
FANCD2
NLRP3
MYLK
FGA
TNXB
WNK1
DHCR7
SELP
RAI1
KCNQ1
SHH
IRF5
ABCC8
ZEB2
IQSEC2
CDH16
CXCL12
CCR5
KMT2C
MITF
GCK
MIR155
SIX2
MIR141
CD36
BBS10
CFHR3
GHRL
POGZ
BGLAP
PAX6
CALCA
KCNQ1OT1
BBS5
PLG
B9D1
SALL4
CDKN1A
PON1
COQ8B
KIAA0586
SLC2A1
TCTN2
GRIN1
MYO1E
PTH
CDH1
IL1A
AMBP
ACP5
CSPP1
BAX
GP1BA
PTPN11
SST
IGFBP3
MMP3
CYP27B1
ARG1
INSR
LAMB2
GATM
EDNRB
APOB
AGTR2
F8
ATRX
ARID1B
WFS1
SELE
EDNRA
TLR2
FCGR2B
MBP
MIR126
MIR200C
GAPDH
FANCL
PARP1
PRL
MDM2
SLC22A2
TMEM237
CCL5
EHHADH
MMP1
BBS9
LGALS3
PKHD1L1
BLK
LBR
PDCD1
F5
SLC7A7
KMT2D
ELANE
CDC73
TRIP13
COL1A1
MIR106B
TBX1
CDKL5
SIX5
SRC
SLC6A19
DICER1
MIF
MYCN
CLCN1
HDAC4
RERE
SLC4A4
HBB
ADD1
IL17A
CXCL10
ANLN
PTCH1
DRD2
GH1
SOX9
C4B
CDKN2A
STXBP1
APP
PRKCZ
CCR6
HLA-DQB1
SOX17
XPNPEP3
FOXP3
TTC8
FGF7
MAPK8
IL1RN
GJA1
LDHA
HSPA1A
TNFSF11
MALAT1
PDX1
IFNA1
KCNJ10
COLEC11
MEN1
CHAT
RAF1
REST
PMM2
HRAS
DEAF1
FOXC1
B9D2
AHSG
CD79A
BRCA1
ARL6
SLC37A4
KMT2A
TFE3
PRPS1
HFE
BBS2
FANCE
KCNJ1
KDR
SDHD
TMEM138
SOD2
PIGA
CHD7
FLNA
PRKCD
PRKD1
SCNN1G
DYNC2I2
FANCC
GNB3
CYP3A5
CD14
FUZ
MBTPS2
COL7A1
FGF8
SLC9A3
SLC9A3R1
SMARCC2
STAT1
MAPT
NEUROD1
PDGFB
SERPINC1
KAT5
FAH
MFF-DT
MIR122
POLG
PLAT
ERBB2
MIR192
SLC5A1
PLCE1
CLTRN
KRT18
PRDM16
EVC2
FLII
ETS1
PALB2
CORIN
FGF10
CSF2
GNB1
CFB
PAX4
ARHGDIA
CXCR4
SCN2A
MIR223
TCTN1
MGAT3-AS1
CDC42
KIRREL1
GLI3
MIR34A
SCN9A
CSF3
HOGA1
TREX1
FANCF
HAMP
IFT122
NDUFAF6
NGFR
FANCA
CDKN1B
IGF1R
UTS2
ACTB
NRAS
ADA2
GPX3
SCNN1A
IRAK1
KIF1A
NUP107
MAPK14
AFF3
MAGI2
ASXL1
UCHL1
BDKRB2
BBS12
CACNA1A
MGP
POMC
ECE1
FOXP1
TNNT2
PPP3CA
KRT7
DNASE1
TNFAIP3
FANCI
STAT4
KDM6A
ARX
MT-ND1
HAVCR2
CYP2C9
NOS1
IGFBP1
PYGM
GLI1
MIR145
MAPK10
DYRK1A
MEG3
KCNAB2
TCN2
IL1R1
TIMP1
LPL
SUFU
CASP8
ABCC2
ODC1
SOST
EMP2
PRKCA
DCDC2
GC
FANCB
CYP24A1
CR1
MAPKBP1
CD44
CUX1
CHRNA3
RAD51
TP63
MIR210
SLC12A2
MBL2
ZPR1
MMUT
GCG
BAP1
CYP3A4
RARB
CD40LG
MAP3K7
TNNI3
ARID1A
GSN
LAMC2
NOTCH1
TCF4
SLX4
CP
GABRD
RAC1
CLU
BRD4
ADRB2
SPEN
PTGS1
CDH2
ARID2
TNFSF12
EHMT1
LIG4
UCP2
SIRT1
GSTP1
HSPA4
ALDOB
KRT8
SON
CYP2E1
HBA2
TKT
SLC6A4
SERPINA3
LPA
PMS2
PPARA
STAR
F9
SLPI
SCT
SHANK3
C5
TFAP2A
BBS7
SYNPO
GATA1
HMGCR
SKI
DLL1
SLC22A8
LAMA5
SLC22A5
CFHR2
MIR29A
HLA-DPB1
WNT9B
AKR1B1
CYS1
SYNGAP1
AXDND1
ANGPT2
ITGB2
SDHC
NTRK2
ARL13B
COL3A1
PEX6
MAPK3
GSTM1
TJP1
RAD51C
ETFB
PLA2G7
PLA2G6
TIMP2
ERCC4
TRIM8
VANGL1
EPAS1
LEPR
TNFRSF1B
ITGB1
CCR2
BCL2L1
PVALB
NFKB1
ARHGAP24
CYP11B2
IL15
PTGDS
HLA-DQA1
LIPC
CASP9
CYCS
CASZ1
ESR1
ITGA6
FCGR3B
GREM1
LAMA3
KIT
LUZP1
G6PD
DPP4
MYOCD
NF1
HAX1
NUP93
RPL36A-HNRNPH2
SCNN1B
HLA-C
TH
KIAA0753
ADAMTS3
UBE4B
DMD
PHEX
PEX5
DUSP29
CD4
IGHMBP2
PIGQ
RAD21
XRCC2
RETREG1
RTN4R
BMP2
CLCN7
MIR199A1
PLAU
KCNA1
CD151
SIK1
CASK
SNRPN
PRKAR1A
IL33
UBD
PLA2G2A
SQSTM1
IFNA2
SERPINA1
ACTC1
ERCC6
SGPL1
RTTN
MAOA
KCNN4
MIR93
SCARB2
SETBP1
RHOA
MIR146A
AMACR
ATP7B
SELL
FANCG
KYNU
CSF1
SCN1A
CYP1B1
DDAH2
PTX3
WDR73
P2RX7
HLA-G
HPSE2
PCSK9
SMC1A
GNAO1
MFN2
NEU1
EVC
ADCY10
MYD88
TRPM3
ETFDH
ITGB4
ADA
PCSK2
NINJ1
CR2
LIF
CLDN2
KLF11
HSPA8
TUG1
IRS1
PUF60
SEMA3A
TGFBR2
BCS1L
SYP
CD274
NBN
MT-CO1
CLDN4
PECAM1
AFP
NUP133
GP1BB
CEL
SRCAP
ETFA
KCNA2
CD34
SCN1B
MT-TL1
HSPB1
AKT3
ABCG2
PRF1
NEK9
APPL1
NADSYN1
SLC13A5
HTR2A
SMAD4
SPOP
GP9
PAFAH1B1
LMNA
SLC6A20
DNMT1
TXNDC15
KRT19
NEAT1
ESCO2
MLXIPL
TRIM32
PVT1
HLA-DPA1
DAAM2
ARVCF
GLI2
NPY
KCTD1
NUP160
EZR
MMP23B
NUP205
ANXA5
MAP2K1
DNM1
CXCL2
ALDOA
WWOX
SDHA
PLEC
NPPC
CD55
DNMT3A
ITGB3
GSR
WNT11
SLC1A1
ANGPT1
THBS1
SCN11A
ARG2
HERC2
ATP1A1
RUNX2
CHUK
LOC107032760
BRIP1
RPS19
MAD2L2
FIBP
SMAD3
KIAA1109
NR3C1
F10
CCL3
GRK2
KIF7
UFD1
DCHS1
PCK1
NAT8
APC
NUP85
PRKCB
CFHR4
COL14A1
GRIA3
ALPP
LPIN1
MAFB
CNR1
SFTPD
MT-CO3
FLNB
KRT20
COL4A6
MSH2
GCDH
DACT1
PIK3R1
TNFSF10
NAT2
CXCR3
GDF15
TBC1D8B
CETP
PODXL
SHROOM3
WNT5A
KITLG
BAAT
KCNJ5
RREB1
STAT5B
PRODH
EGR1
ADCY6
LYZ
NDUFS4
NTRK3
SERPINF2
TNFSF13B
F7
PNKP
CHRM3
GFRA1
SH2B1
ITPR3
PAH
SGK1
PLAUR
STX1A
UGT2B7
TGFB2
KIF3A
ATP6V0C
KCNQ2
KCNB1
STOX1
RALGAPA1
MIR200A
MIR19A
ALDH2
IL13
ACTG2
NPM1
FMR1
LAMA2
HSP90AA1
COL2A1
CISH
MT-ATP6
AVIL
TUBA1A
HMGA2
SNAI1
TXN
YAP1
IL6R
CHGA
NCF1
SOX4
PIK3R2
MYH11
JAK1
SP1
CCN1
LEMD3
XIAP
MMP12
SCGB1A1
NPR1
HSPBAP1
GAA
FLRT3
NBEA
MVK
SIM1
PIEZO2
PEX2
SATB2
BIRC5
CYP2D6
NPNT
CTSB
DES
GATA4
CAMP
NES
MIR27A
APLN
ATRIP
ATF2
FLI1
PSEN1
SLC26A6
CLTC
CDK4
CREB1
IGFBP7
COL5A1
COQ2
SOD3
LDLR
CCBE1
NOS1AP
S100A1
NCAM1
SPRY2
TGFBR1
ABCC6
POR
LEF1
SCO2
TNFRSF12A
PTH1R
ABCG5
H2AC18
ASIC1
ILK
AOPEP
DPYD
IL5
KIRREL3
CAPN15
FKBP6
PXN
UBE3A
EIF2AK3
CEP41
CLDN19
BDKRB1
MT-ND2
SCN8A
PEX12
TCF21
EPOR
CSPG4
ABL1
NTN1
CD40
GHR
B3GLCT
FGB
SMARCE1
ALDH5A1
PTHLH
WAC
CACNA1S
TNIP1
RPL5
NOTCH3
GNA11
RAB8A
EPCAM
ADAMTSL1
AOC1
ENPEP
CDK5
FLT4
PPARGC1A
LTF
HOTAIR
GZMB
HOXD13
CA9
RB1
CTSK
MT-ND4
FGF20
SNCA
PEX10
CASP1
IFT20
PIK3CG
CXCL1
MCTP2
XRCC4
AIF1
GAS5
PRKN
CALB2
BNC2
SLC15A2
ARSA
IL2RB
FOXC2
AGXT2
CASP10
CCR1
NR0B1
CXCL9
C1QA
CCL4
BHMT
RASSF1
RTN4IP1
SDC1
SOX10
MIR143
ITGA3
TFEB
PEX1
KANSL1
TRAF6
MIR214
RBM8A
DCN
OPTN
BUB1B
SLC17A1
NKX2-1
TGFA
ABCB11
FBN2
COL18A1
TCF20
CHI3L1
WNT7B
IL3
JAK2
OCLN
STAT5A
VANGL2
MMP7
CYP2C19
SC5D
WNK4
MXRA5
FYN
PLXNC1
UBE2A
PC
TCF7L2
SOCS1
LAMB3
LIMK1
ITPR1
MED13L
CNDP1
STAT2
MAG
F12
PCNA
ALOX5
RTN4
CYBB
ZIC3
ANKFY1
C1QB
ATF3
HACE1
VPS33B
SRY
EWSR1
NALCN
TNFSF4
HSPD1
ALAD
MIR30A
GBA
MIR221
RPL11
NEFL
DPF2
SMAD2
TRPV1
IL7
HNRNPU
C5AR1
SFTPB
PDGFA
DDIT3
CDK1
HARS1
BAZ1B
SPATA5L1
GTF2I
KEAP1
USH2A
PEX13
SOX18
APOH
SARM1
CD59
MIOX
MIR20A
CD81
SLC6A3
RASGRP1
NAMPT
LTA
S100A9
SCN1A-AS1
DKC1
FLT3
ERCC8
CDK2
CX3CR1
ABCB4
SKIV2L
LRIG2
SLC26A4
IRF3
SLC25A25
CDC25A
PCSK1
ANKK1
TMEM158
OCA2
ASTN2
AIFM1
GABRG2
CLDN3
MIR25
UBE2L3
GRIN2A
CKB
DPEP1
NFKBIA
IRS2
GRIA2
SNRPB
MBD5
PTPRC
PTGER3
AKR1A1
CCL26
TGIF1
CXCL16
APOC3
ELP1
WDR11
SLC7A8
DTNB
RPS26
CCND2
U2AF1
OLR1
SMC3
MIR29C
PROK2
STRA6
PARK7
SEMA3E
SMARCD1
MYOD1
NDN
COL1A2
WNT3
TBC1D24
TREM2
KRT5
NDUFAF1
STC1
NR1H2
ZMYND11
CTSG
PIK3CB
PEX19
MIR185
IFIH1
PTPN1
MIR181A2
HCRT
NQO1
CISD2
ARFGEF1
AKT2
SLC13A2
MDK
TFRC
NR4A1
BCAR1
SLK
SLC13A3
SOCS3
UGT1A1
ROR2
SLC47A1
ACOX2
MT-CYB
CPT1A
MSH6
TMEM126B
PEX26
NFAT5
LRRC56
CYBA
TNC
BUD23
NAA10
PEX16
CDKN3
PAPPA
PLA2R1
SFTPC
HBEGF
CA2
MEF2C
FGF1
RRM2B
NEDD4L
MKI67
DDC
SNHG14
FKBP1A
ANKRD11
SEC24C
ITGA2B
CYP17A1
ADAM10
MIR142
SLC1A3
MT-TF
SLC29A3
TLR9
KLK1
RPS6KA3
KLK8
RAB11A
AUTS2
JAZF1
CLDN7
VIP
EZH2
HSPA5
GSK3B
IL11
NR1H4
GPX1
SERPINB7
AHDC1
KRT17
YY1
SYK
LMOD1
PGF
APEX1
CTCF
TINAG
MT-ND3
CRH
ABCA1
PIGN
ELP4
GAMT
TSHR
RPL3L
UGCG
TPMT
PRODH2
KRT14
MNX1
CD8A
TAC1
PITX2
PTPN3
RPL15
BSG
NFIA
NDUFS2
CLEC7A
PAX5
PRKAG2
DHX34
PEX3
NINJ2
AIRE
SDHAF1
IRF1
NTNG2
CTTN
CXCL14
JMJD1C
CYP1A1
SLC13A1
CXCR2
RFC2
IL6ST
MORC2
BCL7B
MIR150
WWTR1
CALR
EPHX2
GRM7
SS18
RASA1
MIR200B
MAGEL2
CYP2B6
GAD2
CSNK2B
CD80
PLCB1
KIF12
USP7
ANPEP
KCNK1
NRG1
SORD
MIR144
SPTLC1
MIR140
MST1R
CFP
MIR378A
RIPK4
EXT2
KIF1B
TPO
EXTL3
PLVAP
GNRH1
MTR
GTF2IRD1
MCL1
NLRP1
NDUFA1
GALK1
GSTT1
IFT81
ERAP1
DNASE1L3
PLIN2
CILK1
LMNB2
ICOSLG
RARA
ADORA1
ASXL3
GRIK2
RPS27A
GRN
RBBP8
PAX1
MYT1L
SLC9A1
COMP
AGRN
KMT2E
SIL1
MAP4K2
AFF4
CDKN2B
NDUFV1
SLC8A1
HGD
AR
GAST
CLDN10
MIR32
LOX
CYP1A2
ADSL
CEP57
GUSB
FOXO3
MT-ND6
PPIG
AP1S2
CCK
DYSF
VEGFD
RPS20
RELA
HBA1
EPHA4
BCHE
EIF4H
MAPK9
BTD
PROKR2
SLC2A4
IGFBP2
FIG4
S100A8
FOLH1
CTSD
MIR125A
FBXW11
KIF14
TNFRSF10B
CBS
F2RL1
GAL
PTK2B
DHX30
PIK3CD
CUL3
EPHB2
GALC
JAM3
ITGA4
SCN4A
CYP4A11
RPL18
SMAD7
PHGDH
ERBB3
PROM1
SLC25A22
SMS
STXBP2
MAX
VEGFC
OSM
ASS1
SPINK1
COQ7
SBDS
PLD1
FABP2
TGFB3
SPINT2
WWC1
DUSP6
ACKR1
AQP11
RUNX1
ELAVL1
NR1I2
HMCN1
CD47
MAF
CFLAR
VTN
AOC3
MIR182
PEX14
EEF1A2
FOXE3
SLC22A4
ATP12A
TLR3
UROD
DCX
HDAC1
DHX16
ADCYAP1
SMPD1
PPOX
WTIP
CA4
IDO1
SEC61B
CDK6
TAOK1
KYAT1
MIRLET7C
RHO
XRCC1
DAPK1
MIR195
RPS28
AQP7
GTF2IRD2
CLIP2
TSPO
PMP22
GAPVD1
NPC1
HYLS1
MASP1
C1S
SMARCA2
AAAS
DDX3X
SLC26A3
DHCR24
OSGEP
TBL2
COL4A2
NR1I3
APAF1
CALB1
TP53RK
DEFB1
ALDH4A1
PXDN
GRB2
FOXO1
MPV17
GLDC
PGK1
ABCC9
C1QBP
RPS15A
HIRA
POSTN
STX1B
SPTBN1
BANK1
SURF1
FABP12
FOXRED1
COL17A1
SYT1
NTF3
PDE4A
GAP43
TYR
MIR107
CRYAA
TXNRD2
VAMP2
PXK
CHD2
NR1H3
NR5A1
LOC107133510
DSP
CALCRL
VIPAS39
ABCC1
ACHE
CD28
NGF-AS1
DAB2
CLN5
PSAP
CTHRC1
NDUFAF3
FGG
MMP14
TPRKB
CLCN4
ITGAL
ZNF699
DROSHA
TSHZ3
MAN2B1
ABCA3
TLR5
KLF15
NR4A2
SFRP1
KCNH1
CRKL
CPB2
NSD2
ALDH3A2
ALK
NRP1
IKZF1
PTGIS
PWRN1
PRX
GP6
LOC106099062
TEK
SLC4A2
MASP2
THPO
NEUROD2
SEC23B
ABCD1
RPS7
ASPM
C1QC
TYK2
ACAD9
PIGP
CLDN1
DDR1
CDH5
PF4
ACTA1
DLK1
C2CD3
RHOB
KLHL3
LRP4
MIR10A
CABIN1
DNA2
ADORA2A
MLH1
PALS1
CDH23
RNU4ATAC
FBLN1
FABP3
DAO
HADHA
DKK1
SOX2
PLCH2
HOXA13
FOXG1
SFPQ
PDGFC
NDUFAF2
STK11
GLUD1
METTL27
DCC
WRN
KDM5C
KCNMA1
ABCC4
PNPLA6
ATP2A2
L1CAM
GCM2
DNAJC30
DNM1L
ABCA12
PPBP
SLCO2A1
UGT1A9
ATP8B1
ADAMTS9
FTO
MAP2K2
SLC22A1
FOXM1
OGA
TRAP1
MYO5A
IFNGR1
CHN1
SSTR3
EFEMP2
NDUFS1
ETV6
IL4R
ATP7A
TLE1
RPS6KB1
AP2M1
ARNT2
SPARC
IL7R
HMOX2
XIST
PRDM1
KLLN
MLKL
GABRB3
CHD3
ATP6V0A2
DARS2
BCR
LOC110006319
CNTF
TG
CHKA
SLCO4C1
ADK
ENO1
MADD
PROC
ALDH7A1
S1PR1
ZNF365
ALG14
MICA
DYNC1H1
SPEG
NDUFA6
IGHG1
NDUFS3
MIR34B
SLC30A8
APC2
NUP37
SLIT3
PROCR
SERPINH1
SPAST
NDUFS8
RECQL4
FCGR3A
VPS37D
KIF5C
LAMB1
ISL1
BLOC1S1
TERC
NDUFA13
LBP
PCSK5
IL17RD
SLC5A10
EPB41L1
EPRS1
TBCK
ATRIP-TREX1
TUBG1
COX5A
RNASEH2C
MIR23B
CDK5RAP2
TREM1
LYN
PEE1
PEE2
PEE3
MIR342
TAMM41
TOP1
MMAA
MYO5B
GAD1
CACNA1G
FZD3
APOM
DSE
TRAF2
STX3
MDH2
TYROBP
CELF2
SERPINF1
MT-ND5
NDUFB9
ATG7
ARNT
KDM4C
DDAH1
ZNF148
GJB1
IARS2
OXT
ERN1
PDYN
IGF2BP2
TMEM270
AXL
FTH1
PCCA
HTR1A
USP9X
MIR222
SULT1A3
DPH1
BICRA
SAMD9
MIR191
DEPDC5
GBE1
TYMP
SLC6A12
TIRAP
ACAN
IL23R
BECN1
DDB1
RORA
BBOX1
MT-CO2
SLC22A3
ACP1
SAMHD1
TACR1
ASAH1
RPL35A
CCL11
GNAQ
MIR30E
FUS
CCN3
WDR72
TTC37
SFTPA1
SYNE2
PTPRQ
DVL1
OPRM1
TIMMDC1
ATP6V1B2
ELP2
DDX6
GABRA1
CTSL
PDE4D
CACNA1H
SETDB1
PGR
RYR2
ADRB1
MMP8
CYP2A6
RAB3GAP1
CHST14
PLCG1
VPS33A
ROS1
NPR3
ASL
TMEM123
NEXMIF
NDUFAF5
TACR3
ENGASE
ASH1L
PCBD1
MKRN3
HTR3A
ESR2
KMT2B
EPX
DOCK8
NDUFB3
ATP1B1
ADM2
CTBP1
EPG5
EFNB2
GCKR
CTH
ANXA1
EMX2
ITGA2
THBS4
PQBP1
IGFBP5
COG6
MAOB
KIAA0319
BAD
CIITA
IL17F
NDUFV2
SLC1A2
SLC24A2
TRPS1
POLE
EIF4EBP1
SLC9A3R2
RGS5
DMXL2
TCIRG1
PRKAA1
RTEL1
RPL35
POLR1C
ATP6AP2
PRDX1
E2F1
PLOD1
BCL2L11
TBX2
AQP5
[truncated: 5,931 more rows]
