# Supplementary material for: Bioinformatics-Guided Network Pharmacology Exploration of Taraxacum Officinale’s Renoprotective Effects Against Cisplatin-Induced Nephrotoxicity
Source: Nutrients. 2025 Sep 29;17(19):3092. doi: 10.3390/nu17193092 (PMC12525703; doi:10.3390/nu17193092)
Supplement: Supplementary file 1 [file nutrients-17-03092-s001.zip › Supplementary Table 2.xlsx]

## Sheet: Sheet1
		Phenolic compounds-AKI common targets
No.	Gene Symbol	Protein Name	No.	Gene Symbol	Protein Name
1	CA2	Carbonic Anhydrase 2	27	EGFR	Epidermal Growth Factor Receptor
2	ALOX5	Arachidonate 5-Lipoxygenase	28	FYN	FYN Proto-Oncogene, Src Family Tyrosine Kinase
3	CA1	Carbonic Anhydrase 1	29	LCK	LCK Proto-Oncogene, Src Family Tyrosine Kinase
4	CA6	Carbonic Anhydrase 6	30	PTGS1	Prostaglandin-Endoperoxide Synthase 1
5	MMP9	Matrix Metallopeptidase 9	31	PIK3CB	Phosphatidylinositol-4,5-Bisphosphate 3-Kinase Catalytic Subunit Beta
6	MMP1	Matrix Metallopeptidase 1	32	CYP1A2	Cytochrome P450 Family 1 Subfamily A Member 2
7	MMP2	Matrix Metallopeptidase 2	33	CYP2C9	Cytochrome P450 Family 2 Subfamily C Member 9
8	PTPN1	Protein Tyrosine Phosphatase Non-Receptor Type 1	34	CYP3A4	Cytochrome P450 Family 3 Subfamily A Member 4
9	CA9	Carbonic Anhydrase 9	35	CYP2C19	Cytochrome P450 Family 2 Subfamily C Member 19
10	CA5A	Carbonic Anhydrase 5A	36	PIK3CA	Phosphatidylinositol-4,5-Bisphosphate 3-Kinase Catalytic Subunit Alpha
11	CA3	Carbonic Anhydrase 3	37	ELANE	Elastase, Neutrophil Expressed
12	AKR1B1	Aldo-Keto Reductase Family 1 Member B	38	F3	Coagulation Factor III, Tissue Factor
13	ESR2	Estrogen Receptor 2	39	HSD11B1	Hydroxysteroid 11-Beta Dehydrogenase 1
14	CA4	Carbonic Anhydrase 4	40	NFE2L2	NFE2 Like BZIP Transcription Factor 2
15	AKR1B10	Aldo-Keto Reductase Family 1 Member B10	41	STAT3	Signal Transducer And Activator Of Transcription 3
16	MIF	Macrophage Migration Inhibitory Factor	42	PYGL	Glycogen Phosphorylase L
17	TLR4	Toll Like Receptor 4	43	MMP13	Matrix Metallopeptidase 13
18	ERBB2	Erb-B2 Receptor Tyrosine Kinase 2	44	MMP12	Matrix Metallopeptidase 12
19	ESR1	Estrogen Receptor 1	45	SLC37A4	Solute Carrier Family 37 Member 4
20	SLC6A2	Solute Carrier Family 6 Member 2	46	PRKCD	Protein Kinase C Delta
21	TTR	Transthyretin	47	PRKCA	Protein Kinase C Alpha
22	MAPK1	Mitogen-Activated Protein Kinase 1	48	BACE1	Beta-Secretase 1
23	AKR1C4	Aldo-Keto Reductase Family 1 Member C4	49	PDE5A	Phosphodiesterase 5A
24	AKR1C2	Aldo-Keto Reductase Family 1 Member C2	50	PDE4D	Phosphodiesterase 4D
25	SYK	Spleen Associated Tyrosine Kinase	51	EDNRA	Endothelin Receptor Type A
26	APP	Amyloid Beta Precursor Protein	52	ABCB1	ATP Binding Cassette Subfamily B Member 1
