# Supplementary material for: Bioinformatics-Guided Network Pharmacology Exploration of Taraxacum Officinale’s Renoprotective Effects Against Cisplatin-Induced Nephrotoxicity
Source: Nutrients. 2025 Sep 29;17(19):3092. doi: 10.3390/nu17193092 (PMC12525703; doi:10.3390/nu17193092)
Supplement: Supplementary file 1 [file nutrients-17-03092-s001.zip › Supplementary Table 3.xlsx]

## Sheet: GOenrichment
ONTOLOGY	ID	Description	GeneRatio	BgRatio	pvalue	p.adjust	qvalue	geneID	Count				Ontology	Description	Count
BP	GO:0120254	olefinic compound metabolic process	11/52	153/18723	3.41744e-13	7.76785e-10	4.57937e-10	ALOX5/AKR1B1/AKR1B10/TTR/AKR1C4/AKR1C2/PTGS1/CYP1A2/CYP2C9/CYP3A4/CYP2C19	11				Biological process	regulation of response to endoplasmic reticulum stress	3
BP	GO:0006690	icosanoid metabolic process	10/52	123/18723	1.29417e-12	1.47082e-09	8.67092e-10	ALOX5/AKR1B1/MIF/AKR1C4/AKR1C2/SYK/PTGS1/CYP1A2/CYP2C9/CYP2C19	10				Biological process	positive regulation of response to endoplasmic reticulum stress	2
BP	GO:1904645	response to amyloid-beta	8/52	56/18723	2.58525e-12	1.95875e-09	1.15474e-09	MMP9/MMP2/TLR4/APP/FYN/MMP13/MMP12/BACE1	8				Biological process	negative regulation of response to endoplasmic reticulum stress	2
BP	GO:0006721	terpenoid metabolic process	9/52	97/18723	5.6341e-12	3.20157e-09	1.88742e-09	AKR1B1/AKR1B10/TTR/AKR1C4/EGFR/CYP1A2/CYP2C9/CYP3A4/CYP2C19	9				Biological process	PERK-mediated unfolded protein response	2
BP	GO:0006730	one-carbon metabolic process	7/52	40/18723	1.45558e-11	6.61705e-09	3.90094e-09	CA2/CA1/CA6/CA9/CA5A/CA3/CA4	7				Biological process	regulation of apoptotic signaling pathway	7
BP	GO:0006720	isoprenoid metabolic process	9/52	116/18723	2.88922e-11	9.38172e-09	5.5308e-09	AKR1B1/AKR1B10/TTR/AKR1C4/EGFR/CYP1A2/CYP2C9/CYP3A4/CYP2C19	9				Biological process	regulation of intrinsic apoptotic signaling pathway	5
BP	GO:0033559	unsaturated fatty acid metabolic process	9/52	116/18723	2.88922e-11	9.38172e-09	5.5308e-09	ALOX5/AKR1B1/MIF/AKR1C4/AKR1C2/PTGS1/CYP1A2/CYP2C9/CYP2C19	9				Biological process	intrinsic apoptotic signaling pathway	6
BP	GO:0042060	wound healing	13/52	422/18723	9.22047e-11	2.61977e-08	1.54443e-08	ALOX5/TLR4/ERBB2/SYK/EGFR/LCK/PIK3CB/PIK3CA/F3/NFE2L2/MMP12/PRKCD/PRKCA	13				Biological process	negative regulation of apoptotic signaling pathway	5
BP	GO:0034754	cellular hormone metabolic process	9/52	137/18723	1.29971e-10	3.28249e-08	1.93512e-08	AKR1B1/AKR1B10/ESR1/TTR/AKR1C4/AKR1C2/CYP1A2/CYP2C9/CYP3A4	9				Biological process	neuron apoptotic process	4
BP	GO:0019748	secondary metabolic process	7/52	61/18723	3.25869e-10	7.40701e-08	4.36665e-08	AKR1B1/AKR1B10/AKR1C4/AKR1C2/CYP1A2/CYP3A4/NFE2L2	7				Cellular component	glial cell projection	3
BP	GO:0062197	cellular response to chemical stress	11/52	337/18723	1.70704e-09	3.52736e-07	2.07948e-07	ALOX5/MMP9/MMP2/AKR1B1/TLR4/MAPK1/EGFR/FYN/PIK3CA/NFE2L2/PRKCD	11				Cellular component	azurophil granule lumen	4
BP	GO:0006979	response to oxidative stress	12/52	446/18723	2.50921e-09	4.75286e-07	2.80195e-07	ALOX5/MMP9/MMP2/CA3/TLR4/MAPK1/APP/EGFR/FYN/PTGS1/NFE2L2/PRKCD	12				Cellular component	ficolin-1-rich granule	5
BP	GO:1901653	cellular response to peptide	11/52	359/18723	3.30637e-09	5.78107e-07	3.40811e-07	CA2/PTPN1/AKR1B1/TLR4/APP/FYN/PIK3CA/NFE2L2/STAT3/PRKCD/BACE1	11				Cellular component	apical part of cell	7
BP	GO:0009410	response to xenobiotic stimulus	12/52	462/18723	3.72849e-09	6.05347e-07	3.5687e-07	CA9/SLC6A2/EGFR/FYN/LCK/CYP1A2/CYP2C9/CYP3A4/CYP2C19/NFE2L2/STAT3/ABCB1	12				Cellular component	nuclear envelope lumen	2
BP	GO:0016101	diterpenoid metabolic process	7/52	87/18723	4.13188e-09	6.26117e-07	3.69115e-07	AKR1B1/AKR1B10/TTR/AKR1C4/EGFR/CYP1A2/CYP3A4	7				Cellular component	primary lysosome	4
BP	GO:0050878	regulation of body fluid levels	11/52	379/18723	5.8109e-09	8.25511e-07	4.86663e-07	AKR1B1/TLR4/SYK/EGFR/LCK/PIK3CB/PIK3CA/F3/NFE2L2/PRKCD/PRKCA	11				Cellular component	azurophil granule	4
BP	GO:0007596	blood coagulation	9/52	217/18723	7.63482e-09	1.00353e-06	5.91612e-07	TLR4/SYK/LCK/PIK3CB/PIK3CA/F3/NFE2L2/PRKCD/PRKCA	9				Cellular component	vacuolar lumen	4
BP	GO:0042445	hormone metabolic process	9/52	218/18723	7.94703e-09	1.00353e-06	5.91612e-07	AKR1B1/AKR1B10/ESR1/TTR/AKR1C4/AKR1C2/CYP1A2/CYP2C9/CYP3A4	9				Cellular component	extrinsic component of membrane	5
BP	GO:0007599	hemostasis	9/52	222/18723	9.31072e-09	1.05816e-06	6.23818e-07	TLR4/SYK/LCK/PIK3CB/PIK3CA/F3/NFE2L2/PRKCD/PRKCA	9				Cellular component	microvillus	3
BP	GO:0050817	coagulation	9/52	222/18723	9.31072e-09	1.05816e-06	6.23818e-07	TLR4/SYK/LCK/PIK3CB/PIK3CA/F3/NFE2L2/PRKCD/PRKCA	9				Molecular function	carbonate dehydratase activity	7
BP	GO:0030638	polyketide metabolic process	4/52	10/18723	1.0971e-08	1.06526e-06	6.28e-07	AKR1B1/AKR1B10/AKR1C4/AKR1C2	4				Molecular function	hydro-lyase activity	8
BP	GO:0030647	aminoglycoside antibiotic metabolic process	4/52	10/18723	1.0971e-08	1.06526e-06	6.28e-07	AKR1B1/AKR1B10/AKR1C4/AKR1C2	4				Molecular function	carbon-oxygen lyase activity	8
BP	GO:0044598	doxorubicin metabolic process	4/52	10/18723	1.0971e-08	1.06526e-06	6.28e-07	AKR1B1/AKR1B10/AKR1C4/AKR1C2	4				Molecular function	alditol:NADP+ 1-oxidoreductase activity	4
BP	GO:2000377	regulation of reactive oxygen species metabolic process	8/52	157/18723	1.12478e-08	1.06526e-06	6.28e-07	ALOX5/TLR4/SYK/EGFR/FYN/NFE2L2/STAT3/PRKCD	8				Molecular function	lyase activity	8
BP	GO:0034308	primary alcohol metabolic process	7/52	102/18723	1.26516e-08	1.15028e-06	6.78125e-07	AKR1B1/AKR1B10/TTR/AKR1C4/AKR1C2/CYP1A2/CYP3A4	7				Molecular function	oxidoreductase activity	5
BP	GO:0008202	steroid metabolic process	10/52	319/18723	1.50349e-08	1.3144e-06	7.74875e-07	AKR1B1/ESR1/AKR1C4/AKR1C2/APP/CYP1A2/CYP2C9/CYP3A4/CYP2C19/HSD11B1	10				Molecular function	D-threo-aldose 1-dehydrogenase activity	4
BP	GO:0072593	reactive oxygen species metabolic process	9/52	239/18723	1.76665e-08	1.48725e-06	8.7678e-07	ALOX5/TLR4/SYK/EGFR/FYN/CYP1A2/NFE2L2/STAT3/PRKCD	9				Molecular function	alcohol dehydrogenase (NADP+) activity	4
BP	GO:0022617	extracellular matrix disassembly	6/52	63/18723	2.05177e-08	1.6656e-06	9.81919e-07	MMP9/MMP1/MMP2/ELANE/MMP13/MMP12	6				Molecular function	monooxygenase activity	6
BP	GO:0043405	regulation of MAP kinase activity	8/52	177/18723	2.87374e-08	2.25242e-06	1.32787e-06	PTPN1/TLR4/ERBB2/SYK/EGFR/PIK3CB/ELANE/PRKCD	8				Molecular function	acting on paired donors	7
BP	GO:0030168	platelet activation	7/52	123/18723	4.65513e-08	3.52704e-06	2.07929e-06	TLR4/SYK/LCK/PIK3CB/PIK3CA/PRKCD/PRKCA	7
BP	GO:0070141	response to UV-A	4/52	14/18723	5.18674e-08	3.80305e-06	2.24201e-06	MMP9/MMP1/MMP2/EGFR	4
BP	GO:0034599	cellular response to oxidative stress	9/52	288/18723	8.77257e-08	6.22185e-06	3.66796e-06	ALOX5/MMP9/MMP2/TLR4/MAPK1/EGFR/FYN/NFE2L2/PRKCD	9
BP	GO:0050727	regulation of inflammatory response	10/52	386/18723	9.03304e-08	6.22185e-06	3.66796e-06	ALOX5/MMP9/TLR4/ESR1/SYK/APP/EGFR/FYN/ELANE/PRKCD	10
BP	GO:0001523	retinoid metabolic process	6/52	81/18723	9.43516e-08	6.30768e-06	3.71856e-06	AKR1B1/AKR1B10/TTR/AKR1C4/CYP1A2/CYP3A4	6
BP	GO:0006631	fatty acid metabolic process	10/52	390/18723	9.94364e-08	6.45768e-06	3.80699e-06	ALOX5/AKR1B1/MIF/AKR1C4/AKR1C2/PTGS1/CYP1A2/CYP2C9/CYP3A4/CYP2C19	10
BP	GO:0030574	collagen catabolic process	5/52	42/18723	1.06769e-07	6.74129e-06	3.97419e-06	MMP9/MMP1/MMP2/MMP13/MMP12	5
BP	GO:0018105	peptidyl-serine phosphorylation	9/52	315/18723	1.87789e-07	1.15363e-05	6.80101e-06	MIF/MAPK1/SYK/APP/EGFR/PIK3CA/PRKCD/PRKCA/PDE4D	9
BP	GO:0045780	positive regulation of bone resorption	4/52	19/18723	1.98787e-07	1.18906e-05	7.00985e-06	CA2/SYK/EGFR/PRKCA	4
BP	GO:0006692	prostanoid metabolic process	5/52	49/18723	2.35855e-07	1.34025e-05	7.90116e-06	AKR1B1/MIF/AKR1C4/AKR1C2/PTGS1	5
BP	GO:0006693	prostaglandin metabolic process	5/52	49/18723	2.35855e-07	1.34025e-05	7.90116e-06	AKR1B1/MIF/AKR1C4/AKR1C2/PTGS1	5
BP	GO:0042572	retinol metabolic process	5/52	50/18723	2.61514e-07	1.44981e-05	8.54703e-06	AKR1B1/AKR1B10/TTR/CYP1A2/CYP3A4	5
BP	GO:0070371	ERK1 and ERK2 cascade	9/52	330/18723	2.781e-07	1.50505e-05	8.8727e-06	PTPN1/MIF/TLR4/ERBB2/MAPK1/SYK/APP/EGFR/PRKCA	9
BP	GO:1902644	tertiary alcohol metabolic process	4/52	21/18723	3.05693e-07	1.61591e-05	9.52624e-06	AKR1B1/AKR1B10/AKR1C4/AKR1C2	4
BP	GO:0018209	peptidyl-serine modification	9/52	338/18723	3.40183e-07	1.75735e-05	1.03601e-05	MIF/MAPK1/SYK/APP/EGFR/PIK3CA/PRKCD/PRKCA/PDE4D	9
BP	GO:0016137	glycoside metabolic process	4/52	22/18723	3.72859e-07	1.88335e-05	1.11029e-05	AKR1B1/AKR1B10/AKR1C4/AKR1C2	4
BP	GO:0033002	muscle cell proliferation	8/52	248/18723	3.85171e-07	1.90325e-05	1.12202e-05	MMP9/MMP2/AKR1B1/TLR4/MAPK1/EGFR/ELANE/STAT3	8
BP	GO:0048661	positive regulation of smooth muscle cell proliferation	6/52	104/18723	4.20251e-07	2.0324e-05	1.19816e-05	MMP9/MMP2/AKR1B1/TLR4/EGFR/ELANE	6
BP	GO:0046456	icosanoid biosynthetic process	5/52	56/18723	4.65587e-07	2.20475e-05	1.29976e-05	ALOX5/MIF/SYK/PTGS1/CYP2C9	5
BP	GO:0006066	alcohol metabolic process	9/52	353/18723	4.89584e-07	2.27107e-05	1.33886e-05	AKR1B1/AKR1B10/TTR/AKR1C4/AKR1C2/APP/CYP1A2/CYP2C9/CYP3A4	9
BP	GO:0019369	arachidonic acid metabolic process	5/52	59/18723	6.06395e-07	2.75667e-05	1.62514e-05	ALOX5/PTGS1/CYP1A2/CYP2C9/CYP2C19	5
BP	GO:0001676	long-chain fatty acid metabolic process	6/52	112/18723	6.5151e-07	2.84785e-05	1.67889e-05	ALOX5/PTGS1/CYP1A2/CYP2C9/CYP3A4/CYP2C19	6
BP	GO:0043406	positive regulation of MAP kinase activity	6/52	112/18723	6.5151e-07	2.84785e-05	1.67889e-05	PTPN1/TLR4/ERBB2/SYK/EGFR/ELANE	6
BP	GO:0050900	leukocyte migration	9/52	369/18723	7.08804e-07	3.03983e-05	1.79207e-05	ALOX5/MMP9/MIF/MAPK1/SYK/APP/FYN/LCK/ELANE	9
BP	GO:0032757	positive regulation of interleukin-8 production	5/52	62/18723	7.7889e-07	3.27855e-05	1.9328e-05	TLR4/SYK/ELANE/F3/STAT3	5
BP	GO:0018108	peptidyl-tyrosine phosphorylation	9/52	375/18723	8.10613e-07	3.35004e-05	1.97495e-05	PTPN1/MIF/ERBB2/SYK/APP/EGFR/FYN/LCK/PRKCD	9
BP	GO:0018212	peptidyl-tyrosine modification	9/52	378/18723	8.66106e-07	3.51546e-05	2.07247e-05	PTPN1/MIF/ERBB2/SYK/APP/EGFR/FYN/LCK/PRKCD	9
BP	GO:1903409	reactive oxygen species biosynthetic process	5/52	64/18723	9.139e-07	3.64438e-05	2.14847e-05	ALOX5/TLR4/FYN/CYP1A2/STAT3	5
BP	GO:0071280	cellular response to copper ion	4/52	28/18723	1.03088e-06	4.03998e-05	2.38168e-05	APP/CYP1A2/NFE2L2/BACE1	4
BP	GO:0071248	cellular response to metal ion	7/52	197/18723	1.15006e-06	4.43066e-05	2.61201e-05	MMP9/MAPK1/APP/EGFR/CYP1A2/NFE2L2/BACE1	7
BP	GO:0042759	long-chain fatty acid biosynthetic process	4/52	29/18723	1.19337e-06	4.52088e-05	2.66519e-05	ALOX5/CYP1A2/CYP2C9/CYP3A4	4
BP	GO:0072330	monocarboxylic acid biosynthetic process	7/52	214/18723	1.99767e-06	7.37987e-05	4.35065e-05	ALOX5/MIF/AKR1C4/PTGS1/CYP1A2/CYP2C9/CYP3A4	7
BP	GO:0070372	regulation of ERK1 and ERK2 cascade	8/52	309/18723	2.01299e-06	7.37987e-05	4.35065e-05	PTPN1/MIF/TLR4/ERBB2/SYK/APP/EGFR/PRKCA	8
BP	GO:2000379	positive regulation of reactive oxygen species metabolic process	5/52	76/18723	2.15954e-06	7.79149e-05	4.59331e-05	TLR4/SYK/EGFR/NFE2L2/PRKCD	5
BP	GO:0046394	carboxylic acid biosynthetic process	8/52	314/18723	2.26818e-06	8.05557e-05	4.74899e-05	ALOX5/MIF/AKR1C4/SYK/PTGS1/CYP1A2/CYP2C9/CYP3A4	8
BP	GO:0032103	positive regulation of response to external stimulus	9/52	427/18723	2.36759e-06	8.18866e-05	4.82745e-05	TLR4/MAPK1/SYK/APP/EGFR/FYN/F3/MMP12/PRKCA	9
BP	GO:0016053	organic acid biosynthetic process	8/52	316/18723	2.3777e-06	8.18866e-05	4.82745e-05	ALOX5/MIF/AKR1C4/SYK/PTGS1/CYP1A2/CYP2C9/CYP3A4	8
BP	GO:0000302	response to reactive oxygen species	7/52	222/18723	2.54877e-06	8.64678e-05	5.09753e-05	MMP9/MMP2/MAPK1/EGFR/FYN/NFE2L2/PRKCD	7
BP	GO:0050673	epithelial cell proliferation	9/52	437/18723	2.8612e-06	9.45022e-05	5.57118e-05	ALOX5/ERBB2/ESR1/MAPK1/EGFR/F3/STAT3/MMP12/PRKCA	9
BP	GO:0071241	cellular response to inorganic substance	7/52	226/18723	2.86874e-06	9.45022e-05	5.57118e-05	MMP9/MAPK1/APP/EGFR/CYP1A2/NFE2L2/BACE1	7
BP	GO:0090322	regulation of superoxide metabolic process	4/52	36/18723	2.91749e-06	9.47351e-05	5.58491e-05	SYK/EGFR/NFE2L2/PRKCD	4
BP	GO:0048708	astrocyte differentiation	5/52	81/18723	2.96377e-06	9.48822e-05	5.59359e-05	TLR4/MAPK1/APP/EGFR/STAT3	5
BP	GO:0042178	xenobiotic catabolic process	4/52	37/18723	3.26442e-06	0.000101597	5.98942e-05	CYP1A2/CYP2C9/CYP3A4/CYP2C19	4
BP	GO:0071492	cellular response to UV-A	3/52	11/18723	3.28205e-06	0.000101597	5.98942e-05	MMP9/MMP1/MMP2	3
BP	GO:0071214	cellular response to abiotic stimulus	8/52	331/18723	3.35229e-06	0.000101597	5.98942e-05	MMP9/MMP1/MMP2/AKR1B1/TLR4/EGFR/PIK3CA/PRKCD	8
BP	GO:0104004	cellular response to environmental stimulus	8/52	331/18723	3.35229e-06	0.000101597	5.98942e-05	MMP9/MMP1/MMP2/AKR1B1/TLR4/EGFR/PIK3CA/PRKCD	8
BP	GO:0009411	response to UV	6/52	149/18723	3.45709e-06	0.000103394	6.0954e-05	MMP9/MMP1/MMP2/EGFR/ELANE/PRKCD	6
BP	GO:0022407	regulation of cell-cell adhesion	9/52	448/18723	3.50435e-06	0.000103447	6.09848e-05	ALOX5/ERBB2/SYK/FYN/LCK/PIK3CA/ELANE/PRKCD/PRKCA	9
BP	GO:0034614	cellular response to reactive oxygen species	6/52	155/18723	4.34332e-06	0.000125982	7.427e-05	MMP9/MMP2/MAPK1/EGFR/NFE2L2/PRKCD	6
BP	GO:0010543	regulation of platelet activation	4/52	40/18723	4.48945e-06	0.000125982	7.427e-05	TLR4/SYK/PRKCD/PRKCA	4
BP	GO:0071276	cellular response to cadmium ion	4/52	40/18723	4.48945e-06	0.000125982	7.427e-05	MMP9/MAPK1/EGFR/CYP1A2	4
BP	GO:1901661	quinone metabolic process	4/52	40/18723	4.48945e-06	0.000125982	7.427e-05	AKR1B1/AKR1B10/AKR1C4/AKR1C2	4
BP	GO:0001819	positive regulation of cytokine production	9/52	467/18723	4.91038e-06	0.000136113	8.02429e-05	MIF/TLR4/SYK/APP/ELANE/F3/STAT3/MMP12/PDE4D	9
BP	GO:0002764	immune response-regulating signaling pathway	9/52	468/18723	4.99619e-06	0.000136823	8.06614e-05	TLR4/ESR1/MAPK1/SYK/FYN/LCK/PIK3CA/PRKCD/PDE4D	9
BP	GO:0046688	response to copper ion	4/52	42/18723	5.47596e-06	0.000148177	8.73546e-05	APP/CYP1A2/NFE2L2/BACE1	4
BP	GO:0006633	fatty acid biosynthetic process	6/52	163/18723	5.80419e-06	0.000155211	9.15013e-05	ALOX5/MIF/PTGS1/CYP1A2/CYP2C9/CYP3A4	6
BP	GO:0071900	regulation of protein serine/threonine kinase activity	8/52	359/18723	6.09215e-06	0.000160179	9.44302e-05	PTPN1/TLR4/ERBB2/SYK/EGFR/PIK3CB/ELANE/PRKCD	8
BP	GO:0043410	positive regulation of MAPK cascade	9/52	480/18723	6.13091e-06	0.000160179	9.44302e-05	PTPN1/MIF/TLR4/ERBB2/SYK/APP/EGFR/ELANE/PRKCA	9
BP	GO:0045124	regulation of bone resorption	4/52	44/18723	6.61418e-06	0.000170841	0.000100716	CA2/SYK/EGFR/PRKCA	4
BP	GO:1904646	cellular response to amyloid-beta	4/52	45/18723	7.2446e-06	0.000185022	0.000109076	TLR4/APP/FYN/BACE1	4
BP	GO:0050730	regulation of peptidyl-tyrosine phosphorylation	7/52	264/18723	7.9656e-06	0.000201176	0.000118599	PTPN1/MIF/SYK/APP/EGFR/FYN/PRKCD	7
BP	GO:0010038	response to metal ion	8/52	373/18723	8.05685e-06	0.000201244	0.000118639	CA2/MMP9/MAPK1/APP/EGFR/CYP1A2/NFE2L2/BACE1	8
BP	GO:0002253	activation of immune response	8/52	375/18723	8.37704e-06	0.000206968	0.000122013	TLR4/MAPK1/SYK/FYN/LCK/PIK3CA/PRKCD/PDE4D	8
BP	GO:0032677	regulation of interleukin-8 production	5/52	102/18723	9.22065e-06	0.000225079	0.000132691	TLR4/SYK/ELANE/F3/STAT3	5
BP	GO:0071466	cellular response to xenobiotic stimulus	6/52	177/18723	9.30815e-06	0.000225079	0.000132691	EGFR/CYP1A2/CYP2C9/CYP3A4/CYP2C19/NFE2L2	6
BP	GO:0032637	interleukin-8 production	5/52	103/18723	9.67084e-06	0.000228977	0.000134989	TLR4/SYK/ELANE/F3/STAT3	5
BP	GO:0032760	positive regulation of tumor necrosis factor production	5/52	103/18723	9.67084e-06	0.000228977	0.000134989	MIF/TLR4/SYK/APP/STAT3	5
BP	GO:0032963	collagen metabolic process	5/52	104/18723	1.0138e-05	0.000237341	0.000139919	MMP9/MMP1/MMP2/MMP13/MMP12	5
BP	GO:0048660	regulation of smooth muscle cell proliferation	6/52	180/18723	1.02456e-05	0.000237341	0.000139919	MMP9/MMP2/AKR1B1/TLR4/EGFR/ELANE	6
BP	GO:0045860	positive regulation of protein kinase activity	8/52	386/18723	1.03373e-05	0.000237341	0.000139919	PTPN1/TLR4/ERBB2/SYK/EGFR/PIK3CA/ELANE/PRKCD	8
BP	GO:0048659	smooth muscle cell proliferation	6/52	184/18723	1.16131e-05	0.000262099	0.000154515	MMP9/MMP2/AKR1B1/TLR4/EGFR/ELANE	6
BP	GO:1903557	positive regulation of tumor necrosis factor superfamily cytokine production	5/52	107/18723	1.16463e-05	0.000262099	0.000154515	MIF/TLR4/SYK/APP/STAT3	5
BP	GO:0046850	regulation of bone remodeling	4/52	51/18723	1.20024e-05	0.000267465	0.000157679	CA2/SYK/EGFR/PRKCA	4
BP	GO:1903426	regulation of reactive oxygen species biosynthetic process	4/52	52/18723	1.2976e-05	0.000286353	0.000168814	ALOX5/TLR4/FYN/STAT3	4
BP	GO:0071375	cellular response to peptide hormone stimulus	7/52	290/18723	1.46578e-05	0.000320357	0.00018886	CA2/PTPN1/FYN/PIK3CA/NFE2L2/STAT3/PRKCD	7
BP	GO:0002429	immune response-activating cell surface receptor signaling pathway	7/52	291/18723	1.49874e-05	0.00032138	0.000189463	MAPK1/SYK/FYN/LCK/PIK3CA/PRKCD/PDE4D	7
BP	GO:0002757	immune response-activating signal transduction	7/52	291/18723	1.49874e-05	0.00032138	0.000189463	MAPK1/SYK/FYN/LCK/PIK3CA/PRKCD/PDE4D	7
BP	GO:0009404	toxin metabolic process	3/52	18/18723	1.60097e-05	0.000336945	0.000198639	CYP1A2/CYP3A4/NFE2L2	3
BP	GO:0050665	hydrogen peroxide biosynthetic process	3/52	18/18723	1.60097e-05	0.000336945	0.000198639	FYN/CYP1A2/STAT3	3
BP	GO:0010952	positive regulation of peptidase activity	6/52	197/18723	1.71125e-05	0.000356851	0.000210374	SYK/APP/FYN/LCK/F3/STAT3	6
BP	GO:0030198	extracellular matrix organization	7/52	301/18723	1.86346e-05	0.00037626	0.000221816	MMP9/MMP1/MMP2/APP/ELANE/MMP13/MMP12	7
BP	GO:0071902	positive regulation of protein serine/threonine kinase activity	6/52	200/18723	1.86404e-05	0.00037626	0.000221816	PTPN1/TLR4/ERBB2/SYK/EGFR/ELANE	6
BP	GO:0019373	epoxygenase P450 pathway	3/52	19/18723	1.89743e-05	0.00037626	0.000221816	CYP1A2/CYP2C9/CYP2C19	3
BP	GO:0070989	oxidative demethylation	3/52	19/18723	1.89743e-05	0.00037626	0.000221816	CYP1A2/CYP2C9/CYP3A4	3
BP	GO:0032102	negative regulation of response to external stimulus	8/52	420/18723	1.90177e-05	0.00037626	0.000221816	ALOX5/MIF/SYK/FYN/ELANE/MMP12/PRKCD/BACE1	8
BP	GO:0043062	extracellular structure organization	7/52	302/18723	1.90365e-05	0.00037626	0.000221816	MMP9/MMP1/MMP2/APP/ELANE/MMP13/MMP12	7
BP	GO:0045229	external encapsulating structure organization	7/52	304/18723	1.98618e-05	0.000389189	0.000229438	MMP9/MMP1/MMP2/APP/ELANE/MMP13/MMP12	7
BP	GO:0042743	hydrogen peroxide metabolic process	4/52	58/18723	2.0087e-05	0.000390237	0.000230056	EGFR/FYN/CYP1A2/STAT3	4
BP	GO:0051897	positive regulation of protein kinase B signaling	5/52	120/18723	2.03182e-05	0.000391384	0.000230732	AKR1C2/EGFR/PIK3CB/PIK3CA/F3	5
BP	GO:0032930	positive regulation of superoxide anion generation	3/52	20/18723	2.22789e-05	0.000425546	0.000250872	SYK/EGFR/PRKCD	3
BP	GO:0050679	positive regulation of epithelial cell proliferation	6/52	207/18723	2.26364e-05	0.000428771	0.000252773	ERBB2/EGFR/F3/STAT3/MMP12/PRKCA	6
BP	GO:0050852	T cell receptor signaling pathway	5/52	123/18723	2.28921e-05	0.000430032	0.000253516	MAPK1/FYN/LCK/PIK3CA/PDE4D	5
BP	GO:0060249	anatomical structure homeostasis	7/52	314/18723	2.44457e-05	0.000455452	0.000268502	CA2/AKR1B1/TLR4/SLC6A2/SYK/EGFR/PRKCA	7
BP	GO:0002768	immune response-regulating cell surface receptor signaling pathway	7/52	315/18723	2.49485e-05	0.000461041	0.000271797	MAPK1/SYK/FYN/LCK/PIK3CA/PRKCD/PDE4D	7
BP	GO:0045785	positive regulation of cell adhesion	8/52	437/18723	2.52687e-05	0.000463192	0.000273065	ALOX5/ERBB2/SYK/FYN/LCK/PIK3CA/ELANE/PRKCA	8
BP	GO:0070661	leukocyte proliferation	7/52	318/18723	2.65084e-05	0.00048203	0.000284171	MIF/TLR4/ERBB2/MAPK1/SYK/FYN/PRKCD	7
BP	GO:0009416	response to light stimulus	7/52	320/18723	2.75924e-05	0.000497759	0.000293444	MMP9/MMP1/MMP2/APP/EGFR/ELANE/PRKCD	7
BP	GO:0022411	cellular component disassembly	8/52	443/18723	2.78514e-05	0.000498473	0.000293865	MMP9/MMP1/MMP2/PIK3CA/ELANE/MMP13/MMP12/PRKCA	8
BP	GO:0045453	bone resorption	4/52	65/18723	3.1598e-05	0.000561111	0.000330791	CA2/SYK/EGFR/PRKCA	4
BP	GO:0009314	response to radiation	8/52	456/18723	3.42149e-05	0.000602872	0.000355411	MMP9/MMP1/MMP2/APP/EGFR/ELANE/PRKCD/BACE1	8
BP	GO:0070527	platelet aggregation	4/52	67/18723	3.5626e-05	0.000622906	0.000367222	SYK/PIK3CB/PRKCD/PRKCA	4
BP	GO:0010001	glial cell differentiation	6/52	225/18723	3.6154e-05	0.000627313	0.000369819	TLR4/ERBB2/MAPK1/APP/EGFR/STAT3	6
BP	GO:1903037	regulation of leukocyte cell-cell adhesion	7/52	336/18723	3.76534e-05	0.000645586	0.000380592	ALOX5/ERBB2/SYK/FYN/LCK/PIK3CA/ELANE	7
BP	GO:0046686	response to cadmium ion	4/52	68/18723	3.77751e-05	0.000645586	0.000380592	MMP9/MAPK1/EGFR/CYP1A2	4
BP	GO:0032928	regulation of superoxide anion generation	3/52	24/18723	3.92456e-05	0.000665712	0.000392456	SYK/EGFR/PRKCD	3
BP	GO:0033674	positive regulation of kinase activity	8/52	467/18723	4.05122e-05	0.000682106	0.000402121	PTPN1/TLR4/ERBB2/SYK/EGFR/PIK3CA/ELANE/PRKCD	8
BP	GO:0045765	regulation of angiogenesis	7/52	342/18723	4.21295e-05	0.00070412	0.000415099	ALOX5/ERBB2/PIK3CB/F3/NFE2L2/STAT3/PRKCA	7
BP	GO:0032355	response to estradiol	5/52	141/18723	4.41092e-05	0.000722651	0.000426024	ESR2/ESR1/EGFR/CYP1A2/STAT3	5
BP	GO:0090330	regulation of platelet aggregation	3/52	25/18723	4.45099e-05	0.000722651	0.000426024	SYK/PRKCD/PRKCA	3
BP	GO:1903798	regulation of production of miRNAs involved in gene silencing by miRNA	3/52	25/18723	4.45099e-05	0.000722651	0.000426024	ESR1/EGFR/STAT3	3
BP	GO:1904385	cellular response to angiotensin	3/52	25/18723	4.45099e-05	0.000722651	0.000426024	CA2/NFE2L2/PRKCD	3
BP	GO:1901342	regulation of vasculature development	7/52	348/18723	4.70343e-05	0.00075822	0.000446993	ALOX5/ERBB2/PIK3CB/F3/NFE2L2/STAT3/PRKCA	7
BP	GO:0014065	phosphatidylinositol 3-kinase signaling	5/52	144/18723	4.87729e-05	0.00077525	0.000457033	ERBB2/EGFR/FYN/PIK3CB/PIK3CA	5
BP	GO:0033135	regulation of peptidyl-serine phosphorylation	5/52	144/18723	4.87729e-05	0.00077525	0.000457033	MIF/APP/EGFR/PIK3CA/PDE4D	5
BP	GO:0006706	steroid catabolic process	3/52	26/18723	5.0217e-05	0.000787195	0.000464074	CYP1A2/CYP3A4/HSD11B1	3
BP	GO:0070920	regulation of production of small RNA involved in gene silencing by RNA	3/52	26/18723	5.0217e-05	0.000787195	0.000464074	ESR1/EGFR/STAT3	3
BP	GO:1903039	positive regulation of leukocyte cell-cell adhesion	6/52	239/18723	5.06232e-05	0.000788127	0.000464624	ALOX5/SYK/FYN/LCK/PIK3CA/ELANE	6
BP	GO:0050851	antigen receptor-mediated signaling pathway	6/52	240/18723	5.18119e-05	0.000801146	0.000472299	MAPK1/SYK/FYN/LCK/PIK3CA/PDE4D	6
BP	GO:0006801	superoxide metabolic process	4/52	74/18723	5.27199e-05	0.000809679	0.000477329	SYK/EGFR/NFE2L2/PRKCD	4
BP	GO:2001233	regulation of apoptotic signaling pathway	7/52	356/18723	5.42952e-05	0.000828276	0.000488293	MMP9/PTPN1/MIF/FYN/LCK/NFE2L2/PRKCD	7
BP	GO:0002433	immune response-regulating cell surface receptor signaling pathway involved in phagocytosis	3/52	27/18723	5.63834e-05	0.000848739	0.000500356	SYK/FYN/PRKCD	3
BP	GO:0038096	Fc-gamma receptor signaling pathway involved in phagocytosis	3/52	27/18723	5.63834e-05	0.000848739	0.000500356	SYK/FYN/PRKCD	3
BP	GO:1901361	organic cyclic compound catabolic process	8/52	495/18723	6.10538e-05	0.000912996	0.000538238	CYP1A2/CYP3A4/HSD11B1/NFE2L2/PRKCD/PRKCA/PDE5A/PDE4D	8
BP	GO:0038094	Fc-gamma receptor signaling pathway	3/52	28/18723	6.30258e-05	0.000930244	0.000548406	SYK/FYN/PRKCD	3
BP	GO:1990776	response to angiotensin	3/52	28/18723	6.30258e-05	0.000930244	0.000548406	CA2/NFE2L2/PRKCD	3
BP	GO:0006606	protein import into nucleus	5/52	155/18723	6.92192e-05	0.00101507	0.000598411	MAPK1/SYK/STAT3/MMP12/PRKCD	5
BP	GO:0007159	leukocyte cell-cell adhesion	7/52	371/18723	7.0389e-05	0.0010256	0.000604623	ALOX5/ERBB2/SYK/FYN/LCK/PIK3CA/ELANE	7
BP	GO:0045862	positive regulation of proteolysis	7/52	372/18723	7.15874e-05	0.00103642	0.000611001	SYK/APP/FYN/LCK/F3/NFE2L2/STAT3	7
BP	GO:0031348	negative regulation of defense response	6/52	258/18723	7.73247e-05	0.00110949	0.000654075	ALOX5/SYK/FYN/ELANE/MMP12/PRKCD	6
BP	GO:0008209	androgen metabolic process	3/52	30/18723	7.78032e-05	0.00110949	0.000654075	ESR1/AKR1C4/CYP3A4	3
BP	GO:0051170	import into nucleus	5/52	159/18723	7.80985e-05	0.00110949	0.000654075	MAPK1/SYK/STAT3/MMP12/PRKCD	5
BP	GO:0050678	regulation of epithelial cell proliferation	7/52	381/18723	8.31442e-05	0.00117383	0.000692008	ALOX5/ERBB2/EGFR/F3/STAT3/MMP12/PRKCA	7
BP	GO:2001242	regulation of intrinsic apoptotic signaling pathway	5/52	164/18723	9.04041e-05	0.00126845	0.000747787	MMP9/PTPN1/MIF/LCK/NFE2L2	5
BP	GO:0034103	regulation of tissue remodeling	4/52	86/18723	9.49374e-05	0.00132118	0.000778876	CA2/SYK/EGFR/PRKCA	4
BP	GO:0001894	tissue homeostasis	6/52	268/18723	9.53251e-05	0.00132118	0.000778876	CA2/AKR1B1/TLR4/SYK/EGFR/PRKCA	6
BP	GO:0002833	positive regulation of response to biotic stimulus	5/52	168/18723	0.000101281	0.00139523	0.000822526	TLR4/SYK/FYN/MMP12/PRKCA	5
BP	GO:1901657	glycosyl compound metabolic process	4/52	88/18723	0.000103826	0.00140631	0.000829062	AKR1B1/AKR1B10/AKR1C4/AKR1C2	4
BP	GO:0002431	Fc receptor mediated stimulatory signaling pathway	3/52	33/18723	0.000103942	0.00140631	0.000829062	SYK/FYN/PRKCD	3
BP	GO:0034110	regulation of homotypic cell-cell adhesion	3/52	33/18723	0.000103942	0.00140631	0.000829062	SYK/PRKCD/PRKCA	3
BP	GO:1900407	regulation of cellular response to oxidative stress	4/52	89/18723	0.000108489	0.00145915	0.000860211	ALOX5/TLR4/FYN/NFE2L2	4
BP	GO:0034109	homotypic cell-cell adhesion	4/52	90/18723	0.000113303	0.00149732	0.000882712	SYK/PIK3CB/PRKCD/PRKCA	4
BP	GO:0034644	cellular response to UV	4/52	90/18723	0.000113303	0.00149732	0.000882712	MMP9/MMP1/MMP2/PRKCD	4
BP	GO:0046849	bone remodeling	4/52	90/18723	0.000113303	0.00149732	0.000882712	CA2/SYK/EGFR/PRKCA	4
BP	GO:0031349	positive regulation of defense response	6/52	278/18723	0.000116519	0.00153091	0.000902517	TLR4/SYK/APP/EGFR/FYN/MMP12	6
BP	GO:0048771	tissue remodeling	5/52	175/18723	0.000122709	0.00160297	0.000944998	CA2/MMP2/SYK/EGFR/PRKCA	5
BP	GO:0050728	negative regulation of inflammatory response	5/52	176/18723	0.000126033	0.00163699	0.000965054	ALOX5/SYK/FYN/ELANE/PRKCD	5
BP	GO:0032755	positive regulation of interleukin-6 production	4/52	93/18723	0.000128676	0.00166182	0.000979692	TLR4/SYK/APP/STAT3	4
BP	GO:0030324	lung development	5/52	177/18723	0.000129426	0.00166207	0.000979838	MAPK1/EGFR/CYP1A2/HSD11B1/MMP12	5
BP	GO:0022409	positive regulation of cell-cell adhesion	6/52	284/18723	0.000130932	0.00167196	0.000985667	ALOX5/SYK/FYN/LCK/PIK3CA/ELANE	6
BP	GO:0048015	phosphatidylinositol-mediated signaling	5/52	178/18723	0.000132889	0.00168747	0.000994813	ERBB2/EGFR/FYN/PIK3CB/PIK3CA	5
BP	GO:0008207	C21-steroid hormone metabolic process	3/52	36/18723	0.000135227	0.00170761	0.00100669	AKR1B1/AKR1C4/AKR1C2	3
BP	GO:0010950	positive regulation of endopeptidase activity	5/52	179/18723	0.000136423	0.0017132	0.00100998	SYK/FYN/LCK/F3/STAT3	5
BP	GO:0043434	response to peptide hormone	7/52	414/18723	0.00013931	0.00172612	0.0010176	CA2/PTPN1/FYN/PIK3CA/NFE2L2/STAT3/PRKCD	7
BP	GO:0002532	production of molecular mediator involved in inflammatory response	4/52	95/18723	0.00013973	0.00172612	0.0010176	ALOX5/TLR4/SYK/STAT3	4
BP	GO:0036473	cell death in response to oxidative stress	4/52	95/18723	0.00013973	0.00172612	0.0010176	TLR4/FYN/NFE2L2/PRKCD	4
BP	GO:0046651	lymphocyte proliferation	6/52	288/18723	0.000141303	0.00172678	0.00101799	MIF/TLR4/ERBB2/SYK/FYN/PRKCD	6
BP	GO:0097193	intrinsic apoptotic signaling pathway	6/52	288/18723	0.000141303	0.00172678	0.00101799	MMP9/PTPN1/MIF/LCK/NFE2L2/PRKCD	6
BP	GO:0030323	respiratory tube development	5/52	181/18723	0.000143705	0.00172827	0.00101886	MAPK1/EGFR/CYP1A2/HSD11B1/MMP12	5
BP	GO:0032640	tumor necrosis factor production	5/52	181/18723	0.000143705	0.00172827	0.00101886	MIF/TLR4/SYK/APP/STAT3	5
BP	GO:0032680	regulation of tumor necrosis factor production	5/52	181/18723	0.000143705	0.00172827	0.00101886	MIF/TLR4/SYK/APP/STAT3	5
BP	GO:0034504	protein localization to nucleus	6/52	290/18723	0.000146727	0.00175481	0.00103451	MAPK1/SYK/FYN/STAT3/MMP12/PRKCD	6
BP	GO:0048017	inositol lipid-mediated signaling	5/52	182/18723	0.000147457	0.00175481	0.00103451	ERBB2/EGFR/FYN/PIK3CB/PIK3CA	5
BP	GO:0032943	mononuclear cell proliferation	6/52	291/18723	0.000149501	0.00176987	0.00104339	MIF/TLR4/ERBB2/SYK/FYN/PRKCD	6
BP	GO:0032642	regulation of chemokine production	4/52	98/18723	0.000157577	0.00182714	0.00107716	TLR4/SYK/APP/ELANE	4
BP	GO:1902882	regulation of response to oxidative stress	4/52	98/18723	0.000157577	0.00182714	0.00107716	ALOX5/TLR4/FYN/NFE2L2	4
BP	GO:2001243	negative regulation of intrinsic apoptotic signaling pathway	4/52	98/18723	0.000157577	0.00182714	0.00107716	MMP9/PTPN1/MIF/NFE2L2	4
BP	GO:0008210	estrogen metabolic process	3/52	38/18723	0.000159147	0.00182714	0.00107716	CYP1A2/CYP2C9/CYP3A4	3
BP	GO:0071392	cellular response to estradiol stimulus	3/52	38/18723	0.000159147	0.00182714	0.00107716	ESR2/ESR1/EGFR	3
BP	GO:0051896	regulation of protein kinase B signaling	5/52	185/18723	0.000159162	0.00182714	0.00107716	AKR1C2/EGFR/PIK3CB/PIK3CA/F3	5
BP	GO:0071706	tumor necrosis factor superfamily cytokine production	5/52	186/18723	0.000163217	0.00185319	0.00109251	MIF/TLR4/SYK/APP/STAT3	5
BP	GO:1903555	regulation of tumor necrosis factor superfamily cytokine production	5/52	186/18723	0.000163217	0.00185319	0.00109251	MIF/TLR4/SYK/APP/STAT3	5
BP	GO:0032602	chemokine production	4/52	99/18723	0.000163877	0.00185319	0.00109251	TLR4/SYK/APP/ELANE	4
BP	GO:0042063	gliogenesis	6/52	301/18723	0.00017959	0.00202083	0.00119134	TLR4/ERBB2/MAPK1/APP/EGFR/STAT3	6
BP	GO:0052548	regulation of endopeptidase activity	7/52	432/18723	0.000181033	0.00202704	0.001195	MMP9/SYK/APP/FYN/LCK/F3/STAT3	7
BP	GO:0010863	positive regulation of phospholipase C activity	3/52	40/18723	0.00018566	0.00206394	0.00121675	ESR1/EGFR/EDNRA	3
BP	GO:0051222	positive regulation of protein transport	6/52	303/18723	0.000186145	0.00206394	0.00121675	TLR4/ERBB2/MAPK1/EGFR/FYN/PRKCD	6
BP	GO:0007565	female pregnancy	5/52	193/18723	0.000193866	0.00213911	0.00126107	MMP9/MMP2/AKR1B1/ESR1/MAPK1	5
BP	GO:0032733	positive regulation of interleukin-10 production	3/52	41/18723	0.000199925	0.00219532	0.0012942	TLR4/SYK/STAT3	3
BP	GO:0006909	phagocytosis	6/52	308/18723	0.000203365	0.00222235	0.00131014	TLR4/SYK/FYN/PIK3CA/ELANE/PRKCD	6
BP	GO:0042116	macrophage activation	4/52	106/18723	0.000213188	0.00231855	0.00136685	MIF/TLR4/SYK/APP	4
BP	GO:1900274	regulation of phospholipase C activity	3/52	42/18723	0.000214883	0.00232585	0.00137116	ESR1/EGFR/EDNRA	3
BP	GO:0006874	cellular calcium ion homeostasis	7/52	448/18723	0.000226142	0.00243612	0.00143616	ESR1/APP/FYN/LCK/ELANE/PDE4D/EDNRA	7
BP	GO:0033138	positive regulation of peptidyl-serine phosphorylation	4/52	108/18723	0.000229047	0.00245577	0.00144775	MIF/APP/EGFR/PIK3CA	4
BP	GO:0014002	astrocyte development	3/52	43/18723	0.000230547	0.00246025	0.00145039	TLR4/APP/EGFR	3
BP	GO:0060541	respiratory system development	5/52	203/18723	0.00024505	0.00258653	0.00152484	MAPK1/EGFR/CYP1A2/HSD11B1/MMP12	5
BP	GO:1904951	positive regulation of establishment of protein localization	6/52	319/18723	0.000245687	0.00258653	0.00152484	TLR4/ERBB2/MAPK1/EGFR/FYN/PRKCD	6
BP	GO:0031295	T cell costimulation	3/52	44/18723	0.000246933	0.00258653	0.00152484	FYN/LCK/PIK3CA	3
BP	GO:0042554	superoxide anion generation	3/52	44/18723	0.000246933	0.00258653	0.00152484	SYK/EGFR/PRKCD	3
BP	GO:0006805	xenobiotic metabolic process	4/52	111/18723	0.000254404	0.00265257	0.00156377	CYP1A2/CYP2C9/CYP3A4/CYP2C19	4
BP	GO:0017038	protein import	5/52	206/18723	0.000262245	0.00270947	0.00159731	MAPK1/SYK/STAT3/MMP12/PRKCD	5
BP	GO:0048863	stem cell differentiation	5/52	206/18723	0.000262245	0.00270947	0.00159731	ESR1/MAPK1/NFE2L2/STAT3/EDNRA	5
BP	GO:0055074	calcium ion homeostasis	7/52	460/18723	0.000265614	0.00273186	0.00161051	ESR1/APP/FYN/LCK/ELANE/PDE4D/EDNRA	7
BP	GO:0052547	regulation of peptidase activity	7/52	461/18723	0.00026914	0.00275565	0.00162454	MMP9/SYK/APP/FYN/LCK/F3/STAT3	7
BP	GO:0002573	myeloid leukocyte differentiation	5/52	208/18723	0.000274208	0.00279496	0.00164771	CA2/MMP9/TLR4/APP/PRKCA	5
BP	GO:0002831	regulation of response to biotic stimulus	6/52	327/18723	0.000280612	0.00284746	0.00167866	PTPN1/TLR4/SYK/FYN/MMP12/PRKCA	6
BP	GO:0031294	lymphocyte costimulation	3/52	46/18723	0.000281923	0.00284805	0.00167901	FYN/LCK/PIK3CA	3
BP	GO:0043491	protein kinase B signaling	5/52	211/18723	0.000292926	0.00294611	0.00173682	AKR1C2/EGFR/PIK3CB/PIK3CA/F3	5
BP	GO:0018107	peptidyl-threonine phosphorylation	4/52	116/18723	0.000301065	0.00301463	0.00177721	MAPK1/APP/PRKCD/PRKCA	4
BP	GO:0009612	response to mechanical stimulus	5/52	216/18723	0.000326262	0.0032526	0.0019175	TLR4/EGFR/FYN/PIK3CA/BACE1	5
BP	GO:0070374	positive regulation of ERK1 and ERK2 cascade	5/52	217/18723	0.000333261	0.0032922	0.00194085	MIF/TLR4/APP/EGFR/PRKCA	5
BP	GO:0010728	regulation of hydrogen peroxide biosynthetic process	2/52	10/18723	0.000335638	0.0032922	0.00194085	FYN/STAT3	2
BP	GO:0030225	macrophage differentiation	3/52	49/18723	0.000340167	0.0032922	0.00194085	MMP9/APP/PRKCA	3
BP	GO:0060964	regulation of gene silencing by miRNA	3/52	49/18723	0.000340167	0.0032922	0.00194085	ESR1/EGFR/STAT3	3
BP	GO:0070849	response to epidermal growth factor	3/52	49/18723	0.000340167	0.0032922	0.00194085	ERBB2/MAPK1/EGFR	3
BP	GO:0007568	aging	6/52	339/18723	0.000340209	0.0032922	0.00194085	MIF/MAPK1/APP/NFE2L2/STAT3/PRKCD	6
BP	GO:0045088	regulation of innate immune response	5/52	218/18723	0.000340373	0.0032922	0.00194085	PTPN1/TLR4/SYK/FYN/MMP12	5
BP	GO:0038127	ERBB signaling pathway	4/52	121/18723	0.000353574	0.00340414	0.00200684	MMP9/MAPK1/EGFR/PIK3CA	4
BP	GO:0044706	multi-multicellular organism process	5/52	220/18723	0.000354942	0.00340414	0.00200684	MMP9/MMP2/AKR1B1/ESR1/MAPK1	5
BP	GO:0038093	Fc receptor signaling pathway	3/52	50/18723	0.000361173	0.00344935	0.00203349	SYK/FYN/PRKCD	3
BP	GO:0072503	cellular divalent inorganic cation homeostasis	7/52	486/18723	0.000370324	0.00352195	0.00207629	ESR1/APP/FYN/LCK/ELANE/PDE4D/EDNRA	7
BP	GO:0071482	cellular response to light stimulus	4/52	123/18723	0.000376306	0.00356206	0.00209994	MMP9/MMP1/MMP2/PRKCD	4
BP	GO:0002274	myeloid leukocyte activation	5/52	223/18723	0.000377675	0.00356206	0.00209994	MIF/TLR4/SYK/APP/PRKCD	5
BP	GO:0048013	ephrin receptor signaling pathway	3/52	51/18723	0.000382996	0.00359731	0.00212072	MMP9/MMP2/FYN	3
BP	GO:2001234	negative regulation of apoptotic signaling pathway	5/52	224/18723	0.000385493	0.00360587	0.00212576	MMP9/PTPN1/MIF/FYN/NFE2L2	5
BP	GO:0006091	generation of precursor metabolites and energy	7/52	490/18723	0.000389027	0.00362401	0.00213646	AKR1B1/AKR1C4/APP/CYP1A2/PIK3CA/STAT3/PYGL	7
BP	GO:0018210	peptidyl-threonine modification	4/52	125/18723	0.000400067	0.00371164	0.00218812	MAPK1/APP/PRKCD/PRKCA	4
BP	GO:0002218	activation of innate immune response	3/52	52/18723	0.00040565	0.00371791	0.00219182	TLR4/SYK/FYN	3
BP	GO:0035196	production of miRNAs involved in gene silencing by miRNA	3/52	52/18723	0.00040565	0.00371791	0.00219182	ESR1/EGFR/STAT3	3
BP	GO:0060147	regulation of posttranscriptional gene silencing	3/52	52/18723	0.00040565	0.00371791	0.00219182	ESR1/EGFR/STAT3	3
BP	GO:0034350	regulation of glial cell apoptotic process	2/52	11/18723	0.000409494	0.00373808	0.0022037	PRKCD/PRKCA	2
BP	GO:0033157	regulation of intracellular protein transport	5/52	229/18723	0.000426435	0.00387714	0.00228569	PTPN1/ERBB2/MAPK1/FYN/PRKCD	5
BP	GO:0060966	regulation of gene silencing by RNA	3/52	53/18723	0.000429149	0.00388628	0.00229107	ESR1/EGFR/STAT3	3
BP	GO:0031050	dsRNA processing	3/52	54/18723	0.000453505	0.00407437	0.00240196	ESR1/EGFR/STAT3	3
BP	GO:0070918	production of small RNA involved in gene silencing by RNA	3/52	54/18723	0.000453505	0.00407437	0.00240196	ESR1/EGFR/STAT3	3
BP	GO:0070997	neuron death	6/52	361/18723	0.000474939	0.00425014	0.00250558	TLR4/APP/FYN/PIK3CA/STAT3/BACE1	6
BP	GO:0045089	positive regulation of innate immune response	4/52	131/18723	0.000477781	0.00425881	0.00251069	TLR4/SYK/FYN/MMP12	4
BP	GO:2000116	regulation of cysteine-type endopeptidase activity	5/52	235/18723	0.00047981	0.00426019	0.00251151	MMP9/SYK/FYN/LCK/F3	5
BP	GO:0051251	positive regulation of lymphocyte activation	6/52	362/18723	0.000481927	0.00426233	0.00251277	MIF/TLR4/SYK/FYN/LCK/PIK3CA	6
BP	GO:0071287	cellular response to manganese ion	2/52	12/18723	0.00049052	0.00432152	0.00254766	APP/BACE1	2
BP	GO:0010518	positive regulation of phospholipase activity	3/52	56/18723	0.000504841	0.00443051	0.00261192	ESR1/EGFR/EDNRA	3
BP	GO:1903706	regulation of hemopoiesis	6/52	367/18723	0.000518081	0.00452922	0.00267011	CA2/TLR4/ERBB2/SYK/STAT3/PRKCA	6
BP	GO:0061041	regulation of wound healing	4/52	134/18723	0.000520422	0.00453226	0.0026719	ALOX5/F3/NFE2L2/PRKCD	4
BP	GO:0001101	response to acid chemical	4/52	135/18723	0.000535219	0.00464333	0.00273738	MMP2/AKR1B1/FYN/PIK3CA	4
BP	GO:0032481	positive regulation of type I interferon production	3/52	58/18723	0.000559761	0.00483778	0.00285201	TLR4/SYK/MMP12	3
BP	GO:0008203	cholesterol metabolic process	4/52	137/18723	0.000565708	0.00487066	0.0028714	APP/CYP1A2/CYP2C9/CYP3A4	4
BP	GO:0110096	cellular response to aldehyde	2/52	13/18723	0.000578675	0.00495433	0.00292072	AKR1B1/AKR1B10	2
BP	GO:0070663	regulation of leukocyte proliferation	5/52	245/18723	0.000579785	0.00495433	0.00292072	MIF/TLR4/ERBB2/MAPK1/SYK	5
BP	GO:0043407	negative regulation of MAP kinase activity	3/52	59/18723	0.000588596	0.00501078	0.002954	PTPN1/PIK3CB/PRKCD	3
BP	GO:0031098	stress-activated protein kinase signaling cascade	5/52	247/18723	0.000601527	0.00510176	0.00300764	AKR1B1/TLR4/MAPK1/APP/EGFR	5
BP	GO:0009620	response to fungus	3/52	60/18723	0.000618364	0.00520571	0.00306892	TLR4/SYK/ELANE	3
BP	GO:0031663	lipopolysaccharide-mediated signaling pathway	3/52	60/18723	0.000618364	0.00520571	0.00306892	TLR4/MAPK1/PRKCA	3
BP	GO:0030099	myeloid cell differentiation	6/52	381/18723	0.000630663	0.00528966	0.00311841	CA2/MMP9/TLR4/APP/STAT3/PRKCA	6
BP	GO:0040014	regulation of multicellular organism growth	3/52	61/18723	0.000649079	0.0054241	0.00319767	APP/PIK3CA/STAT3	3
BP	GO:0009214	cyclic nucleotide catabolic process	2/52	14/18723	0.000673921	0.00556599	0.00328132	PDE5A/PDE4D	2
BP	GO:0050966	detection of mechanical stimulus involved in sensory perception of pain	2/52	14/18723	0.000673921	0.00556599	0.00328132	FYN/BACE1	2
BP	GO:0032613	interleukin-10 production	3/52	62/18723	0.000680751	0.00556599	0.00328132	TLR4/SYK/STAT3	3
BP	GO:0032653	regulation of interleukin-10 production	3/52	62/18723	0.000680751	0.00556599	0.00328132	TLR4/SYK/STAT3	3
BP	GO:0032731	positive regulation of interleukin-1 beta production	3/52	62/18723	0.000680751	0.00556599	0.00328132	TLR4/APP/STAT3	3
BP	GO:0060135	maternal process involved in female pregnancy	3/52	62/18723	0.000680751	0.00556599	0.00328132	AKR1B1/ESR1/MAPK1	3
BP	GO:1902652	secondary alcohol metabolic process	4/52	147/18723	0.00073694	0.00600381	0.00353942	APP/CYP1A2/CYP2C9/CYP3A4	4
BP	GO:2001056	positive regulation of cysteine-type endopeptidase activity	4/52	148/18723	0.000755866	0.00613266	0.00361538	SYK/FYN/LCK/F3	4
BP	GO:0051091	positive regulation of DNA-binding transcription factor activity	5/52	260/18723	0.000758151	0.00613266	0.00361538	ESR2/TLR4/ESR1/APP/STAT3	5
BP	GO:0090594	inflammatory response to wounding	2/52	15/18723	0.00077622	0.00623444	0.00367539	ALOX5/TLR4	2
BP	GO:1903799	negative regulation of production of miRNAs involved in gene silencing by miRNA	2/52	15/18723	0.00077622	0.00623444	0.00367539	ESR1/STAT3	2
BP	GO:0009636	response to toxic substance	5/52	262/18723	0.000784719	0.00628051	0.00370255	AKR1B10/MAPK1/PTGS1/NFE2L2/ABCB1	5
BP	GO:0070665	positive regulation of leukocyte proliferation	4/52	150/18723	0.000794748	0.00633847	0.00373671	MIF/TLR4/MAPK1/SYK	4
BP	GO:0030193	regulation of blood coagulation	3/52	66/18723	0.000817255	0.00649518	0.0038291	F3/NFE2L2/PRKCD	3
BP	GO:0016125	sterol metabolic process	4/52	152/18723	0.000835025	0.00659032	0.00388518	APP/CYP1A2/CYP2C9/CYP3A4	4
BP	GO:0098754	detoxification	4/52	152/18723	0.000835025	0.00659032	0.00388518	AKR1B10/PTGS1/NFE2L2/ABCB1	4
BP	GO:0010517	regulation of phospholipase activity	3/52	67/18723	0.000853894	0.00671592	0.00395923	ESR1/EGFR/EDNRA	3
BP	GO:0009415	response to water	2/52	16/18723	0.000885533	0.00694074	0.00409177	AKR1B1/PIK3CA	2
BP	GO:1900046	regulation of hemostasis	3/52	68/18723	0.000891561	0.00696398	0.00410547	F3/NFE2L2/PRKCD	3
BP	GO:0001503	ossification	6/52	408/18723	0.000900834	0.00701232	0.00413397	ALOX5/MMP9/MMP2/MAPK1/EGFR/MMP13	6
BP	GO:0002696	positive regulation of leukocyte activation	6/52	409/18723	0.000912322	0.0070775	0.0041724	MIF/TLR4/SYK/FYN/LCK/PIK3CA	6
BP	GO:0060193	positive regulation of lipase activity	3/52	69/18723	0.000930268	0.00716779	0.00422562	ESR1/EGFR/EDNRA	3
BP	GO:1901224	positive regulation of NIK/NF-kappaB signaling	3/52	69/18723	0.000930268	0.00716779	0.00422562	TLR4/APP/EGFR	3
BP	GO:1903829	positive regulation of cellular protein localization	5/52	276/18723	0.000990676	0.007583	0.0044704	ERBB2/MAPK1/EGFR/FYN/PRKCD	5
BP	GO:0034349	glial cell apoptotic process	2/52	17/18723	0.00100182	0.007583	0.0044704	PRKCD/PRKCA	2
BP	GO:0036092	phosphatidylinositol-3-phosphate biosynthetic process	2/52	17/18723	0.00100182	0.007583	0.0044704	PIK3CB/PIK3CA	2
BP	GO:0042448	progesterone metabolic process	2/52	17/18723	0.00100182	0.007583	0.0044704	AKR1C4/AKR1C2	2
BP	GO:0055119	relaxation of cardiac muscle	2/52	17/18723	0.00100182	0.007583	0.0044704	PIK3CA/PDE4D	2
BP	GO:0090316	positive regulation of intracellular protein transport	4/52	160/18723	0.00101062	0.007583	0.0044704	ERBB2/MAPK1/FYN/PRKCD	4
BP	GO:0032722	positive regulation of chemokine production	3/52	71/18723	0.00101084	0.007583	0.0044704	TLR4/SYK/APP	3
BP	GO:0050818	regulation of coagulation	3/52	71/18723	0.00101084	0.007583	0.0044704	F3/NFE2L2/PRKCD	3
BP	GO:1902105	regulation of leukocyte differentiation	5/52	279/18723	0.00103959	0.00777301	0.00458242	CA2/TLR4/ERBB2/SYK/PRKCA	5
BP	GO:0050867	positive regulation of cell activation	6/52	420/18723	0.00104631	0.00778473	0.00458933	MIF/TLR4/SYK/FYN/LCK/PIK3CA	6
BP	GO:0002534	cytokine production involved in inflammatory response	3/52	72/18723	0.00105274	0.00778473	0.00458933	ALOX5/TLR4/STAT3	3
BP	GO:1900015	regulation of cytokine production involved in inflammatory response	3/52	72/18723	0.00105274	0.00778473	0.00458933	ALOX5/TLR4/STAT3	3
BP	GO:0034250	positive regulation of cellular amide metabolic process	4/52	162/18723	0.00105829	0.00778473	0.00458933	ERBB2/MAPK1/NFE2L2/PRKCD	4
BP	GO:0060759	regulation of response to cytokine stimulus	4/52	162/18723	0.00105829	0.00778473	0.00458933	PTPN1/TLR4/SYK/MMP12	4
BP	GO:0032732	positive regulation of interleukin-1 production	3/52	73/18723	0.00109571	0.00800821	0.00472107	TLR4/APP/STAT3	3
BP	GO:0070988	demethylation	3/52	73/18723	0.00109571	0.00800821	0.00472107	CYP1A2/CYP2C9/CYP3A4	3
BP	GO:0002223	stimulatory C-type lectin receptor signaling pathway	2/52	18/18723	0.00112505	0.0081182	0.00478592	SYK/FYN	2
BP	GO:0036499	PERK-mediated unfolded protein response	2/52	18/18723	0.00112505	0.0081182	0.00478592	PTPN1/NFE2L2	2
BP	GO:1990840	response to lectin	2/52	18/18723	0.00112505	0.0081182	0.00478592	SYK/FYN	2
BP	GO:1990858	cellular response to lectin	2/52	18/18723	0.00112505	0.0081182	0.00478592	SYK/FYN	2
BP	GO:0032635	interleukin-6 production	4/52	165/18723	0.00113271	0.00812139	0.0047878	TLR4/SYK/APP/STAT3	4
BP	GO:0032675	regulation of interleukin-6 production	4/52	165/18723	0.00113271	0.00812139	0.0047878	TLR4/SYK/APP/STAT3	4
BP	GO:0002437	inflammatory response to antigenic stimulus	3/52	74/18723	0.00113978	0.00812139	0.0047878	SYK/FYN/ELANE	3
BP	GO:1903201	regulation of oxidative stress-induced cell death	3/52	74/18723	0.00113978	0.00812139	0.0047878	TLR4/FYN/NFE2L2	3
BP	GO:1903034	regulation of response to wounding	4/52	167/18723	0.00118432	0.00839067	0.00494655	ALOX5/F3/NFE2L2/PRKCD	4
BP	GO:0043627	response to estrogen	3/52	75/18723	0.00118496	0.00839067	0.00494655	CA2/ESR1/MAPK1	3
BP	GO:0002683	negative regulation of immune system process	6/52	434/18723	0.00123823	0.00874068	0.00515289	MIF/TLR4/ERBB2/SYK/FYN/MMP12	6
BP	GO:0002523	leukocyte migration involved in inflammatory response	2/52	19/18723	0.00125517	0.00883285	0.00520722	ALOX5/ELANE	2
BP	GO:0050804	modulation of chemical synaptic transmission	6/52	439/18723	0.00131295	0.00921094	0.00543012	MAPK1/APP/EGFR/FYN/STAT3/BACE1	6
BP	GO:1901136	carbohydrate derivative catabolic process	4/52	172/18723	0.00132054	0.00923314	0.0054432	MMP12/PRKCD/PDE5A/PDE4D	4
BP	GO:0051090	regulation of DNA-binding transcription factor activity	6/52	440/18723	0.0013283	0.00923314	0.0054432	ESR2/TLR4/ESR1/SYK/APP/STAT3	6
BP	GO:0099177	regulation of trans-synaptic signaling	6/52	440/18723	0.0013283	0.00923314	0.0054432	MAPK1/APP/EGFR/FYN/STAT3/BACE1	6
BP	GO:0010469	regulation of signaling receptor activity	4/52	173/18723	0.00134905	0.00934873	0.00551135	ESR2/APP/PRKCD/PDE4D	4
BP	GO:0010042	response to manganese ion	2/52	20/18723	0.00139216	0.00961819	0.0056702	APP/BACE1	2
BP	GO:0071229	cellular response to acid chemical	3/52	80/18723	0.00142778	0.00983435	0.00579764	MMP2/FYN/PIK3CA	3
BP	GO:0010634	positive regulation of epithelial cell migration	4/52	176/18723	0.00143714	0.00986894	0.00581803	MMP9/PIK3CB/NFE2L2/PRKCA	4
BP	GO:0006913	nucleocytoplasmic transport	5/52	301/18723	0.0014552	0.00993292	0.00585575	MAPK1/SYK/STAT3/MMP12/PRKCD	5
BP	GO:0051169	nuclear transport	5/52	301/18723	0.0014552	0.00993292	0.00585575	MAPK1/SYK/STAT3/MMP12/PRKCD	5
BP	GO:0060968	regulation of gene silencing	3/52	81/18723	0.0014798	0.0100706	0.00593692	ESR1/EGFR/STAT3	3
BP	GO:0001936	regulation of endothelial cell proliferation	4/52	179/18723	0.00152918	0.0102987	0.00607141	ALOX5/F3/STAT3/PRKCA	4
BP	GO:1905897	regulation of response to endoplasmic reticulum stress	3/52	82/18723	0.001533	0.0102987	0.00607141	ALOX5/PTPN1/NFE2L2	3
BP	GO:0019370	leukotriene biosynthetic process	2/52	21/18723	0.00153597	0.0102987	0.00607141	ALOX5/SYK	2
BP	GO:0071498	cellular response to fluid shear stress	2/52	21/18723	0.00153597	0.0102987	0.00607141	CA2/NFE2L2	2
BP	GO:1903427	negative regulation of reactive oxygen species biosynthetic process	2/52	21/18723	0.00153597	0.0102987	0.00607141	FYN/STAT3	2
BP	GO:0043409	negative regulation of MAPK cascade	4/52	180/18723	0.00156075	0.0104341	0.00615119	PTPN1/TLR4/PIK3CB/PRKCD	4
BP	GO:0045766	positive regulation of angiogenesis	4/52	181/18723	0.00159277	0.0105859	0.00624069	F3/NFE2L2/STAT3/PRKCA	4
BP	GO:1904018	positive regulation of vasculature development	4/52	181/18723	0.00159277	0.0105859	0.00624069	F3/NFE2L2/STAT3/PRKCA	4
BP	GO:0006970	response to osmotic stress	3/52	84/18723	0.00164297	0.0108877	0.00641861	AKR1B1/EGFR/ABCB1	3
BP	GO:0032409	regulation of transporter activity	5/52	310/18723	0.00165646	0.0109135	0.0064338	MMP9/APP/PRKCD/PDE4D/ABCB1	5
BP	GO:0060326	cell chemotaxis	5/52	310/18723	0.00165646	0.0109135	0.0064338	ALOX5/MIF/MAPK1/SYK/PRKCD	5
BP	GO:0002220	innate immune response activating cell surface receptor signaling pathway	2/52	22/18723	0.00168657	0.0109219	0.00643877	SYK/FYN	2
BP	GO:0010310	regulation of hydrogen peroxide metabolic process	2/52	22/18723	0.00168657	0.0109219	0.00643877	FYN/STAT3	2
BP	GO:0032727	positive regulation of interferon-alpha production	2/52	22/18723	0.00168657	0.0109219	0.00643877	TLR4/MMP12	2
BP	GO:0036120	cellular response to platelet-derived growth factor stimulus	2/52	22/18723	0.00168657	0.0109219	0.00643877	TLR4/FYN	2
BP	GO:0060965	negative regulation of gene silencing by miRNA	2/52	22/18723	0.00168657	0.0109219	0.00643877	ESR1/STAT3	2
BP	GO:0140467	integrated stress response signaling	2/52	22/18723	0.00168657	0.0109219	0.00643877	PTPN1/NFE2L2	2
BP	GO:0071478	cellular response to radiation	4/52	186/18723	0.00175979	0.0113636	0.0066992	MMP9/MMP1/MMP2/PRKCD	4
BP	GO:0044070	regulation of anion transport	3/52	87/18723	0.001817	0.0116423	0.00686349	CA2/SYK/ABCB1	3
BP	GO:1900182	positive regulation of protein localization to nucleus	3/52	87/18723	0.001817	0.0116423	0.00686349	MAPK1/FYN/PRKCD	3
BP	GO:0002758	innate immune response-activating signal transduction	2/52	23/18723	0.00184392	0.0116423	0.00686349	SYK/FYN	2
BP	GO:0030194	positive regulation of blood coagulation	2/52	23/18723	0.00184392	0.0116423	0.00686349	F3/NFE2L2	2
BP	GO:0036119	response to platelet-derived growth factor	2/52	23/18723	0.00184392	0.0116423	0.00686349	TLR4/FYN	2
BP	GO:0060396	growth hormone receptor signaling pathway	2/52	23/18723	0.00184392	0.0116423	0.00686349	PTPN1/STAT3	2
BP	GO:1900048	positive regulation of hemostasis	2/52	23/18723	0.00184392	0.0116423	0.00686349	F3/NFE2L2	2
BP	GO:2000737	negative regulation of stem cell differentiation	2/52	23/18723	0.00184392	0.0116423	0.00686349	NFE2L2/STAT3	2
BP	GO:0007204	positive regulation of cytosolic calcium ion concentration	5/52	319/18723	0.00187754	0.0117891	0.00695001	ESR1/FYN/LCK/PDE4D/EDNRA	5
BP	GO:1901214	regulation of neuron death	5/52	319/18723	0.00187754	0.0117891	0.00695001	TLR4/FYN/PIK3CA/STAT3/BACE1	5
BP	GO:0016042	lipid catabolic process	5/52	320/18723	0.00190338	0.0119184	0.00702624	AKR1B10/CYP1A2/CYP3A4/HSD11B1/PRKCD	5
BP	GO:0032872	regulation of stress-activated MAPK cascade	4/52	192/18723	0.00197584	0.0123364	0.00727268	TLR4/MAPK1/APP/EGFR	4
BP	GO:0010288	response to lead ion	2/52	24/18723	0.00200799	0.0123364	0.00727268	APP/BACE1	2
BP	GO:0050820	positive regulation of coagulation	2/52	24/18723	0.00200799	0.0123364	0.00727268	F3/NFE2L2	2
BP	GO:0060149	negative regulation of posttranscriptional gene silencing	2/52	24/18723	0.00200799	0.0123364	0.00727268	ESR1/STAT3	2
BP	GO:0060967	negative regulation of gene silencing by RNA	2/52	24/18723	0.00200799	0.0123364	0.00727268	ESR1/STAT3	2
BP	GO:0071378	cellular response to growth hormone stimulus	2/52	24/18723	0.00200799	0.0123364	0.00727268	PTPN1/STAT3	2
BP	GO:0001935	endothelial cell proliferation	4/52	193/18723	0.00201355	0.0123364	0.00727268	ALOX5/F3/STAT3/PRKCA	4
BP	GO:0050731	positive regulation of peptidyl-tyrosine phosphorylation	4/52	193/18723	0.00201355	0.0123364	0.00727268	PTPN1/MIF/SYK/FYN	4
BP	GO:1901654	response to ketone	4/52	194/18723	0.00205176	0.0125367	0.00739076	CA9/AKR1B1/AKR1C2/EGFR	4
BP	GO:0060191	regulation of lipase activity	3/52	91/18723	0.00206636	0.012592	0.00742337	ESR1/EGFR/EDNRA	3
BP	GO:0070302	regulation of stress-activated protein kinase signaling cascade	4/52	195/18723	0.00209047	0.0127049	0.00748993	TLR4/MAPK1/APP/EGFR	4
BP	GO:0050863	regulation of T cell activation	5/52	329/18723	0.0021478	0.0130186	0.00767482	ERBB2/SYK/FYN/LCK/PIK3CA	5
BP	GO:0048143	astrocyte activation	2/52	25/18723	0.00217872	0.0131012	0.00772351	APP/EGFR	2
BP	GO:0062149	detection of stimulus involved in sensory perception of pain	2/52	25/18723	0.00217872	0.0131012	0.00772351	FYN/BACE1	2
BP	GO:1904996	positive regulation of leukocyte adhesion to vascular endothelial cell	2/52	25/18723	0.00217872	0.0131012	0.00772351	ALOX5/ELANE	2
BP	GO:0042110	T cell activation	6/52	487/18723	0.0022193	0.0133099	0.00784659	ERBB2/SYK/FYN/LCK/PIK3CA/STAT3	6
BP	GO:0032479	regulation of type I interferon production	3/52	95/18723	0.00233604	0.0139365	0.008216	TLR4/SYK/MMP12	3
BP	GO:0032606	type I interferon production	3/52	95/18723	0.00233604	0.0139365	0.008216	TLR4/SYK/MMP12	3
BP	GO:0033598	mammary gland epithelial cell proliferation	2/52	26/18723	0.0023561	0.0139828	0.00824327	ESR1/MAPK1	2
BP	GO:1900017	positive regulation of cytokine production involved in inflammatory response	2/52	26/18723	0.0023561	0.0139828	0.00824327	TLR4/STAT3	2
BP	GO:0032388	positive regulation of intracellular transport	4/52	202/18723	0.00237571	0.0140625	0.00829025	ERBB2/MAPK1/FYN/PRKCD	4
BP	GO:0032386	regulation of intracellular transport	5/52	337/18723	0.0023837	0.0140731	0.00829651	PTPN1/ERBB2/MAPK1/FYN/PRKCD	5
BP	GO:1901655	cellular response to ketone	3/52	96/18723	0.0024067	0.0141721	0.00835488	AKR1B1/AKR1C2/EGFR	3
BP	GO:1901216	positive regulation of neuron death	3/52	97/18723	0.00247868	0.0145582	0.00858251	TLR4/FYN/BACE1	3
BP	GO:0010758	regulation of macrophage chemotaxis	2/52	27/18723	0.00254008	0.0148804	0.00877242	MIF/MAPK1	2
BP	GO:0032496	response to lipopolysaccharide	5/52	343/18723	0.00257264	0.0150324	0.00886206	TLR4/MAPK1/CYP1A2/ELANE/PRKCA	5
BP	GO:0007631	feeding behavior	3/52	99/18723	0.00262661	0.0152692	0.00900166	APP/FYN/STAT3	3
BP	GO:0042100	B cell proliferation	3/52	99/18723	0.00262661	0.0152692	0.00900166	MIF/TLR4/PRKCD	3
BP	GO:0043281	regulation of cysteine-type endopeptidase activity involved in apoptotic process	4/52	209/18723	0.00268675	0.015579	0.00918428	MMP9/SYK/LCK/F3	4
BP	GO:0032607	interferon-alpha production	2/52	28/18723	0.00273062	0.0156496	0.00922592	TLR4/MMP12	2
BP	GO:0032647	regulation of interferon-alpha production	2/52	28/18723	0.00273062	0.0156496	0.00922592	TLR4/MMP12	2
BP	GO:1903671	negative regulation of sprouting angiogenesis	2/52	28/18723	0.00273062	0.0156496	0.00922592	ALOX5/PIK3CB	2
BP	GO:0002685	regulation of leukocyte migration	4/52	210/18723	0.00273335	0.0156496	0.00922592	MIF/MAPK1/APP/ELANE	4
BP	GO:0045637	regulation of myeloid cell differentiation	4/52	210/18723	0.00273335	0.0156496	0.00922592	CA2/TLR4/STAT3/PRKCA	4
BP	GO:0042180	cellular ketone metabolic process	4/52	211/18723	0.00278051	0.0158796	0.00936151	AKR1B1/AKR1B10/AKR1C4/AKR1C2	4
BP	GO:0051480	regulation of cytosolic calcium ion concentration	5/52	353/18723	0.00291146	0.0165742	0.00977096	ESR1/FYN/LCK/PDE4D/EDNRA	5
BP	GO:0002862	negative regulation of inflammatory response to antigenic stimulus	2/52	29/18723	0.00292769	0.0165742	0.00977096	SYK/FYN	2
BP	GO:0060969	negative regulation of gene silencing	2/52	29/18723	0.00292769	0.0165742	0.00977096	ESR1/STAT3	2
BP	GO:0019233	sensory perception of pain	3/52	103/18723	0.00293858	0.0165742	0.00977096	MAPK1/FYN/BACE1	3
BP	GO:0045639	positive regulation of myeloid cell differentiation	3/52	103/18723	0.00293858	0.0165742	0.00977096	CA2/STAT3/PRKCA	3
BP	GO:0050870	positive regulation of T cell activation	4/52	216/18723	0.00302471	0.0170177	0.0100324	SYK/FYN/LCK/PIK3CA	4
BP	GO:0010631	epithelial cell migration	5/52	357/18723	0.00305566	0.0171494	0.0101101	MMP9/PIK3CB/PIK3CA/NFE2L2/PRKCA	5
BP	GO:0007202	activation of phospholipase C activity	2/52	30/18723	0.00313125	0.0174018	0.0102589	EGFR/EDNRA	2
BP	GO:0010800	positive regulation of peptidyl-threonine phosphorylation	2/52	30/18723	0.00313125	0.0174018	0.0102589	MAPK1/APP	2
BP	GO:0090314	positive regulation of protein targeting to membrane	2/52	30/18723	0.00313125	0.0174018	0.0102589	ERBB2/FYN	2
BP	GO:2000637	positive regulation of gene silencing by miRNA	2/52	30/18723	0.00313125	0.0174018	0.0102589	EGFR/STAT3	2
BP	GO:0090132	epithelium migration	5/52	360/18723	0.00316716	0.0175584	0.0103512	MMP9/PIK3CB/PIK3CA/NFE2L2/PRKCA	5
BP	GO:1905477	positive regulation of protein localization to membrane	3/52	106/18723	0.00318692	0.017625	0.0103904	ERBB2/EGFR/FYN	3
BP	GO:0002237	response to molecule of bacterial origin	5/52	363/18723	0.00328158	0.0181044	0.0106731	TLR4/MAPK1/CYP1A2/ELANE/PRKCA	5
BP	GO:0001516	prostaglandin biosynthetic process	2/52	31/18723	0.00334127	0.0183005	0.0107887	MIF/PTGS1	2
BP	GO:0046457	prostanoid biosynthetic process	2/52	31/18723	0.00334127	0.0183005	0.0107887	MIF/PTGS1	2
BP	GO:0060148	positive regulation of posttranscriptional gene silencing	2/52	31/18723	0.00334127	0.0183005	0.0107887	EGFR/STAT3	2
BP	GO:0007173	epidermal growth factor receptor signaling pathway	3/52	108/18723	0.00335943	0.0183121	0.0107955	MMP9/EGFR/PIK3CA	3
BP	GO:0090130	tissue migration	5/52	365/18723	0.0033595	0.0183121	0.0107955	MMP9/PIK3CB/PIK3CA/NFE2L2/PRKCA	5
BP	GO:0050920	regulation of chemotaxis	4/52	223/18723	0.00339071	0.018438	0.0108697	MIF/MAPK1/ELANE/F3	4
BP	GO:0050670	regulation of lymphocyte proliferation	4/52	225/18723	0.00350059	0.0189901	0.0111952	MIF/TLR4/ERBB2/SYK	4
BP	GO:0032611	interleukin-1 beta production	3/52	110/18723	0.00353757	0.0190995	0.0112597	TLR4/APP/STAT3	3
BP	GO:0032651	regulation of interleukin-1 beta production	3/52	110/18723	0.00353757	0.0190995	0.0112597	TLR4/APP/STAT3	3
BP	GO:0032944	regulation of mononuclear cell proliferation	4/52	227/18723	0.00361287	0.0194139	0.011445	MIF/TLR4/ERBB2/SYK	4
BP	GO:0046777	protein autophosphorylation	4/52	227/18723	0.00361287	0.0194139	0.011445	ERBB2/SYK/EGFR/FYN	4
BP	GO:0001938	positive regulation of endothelial cell proliferation	3/52	111/18723	0.00362877	0.0194533	0.0114683	F3/STAT3/PRKCA	3
BP	GO:0002526	acute inflammatory response	3/52	112/18723	0.0037214	0.0198562	0.0117058	ELANE/F3/STAT3	3
BP	GO:1901222	regulation of NIK/NF-kappaB signaling	3/52	112/18723	0.0037214	0.0198562	0.0117058	TLR4/APP/EGFR	3
BP	GO:0050974	detection of mechanical stimulus involved in sensory perception	2/52	33/18723	0.00378053	0.0201058	0.0118529	FYN/BACE1	2
BP	GO:0030595	leukocyte chemotaxis	4/52	230/18723	0.00378586	0.0201058	0.0118529	ALOX5/MIF/MAPK1/SYK	4
BP	GO:0002446	neutrophil mediated immunity	2/52	34/18723	0.00400971	0.0210486	0.0124088	SYK/ELANE	2
BP	GO:0009112	nucleobase metabolic process	2/52	34/18723	0.00400971	0.0210486	0.0124088	TTR/MAPK1	2
BP	GO:0055094	response to lipoprotein particle	2/52	34/18723	0.00400971	0.0210486	0.0124088	TLR4/SYK	2
BP	GO:0090075	relaxation of muscle	2/52	34/18723	0.00400971	0.0210486	0.0124088	PIK3CA/PDE4D	2
BP	GO:1990000	amyloid fibril formation	2/52	34/18723	0.00400971	0.0210486	0.0124088	APP/BACE1	2
BP	GO:0008286	insulin receptor signaling pathway	3/52	116/18723	0.00410633	0.0214076	0.0126204	PTPN1/PIK3CA/PRKCD	3
BP	GO:0021782	glial cell development	3/52	116/18723	0.00410633	0.0214076	0.0126204	TLR4/APP/EGFR	3
BP	GO:1990748	cellular detoxification	3/52	116/18723	0.00410633	0.0214076	0.0126204	AKR1B10/PTGS1/NFE2L2	3
BP	GO:0031334	positive regulation of protein-containing complex assembly	4/52	237/18723	0.00421124	0.021831	0.01287	MMP1/TLR4/ESR1/SYK	4
BP	GO:0042326	negative regulation of phosphorylation	5/52	385/18723	0.00421391	0.021831	0.01287	PTPN1/PIK3CB/STAT3/PRKCD/PDE4D	5
BP	GO:0006691	leukotriene metabolic process	2/52	35/18723	0.00424519	0.021831	0.01287	ALOX5/SYK	2
BP	GO:0034405	response to fluid shear stress	2/52	35/18723	0.00424519	0.021831	0.01287	CA2/NFE2L2	2
BP	GO:0046627	negative regulation of insulin receptor signaling pathway	2/52	35/18723	0.00424519	0.021831	0.01287	PTPN1/PRKCD	2
BP	GO:1905898	positive regulation of response to endoplasmic reticulum stress	2/52	35/18723	0.00424519	0.021831	0.01287	PTPN1/NFE2L2	2
BP	GO:0051403	stress-activated MAPK cascade	4/52	239/18723	0.00433848	0.0222604	0.0131232	TLR4/MAPK1/APP/EGFR	4
BP	GO:0042119	neutrophil activation	2/52	36/18723	0.00448695	0.0227653	0.0134208	SYK/PRKCD	2
BP	GO:0060338	regulation of type I interferon-mediated signaling pathway	2/52	36/18723	0.00448695	0.0227653	0.0134208	PTPN1/MMP12	2
BP	GO:0071402	cellular response to lipoprotein particle stimulus	2/52	36/18723	0.00448695	0.0227653	0.0134208	TLR4/SYK	2
BP	GO:0090313	regulation of protein targeting to membrane	2/52	36/18723	0.00448695	0.0227653	0.0134208	ERBB2/FYN	2
BP	GO:0097009	energy homeostasis	2/52	36/18723	0.00448695	0.0227653	0.0134208	PIK3CA/STAT3	2
BP	GO:0002761	regulation of myeloid leukocyte differentiation	3/52	120/18723	0.00451468	0.0228041	0.0134437	CA2/TLR4/PRKCA	3
BP	GO:0071901	negative regulation of protein serine/threonine kinase activity	3/52	120/18723	0.00451468	0.0228041	0.0134437	PTPN1/PIK3CB/PRKCD	3
BP	GO:0045931	positive regulation of mitotic cell cycle	3/52	121/18723	0.00462047	0.0232867	0.0137282	APP/EGFR/PRKCA	3
BP	GO:0060416	response to growth hormone	2/52	37/18723	0.00473496	0.0237571	0.0140055	PTPN1/STAT3	2
BP	GO:1900077	negative regulation of cellular response to insulin stimulus	2/52	37/18723	0.00473496	0.0237571	0.0140055	PTPN1/PRKCD	2
BP	GO:0019693	ribose phosphate metabolic process	5/52	396/18723	0.00474514	0.0237571	0.0140055	APP/STAT3/PYGL/PDE5A/PDE4D	5
BP	GO:0051402	neuron apoptotic process	4/52	246/18723	0.00480427	0.0239476	0.0141178	APP/FYN/PIK3CA/BACE1	4
BP	GO:0071216	cellular response to biotic stimulus	4/52	246/18723	0.00480427	0.0239476	0.0141178	TLR4/MAPK1/SYK/PRKCA	4
BP	GO:0097237	cellular response to toxic substance	3/52	124/18723	0.00494683	0.0246043	0.0145049	AKR1B10/PTGS1/NFE2L2	3
BP	GO:0048246	macrophage chemotaxis	2/52	38/18723	0.00498917	0.024653	0.0145337	MIF/MAPK1	2
BP	GO:0071398	cellular response to fatty acid	2/52	38/18723	0.00498917	0.024653	0.0145337	AKR1C4/AKR1C2	2
BP	GO:1903580	positive regulation of ATP metabolic process	2/52	38/18723	0.00498917	0.024653	0.0145337	APP/STAT3	2
BP	GO:0016572	histone phosphorylation	2/52	39/18723	0.00524955	0.0258834	0.015259	PRKCD/PRKCA	2
BP	GO:0097305	response to alcohol	4/52	253/18723	0.00530269	0.0260888	0.0153801	CA3/AKR1C2/FYN/STAT3	4
BP	GO:0032612	interleukin-1 production	3/52	128/18723	0.00540319	0.0264686	0.015604	TLR4/APP/STAT3	3
BP	GO:0032652	regulation of interleukin-1 production	3/52	128/18723	0.00540319	0.0264686	0.015604	TLR4/APP/STAT3	3
BP	GO:0007611	learning or memory	4/52	255/18723	0.00545122	0.0266465	0.0157089	MAPK1/APP/EGFR/FYN	4
BP	GO:0009187	cyclic nucleotide metabolic process	2/52	40/18723	0.00551608	0.0268151	0.0158083	PDE5A/PDE4D	2
BP	GO:1904994	regulation of leukocyte adhesion to vascular endothelial cell	2/52	40/18723	0.00551608	0.0268151	0.0158083	ALOX5/ELANE	2
BP	GO:0043280	positive regulation of cysteine-type endopeptidase activity involved in apoptotic process	3/52	129/18723	0.0055211	0.0268151	0.0158083	SYK/LCK/F3	3
BP	GO:0030217	T cell differentiation	4/52	257/18723	0.00560252	0.0271525	0.0160072	ERBB2/SYK/LCK/STAT3	4
BP	GO:0043467	regulation of generation of precursor metabolites and energy	3/52	130/18723	0.00564056	0.0272787	0.0160816	APP/PIK3CA/STAT3	3
BP	GO:0042593	glucose homeostasis	4/52	258/18723	0.00567922	0.0274074	0.0161574	ALOX5/PIK3CA/STAT3/PYGL	4
BP	GO:0033500	carbohydrate homeostasis	4/52	259/18723	0.00575662	0.0276423	0.0162959	ALOX5/PIK3CA/STAT3/PYGL	4
BP	GO:0050853	B cell receptor signaling pathway	3/52	131/18723	0.00576156	0.0276423	0.0162959	MAPK1/SYK/LCK	3
BP	GO:0032735	positive regulation of interleukin-12 production	2/52	41/18723	0.0057887	0.0276423	0.0162959	TLR4/SYK	2
BP	GO:0042307	positive regulation of protein import into nucleus	2/52	41/18723	0.0057887	0.0276423	0.0162959	MAPK1/PRKCD	2
BP	GO:1905521	regulation of macrophage migration	2/52	41/18723	0.0057887	0.0276423	0.0162959	MIF/MAPK1	2
BP	GO:0072521	purine-containing compound metabolic process	5/52	416/18723	0.00583091	0.0277854	0.0163803	TTR/APP/STAT3/PDE5A/PDE4D	5
BP	GO:0035264	multicellular organism growth	3/52	132/18723	0.00588412	0.0279803	0.0164952	APP/PIK3CA/STAT3	3
BP	GO:0010595	positive regulation of endothelial cell migration	3/52	133/18723	0.00600823	0.0284515	0.016773	PIK3CB/NFE2L2/PRKCA	3
BP	GO:0046328	regulation of JNK cascade	3/52	133/18723	0.00600823	0.0284515	0.016773	TLR4/APP/EGFR	3
BP	GO:0009154	purine ribonucleotide catabolic process	2/52	42/18723	0.00606739	0.0285532	0.0168329	PDE5A/PDE4D	2
BP	GO:0030890	positive regulation of B cell proliferation	2/52	42/18723	0.00606739	0.0285532	0.0168329	MIF/TLR4	2
BP	GO:0043507	positive regulation of JUN kinase activity	2/52	42/18723	0.00606739	0.0285532	0.0168329	PTPN1/SYK	2
BP	GO:0072594	establishment of protein localization to organelle	5/52	422/18723	0.00618832	0.0290621	0.017133	MAPK1/SYK/STAT3/MMP12/PRKCD	5
BP	GO:0030522	intracellular receptor signaling pathway	4/52	265/18723	0.00623588	0.029225	0.017229	ESR2/TLR4/ESR1/STAT3	4
BP	GO:0002861	regulation of inflammatory response to antigenic stimulus	2/52	43/18723	0.00635211	0.029466	0.0173711	SYK/FYN	2
BP	GO:0036230	granulocyte activation	2/52	43/18723	0.00635211	0.029466	0.0173711	SYK/PRKCD	2
BP	GO:0045981	positive regulation of nucleotide metabolic process	2/52	43/18723	0.00635211	0.029466	0.0173711	APP/STAT3	2
BP	GO:1900544	positive regulation of purine nucleotide metabolic process	2/52	43/18723	0.00635211	0.029466	0.0173711	APP/STAT3	2
BP	GO:1904591	positive regulation of protein import	2/52	43/18723	0.00635211	0.029466	0.0173711	MAPK1/PRKCD	2
BP	GO:1900180	regulation of protein localization to nucleus	3/52	136/18723	0.00638996	0.0295738	0.0174346	MAPK1/FYN/PRKCD	3
BP	GO:0032412	regulation of ion transmembrane transporter activity	4/52	267/18723	0.00640136	0.0295738	0.0174346	MMP9/APP/PDE4D/ABCB1	4
BP	GO:0031331	positive regulation of cellular catabolic process	5/52	427/18723	0.00649778	0.0299409	0.0176511	PTPN1/APP/PIK3CB/NFE2L2/PRKCD	5
BP	GO:0045471	response to ethanol	3/52	137/18723	0.00652036	0.0299409	0.0176511	CA3/FYN/STAT3	3
BP	GO:0050671	positive regulation of lymphocyte proliferation	3/52	137/18723	0.00652036	0.0299409	0.0176511	MIF/TLR4/SYK	3
BP	GO:0043254	regulation of protein-containing complex assembly	5/52	428/18723	0.00656096	0.0300667	0.0177252	MMP1/TLR4/ESR1/SYK/PRKCD	5
BP	GO:0007528	neuromuscular junction development	2/52	44/18723	0.00664284	0.0301811	0.0177927	ERBB2/APP	2
BP	GO:0050999	regulation of nitric-oxide synthase activity	2/52	44/18723	0.00664284	0.0301811	0.0177927	EGFR/PIK3CB	2
BP	GO:0060324	face development	2/52	44/18723	0.00664284	0.0301811	0.0177927	MMP2/MAPK1	2
BP	GO:1903573	negative regulation of response to endoplasmic reticulum stress	2/52	44/18723	0.00664284	0.0301811	0.0177927	ALOX5/PTPN1	2
BP	GO:0032946	positive regulation of mononuclear cell proliferation	3/52	138/18723	0.00665233	0.0301811	0.0177927	MIF/TLR4/SYK	3
BP	GO:0015748	organophosphate ester transport	3/52	140/18723	0.00692105	0.031173	0.0183774	SLC37A4/PRKCD/ABCB1	3
BP	GO:0006110	regulation of glycolytic process	2/52	45/18723	0.00693952	0.031173	0.0183774	APP/STAT3	2
BP	GO:0008631	intrinsic apoptotic signaling pathway in response to oxidative stress	2/52	45/18723	0.00693952	0.031173	0.0183774	NFE2L2/PRKCD	2
BP	GO:0035987	endodermal cell differentiation	2/52	45/18723	0.00693952	0.031173	0.0183774	MMP9/MMP2	2
BP	GO:0071364	cellular response to epidermal growth factor stimulus	2/52	45/18723	0.00693952	0.031173	0.0183774	ERBB2/EGFR	2
BP	GO:0050729	positive regulation of inflammatory response	3/52	142/18723	0.00719616	0.0321986	0.018982	TLR4/APP/EGFR	3
BP	GO:0097553	calcium ion transmembrane import into cytosol	3/52	142/18723	0.00719616	0.0321986	0.018982	FYN/LCK/PDE4D	3
BP	GO:0006195	purine nucleotide catabolic process	2/52	46/18723	0.00724214	0.0322772	0.0190284	PDE5A/PDE4D	2
BP	GO:0006984	ER-nucleus signaling pathway	2/52	46/18723	0.00724214	0.0322772	0.0190284	PTPN1/NFE2L2	2
BP	GO:0038061	NIK/NF-kappaB signaling	3/52	143/18723	0.00733613	0.0326321	0.0192376	TLR4/APP/EGFR	3
BP	GO:0022898	regulation of transmembrane transporter activity	4/52	278/18723	0.007364	0.0326921	0.019273	MMP9/APP/PDE4D/ABCB1	4
BP	GO:0045936	negative regulation of phosphate metabolic process	5/52	441/18723	0.00742216	0.0328861	0.0193873	PTPN1/PIK3CB/STAT3/PRKCD/PDE4D	5
BP	GO:0002263	cell activation involved in immune response	4/52	279/18723	0.00745599	0.0329077	0.0194001	TLR4/SYK/APP/STAT3	4
BP	GO:0043542	endothelial cell migration	4/52	279/18723	0.00745599	0.0329077	0.0194001	PIK3CB/PIK3CA/NFE2L2/PRKCA	4
BP	GO:0010563	negative regulation of phosphorus metabolic process	5/52	442/18723	0.00749153	0.0330005	0.0194547	PTPN1/PIK3CB/STAT3/PRKCD/PDE4D	5
BP	GO:0009261	ribonucleotide catabolic process	2/52	47/18723	0.00755066	0.0330687	0.019495	PDE5A/PDE4D	2
BP	GO:0010799	regulation of peptidyl-threonine phosphorylation	2/52	47/18723	0.00755066	0.0330687	0.019495	MAPK1/APP	2
BP	GO:0045332	phospholipid translocation	2/52	47/18723	0.00755066	0.0330687	0.019495	PRKCD/ABCB1	2
BP	GO:0046700	heterocycle catabolic process	5/52	445/18723	0.00770236	0.0336682	0.0198484	NFE2L2/PRKCD/PRKCA/PDE5A/PDE4D	5
BP	GO:0042542	response to hydrogen peroxide	3/52	146/18723	0.0077657	0.0338799	0.0199732	FYN/NFE2L2/PRKCD	3
BP	GO:0048146	positive regulation of fibroblast proliferation	2/52	48/18723	0.00786503	0.0342476	0.0201899	MIF/ESR1	2
BP	GO:0044270	cellular nitrogen compound catabolic process	5/52	451/18723	0.00813642	0.0353616	0.0208467	CYP3A4/PRKCD/PRKCA/PDE5A/PDE4D	5
BP	GO:0038084	vascular endothelial growth factor signaling pathway	2/52	49/18723	0.00818524	0.0354382	0.0208919	PIK3CB/PIK3CA	2
BP	GO:1904707	positive regulation of vascular associated smooth muscle cell proliferation	2/52	49/18723	0.00818524	0.0354382	0.0208919	MMP9/MMP2	2
BP	GO:0001959	regulation of cytokine-mediated signaling pathway	3/52	150/18723	0.00836121	0.0361312	0.0213004	PTPN1/SYK/MMP12	3
BP	GO:0045058	T cell selection	2/52	50/18723	0.00851124	0.0366403	0.0216005	SYK/STAT3	2
BP	GO:0060337	type I interferon signaling pathway	2/52	50/18723	0.00851124	0.0366403	0.0216005	PTPN1/MMP12	2
BP	GO:0008643	carbohydrate transport	3/52	152/18723	0.0086688	0.0371077	0.0218761	NFE2L2/SLC37A4/EDNRA	3
BP	GO:0050871	positive regulation of B cell activation	3/52	152/18723	0.0086688	0.0371077	0.0218761	MIF/TLR4/SYK	3
BP	GO:0051092	positive regulation of NF-kappaB transcription factor activity	3/52	152/18723	0.0086688	0.0371077	0.0218761	TLR4/APP/STAT3	3
BP	GO:0010632	regulation of epithelial cell migration	4/52	292/18723	0.00872178	0.0372643	0.0219684	MMP9/PIK3CB/NFE2L2/PRKCA	4
BP	GO:0006636	unsaturated fatty acid biosynthetic process	2/52	51/18723	0.00884301	0.0376408	0.0221903	MIF/PTGS1	2
BP	GO:0050982	detection of mechanical stimulus	2/52	51/18723	0.00884301	0.0376408	0.0221903	FYN/BACE1	2
BP	GO:0016052	carbohydrate catabolic process	3/52	154/18723	0.00898297	0.038165	0.0224994	APP/STAT3/PYGL	3
BP	GO:0050890	cognition	4/52	296/18723	0.00913789	0.0385717	0.0227391	MAPK1/APP/EGFR/FYN	4
BP	GO:0046434	organophosphate catabolic process	3/52	155/18723	0.00914254	0.0385717	0.0227391	PRKCD/PDE5A/PDE4D	3
BP	GO:0034204	lipid translocation	2/52	52/18723	0.0091805	0.0385717	0.0227391	PRKCD/ABCB1	2
BP	GO:0071357	cellular response to type I interferon	2/52	52/18723	0.0091805	0.0385717	0.0227391	PTPN1/MMP12	2
BP	GO:0072523	purine-containing compound catabolic process	2/52	52/18723	0.0091805	0.0385717	0.0227391	PDE5A/PDE4D	2
BP	GO:2000378	negative regulation of reactive oxygen species metabolic process	2/52	52/18723	0.0091805	0.0385717	0.0227391	FYN/STAT3	2
BP	GO:1902107	positive regulation of leukocyte differentiation	3/52	157/18723	0.00946666	0.0396275	0.0233616	CA2/SYK/PRKCA	3
BP	GO:1903708	positive regulation of hemopoiesis	3/52	157/18723	0.00946666	0.0396275	0.0233616	CA2/SYK/PRKCA	3
BP	GO:0007566	embryo implantation	2/52	53/18723	0.00952369	0.0397199	0.0234161	MMP9/MMP2	2
BP	GO:1903202	negative regulation of oxidative stress-induced cell death	2/52	53/18723	0.00952369	0.0397199	0.0234161	FYN/NFE2L2	2
BP	GO:0042886	amide transport	4/52	301/18723	0.00967605	0.0402814	0.0237471	CA2/ALOX5/EGFR/ABCB1	4
BP	GO:0019221	cytokine-mediated signaling pathway	5/52	472/18723	0.00979013	0.0406819	0.0239831	PTPN1/SYK/F3/STAT3/MMP12	5
BP	GO:0001706	endoderm formation	2/52	54/18723	0.00987255	0.0408005	0.0240531	MMP9/MMP2	2
BP	GO:0007215	glutamate receptor signaling pathway	2/52	54/18723	0.00987255	0.0408005	0.0240531	APP/FYN	2
BP	GO:0030520	intracellular estrogen receptor signaling pathway	2/52	54/18723	0.00987255	0.0408005	0.0240531	ESR2/ESR1	2
BP	GO:0060402	calcium ion transport into cytosol	3/52	160/18723	0.00996535	0.0411093	0.0242352	FYN/LCK/PDE4D	3
BP	GO:0001667	ameboidal-type cell migration	5/52	475/18723	0.010044	0.0413586	0.0243821	MMP9/PIK3CB/PIK3CA/NFE2L2/PRKCA	5
BP	GO:1905517	macrophage migration	2/52	55/18723	0.010227	0.0420362	0.0247816	MIF/MAPK1	2
BP	GO:0001666	response to hypoxia	4/52	307/18723	0.0103487	0.0424594	0.0250311	MMP2/CA9/NFE2L2/EDNRA	4
BP	GO:0043470	regulation of carbohydrate catabolic process	2/52	56/18723	0.0105871	0.0432815	0.0255157	APP/STAT3	2
BP	GO:0048008	platelet-derived growth factor receptor signaling pathway	2/52	56/18723	0.0105871	0.0432815	0.0255157	PTPN1/F3	2
BP	GO:0050806	positive regulation of synaptic transmission	3/52	164/18723	0.0106538	0.0434757	0.0256302	MAPK1/APP/EGFR	3
BP	GO:0060760	positive regulation of response to cytokine stimulus	2/52	57/18723	0.0109528	0.044536	0.0262553	TLR4/MMP12	2
BP	GO:0061756	leukocyte adhesion to vascular endothelial cell	2/52	57/18723	0.0109528	0.044536	0.0262553	ALOX5/ELANE	2
BP	GO:0007254	JNK cascade	3/52	167/18723	0.0111878	0.0454104	0.0267708	TLR4/APP/EGFR	3
BP	GO:0009117	nucleotide metabolic process	5/52	489/18723	0.0112889	0.0454758	0.0268093	MAPK1/APP/STAT3/PDE5A/PDE4D	5
BP	GO:0002763	positive regulation of myeloid leukocyte differentiation	2/52	58/18723	0.0113239	0.0454758	0.0268093	CA2/PRKCA	2
BP	GO:0034340	response to type I interferon	2/52	58/18723	0.0113239	0.0454758	0.0268093	PTPN1/MMP12	2
BP	GO:0043506	regulation of JUN kinase activity	2/52	58/18723	0.0113239	0.0454758	0.0268093	PTPN1/SYK	2
BP	GO:0097035	regulation of membrane lipid distribution	2/52	58/18723	0.0113239	0.0454758	0.0268093	PRKCD/ABCB1	2
BP	GO:2000736	regulation of stem cell differentiation	2/52	58/18723	0.0113239	0.0454758	0.0268093	NFE2L2/STAT3	2
BP	GO:0034765	regulation of ion transmembrane transport	5/52	491/18723	0.011475	0.0460012	0.027119	MMP9/APP/FYN/PDE4D/ABCB1	5
BP	GO:0009896	positive regulation of catabolic process	5/52	492/18723	0.0115688	0.0462957	0.0272927	PTPN1/APP/PIK3CB/NFE2L2/PRKCD	5
BP	GO:0032768	regulation of monooxygenase activity	2/52	59/18723	0.0117006	0.0465771	0.0274585	EGFR/PIK3CB	2
BP	GO:0048010	vascular endothelial growth factor receptor signaling pathway	2/52	59/18723	0.0117006	0.0465771	0.0274585	PTPN1/FYN	2
BP	GO:0090303	positive regulation of wound healing	2/52	59/18723	0.0117006	0.0465771	0.0274585	F3/NFE2L2	2
BP	GO:0007259	receptor signaling pathway via JAK-STAT	3/52	170/18723	0.0117371	0.0466405	0.027496	AKR1B1/FYN/STAT3	3
BP	GO:0009895	negative regulation of catabolic process	4/52	320/18723	0.0119087	0.0471575	0.0278007	EGFR/FYN/PIK3CA/STAT3	4
BP	GO:0071496	cellular response to external stimulus	4/52	320/18723	0.0119087	0.0471575	0.0278007	TLR4/MAPK1/EGFR/NFE2L2	4
BP	GO:0006753	nucleoside phosphate metabolic process	5/52	497/18723	0.0120459	0.0475981	0.0280605	MAPK1/APP/STAT3/PDE5A/PDE4D	5
BP	GO:0042306	regulation of protein import into nucleus	2/52	60/18723	0.0120828	0.0475981	0.0280605	MAPK1/PRKCD	2
BP	GO:1903670	regulation of sprouting angiogenesis	2/52	60/18723	0.0120828	0.0475981	0.0280605	ALOX5/PIK3CB	2
BP	GO:0036293	response to decreased oxygen levels	4/52	322/18723	0.0121614	0.0478249	0.0281942	MMP2/CA9/NFE2L2/EDNRA	4
BP	GO:0006694	steroid biosynthetic process	3/52	173/18723	0.0123017	0.0482934	0.0284704	AKR1B1/AKR1C4/CYP3A4	3
BP	GO:0043030	regulation of macrophage activation	2/52	61/18723	0.0124703	0.0488709	0.0288108	MIF/TLR4	2
BP	GO:0001659	temperature homeostasis	3/52	174/18723	0.0124934	0.0488769	0.0288144	TLR4/SYK/STAT3	3
BP	GO:0022900	electron transport chain	3/52	175/18723	0.0126868	0.0494631	0.0291599	AKR1B1/AKR1C4/CYP1A2	3
BP	GO:1905475	regulation of protein localization to membrane	3/52	175/18723	0.0126868	0.0494631	0.0291599	ERBB2/EGFR/FYN	3
BP	GO:0032615	interleukin-12 production	2/52	62/18723	0.0128633	0.0498098	0.0293643	TLR4/SYK	2
BP	GO:0032655	regulation of interleukin-12 production	2/52	62/18723	0.0128633	0.0498098	0.0293643	TLR4/SYK	2
BP	GO:0046173	polyol biosynthetic process	2/52	62/18723	0.0128633	0.0498098	0.0293643	AKR1B1/CYP3A4	2
BP	GO:0046824	positive regulation of nucleocytoplasmic transport	2/52	62/18723	0.0128633	0.0498098	0.0293643	MAPK1/PRKCD	2
BP	GO:0048638	regulation of developmental growth	4/52	330/18723	0.0132067	0.0510523	0.0300968	MAPK1/APP/PIK3CA/STAT3	4
BP	GO:1904589	regulation of protein import	2/52	63/18723	0.0132617	0.0511508	0.0301549	MAPK1/PRKCD	2
BP	GO:0035265	organ growth	3/52	178/18723	0.0132772	0.0511508	0.0301549	ESR1/MAPK1/MMP13	3
BP	GO:0030888	regulation of B cell proliferation	2/52	64/18723	0.0136654	0.0522041	0.0307758	MIF/TLR4	2
BP	GO:0045670	regulation of osteoclast differentiation	2/52	64/18723	0.0136654	0.0522041	0.0307758	CA2/TLR4	2
BP	GO:0046854	phosphatidylinositol phosphate biosynthetic process	2/52	64/18723	0.0136654	0.0522041	0.0307758	PIK3CB/PIK3CA	2
BP	GO:0070542	response to fatty acid	2/52	64/18723	0.0136654	0.0522041	0.0307758	AKR1C4/AKR1C2	2
BP	GO:1900076	regulation of cellular response to insulin stimulus	2/52	64/18723	0.0136654	0.0522041	0.0307758	PTPN1/PRKCD	2
BP	GO:0042113	B cell activation	4/52	334/18723	0.0137502	0.05244	0.0309149	MIF/TLR4/SYK/PRKCD	4
BP	GO:0097696	receptor signaling pathway via STAT	3/52	181/18723	0.0138831	0.0528581	0.0311614	AKR1B1/FYN/STAT3	3
BP	GO:0060401	cytosolic calcium ion transport	3/52	182/18723	0.0140885	0.0535506	0.0315696	FYN/LCK/PDE4D	3
BP	GO:0001655	urogenital system development	4/52	338/18723	0.0143079	0.0542936	0.0320077	CA2/MMP9/AKR1B1/ESR1	4
BP	GO:0048545	response to steroid hormone	4/52	339/18723	0.0144496	0.0545844	0.0321791	CA2/ESR2/ESR1/EGFR	4
BP	GO:0046626	regulation of insulin receptor signaling pathway	2/52	66/18723	0.0144887	0.0545844	0.0321791	PTPN1/PRKCD	2
BP	GO:0050918	positive chemotaxis	2/52	66/18723	0.0144887	0.0545844	0.0321791	MIF/F3	2
BP	GO:0050922	negative regulation of chemotaxis	2/52	66/18723	0.0144887	0.0545844	0.0321791	MIF/ELANE	2
BP	GO:2001257	regulation of cation channel activity	3/52	184/18723	0.0145046	0.0545844	0.0321791	MMP9/APP/PDE4D	3
BP	GO:0001933	negative regulation of protein phosphorylation	4/52	342/18723	0.0148798	0.0558987	0.0329539	PTPN1/PIK3CB/PRKCD/PDE4D	4
BP	GO:0061180	mammary gland epithelium development	2/52	67/18723	0.0149082	0.0558987	0.0329539	ESR1/MAPK1	2
BP	GO:0008217	regulation of blood pressure	3/52	186/18723	0.0149276	0.0558987	0.0329539	PTGS1/PDE4D/EDNRA	3
BP	GO:0031640	killing of cells of other organism	2/52	68/18723	0.015333	0.057228	0.0337376	SYK/ELANE	2
BP	GO:0042698	ovulation cycle	2/52	68/18723	0.015333	0.057228	0.0337376	ESR1/EGFR	2
BP	GO:0070482	response to oxygen levels	4/52	347/18723	0.0156149	0.0581848	0.0343016	MMP2/CA9/NFE2L2/EDNRA	4
BP	GO:0042742	defense response to bacterium	4/52	350/18723	0.0160668	0.0597707	0.0352366	TLR4/SYK/ELANE/PRKCD	4
BP	GO:0071230	cellular response to amino acid stimulus	2/52	71/18723	0.0166382	0.0617951	0.03643	MMP2/FYN	2
BP	GO:0050777	negative regulation of immune response	3/52	194/18723	0.0166895	0.0618847	0.0364828	SYK/FYN/MMP12	3
BP	GO:0032729	positive regulation of interferon-gamma production	2/52	72/18723	0.0170835	0.0630895	0.0371931	TLR4/PDE4D	2
BP	GO:1903036	positive regulation of response to wounding	2/52	72/18723	0.0170835	0.0630895	0.0371931	F3/NFE2L2	2
BP	GO:0043393	regulation of protein binding	3/52	196/18723	0.0171475	0.0630895	0.0371931	MMP9/APP/PRKCD	3
BP	GO:0071674	mononuclear cell migration	3/52	196/18723	0.0171475	0.0630895	0.0371931	ALOX5/MAPK1/APP	3
BP	GO:1904062	regulation of cation transmembrane transport	4/52	357/18723	0.0171532	0.0630895	0.0371931	MMP9/APP/FYN/PDE4D	4
BP	GO:0051052	regulation of DNA metabolic process	4/52	359/18723	0.0174719	0.0639718	0.0377132	MAPK1/EGFR/PIK3CA/PRKCD	4
BP	GO:0009166	nucleotide catabolic process	2/52	73/18723	0.0175338	0.0639718	0.0377132	PDE5A/PDE4D	2
BP	GO:0035924	cellular response to vascular endothelial growth factor stimulus	2/52	73/18723	0.0175338	0.0639718	0.0377132	PIK3CB/PIK3CA	2
BP	GO:0042058	regulation of epidermal growth factor receptor signaling pathway	2/52	73/18723	0.0175338	0.0639718	0.0377132	MMP9/EGFR	2
BP	GO:0086003	cardiac muscle cell contraction	2/52	73/18723	0.0175338	0.0639718	0.0377132	PIK3CA/PDE4D	2
BP	GO:0050864	regulation of B cell activation	3/52	198/18723	0.0176125	0.0641558	0.0378217	MIF/TLR4/SYK	3
BP	GO:0042098	T cell proliferation	3/52	199/18723	0.0178476	0.0649083	0.0382653	ERBB2/SYK/FYN	3
BP	GO:0030968	endoplasmic reticulum unfolded protein response	2/52	74/18723	0.0179892	0.0653187	0.0385073	PTPN1/NFE2L2	2
BP	GO:0051054	positive regulation of DNA metabolic process	3/52	201/18723	0.0183232	0.0664252	0.0391596	MAPK1/EGFR/PRKCD	3
BP	GO:0090087	regulation of peptide transport	3/52	202/18723	0.0185636	0.0671896	0.0396102	CA2/ALOX5/EGFR	3
BP	GO:0032869	cellular response to insulin stimulus	3/52	203/18723	0.0188058	0.0679579	0.0400632	PTPN1/PIK3CA/PRKCD	3
BP	GO:0014855	striated muscle cell proliferation	2/52	76/18723	0.018915	0.0681359	0.0401681	MAPK1/STAT3	2
BP	GO:0043536	positive regulation of blood vessel endothelial cell migration	2/52	76/18723	0.018915	0.0681359	0.0401681	NFE2L2/PRKCA	2
BP	GO:0009150	purine ribonucleotide metabolic process	4/52	368/18723	0.018952	0.0681611	0.040183	APP/STAT3/PDE5A/PDE4D	4
BP	GO:0071383	cellular response to steroid hormone stimulus	3/52	204/18723	0.0190497	0.0684044	0.0403264	ESR2/ESR1/EGFR	3
BP	GO:0007492	endoderm development	2/52	77/18723	0.0193853	0.0693902	0.0409075	MMP9/MMP2	2
BP	GO:0010827	regulation of glucose transmembrane transport	2/52	77/18723	0.0193853	0.0693902	0.0409075	NFE2L2/EDNRA	2
BP	GO:0006919	activation of cysteine-type endopeptidase activity involved in apoptotic process	2/52	78/18723	0.0198605	0.0705358	0.0415829	LCK/F3	2
BP	GO:0019319	hexose biosynthetic process	2/52	78/18723	0.0198605	0.0705358	0.0415829	AKR1B1/SLC37A4	2
BP	GO:0061045	negative regulation of wound healing	2/52	78/18723	0.0198605	0.0705358	0.0415829	ALOX5/PRKCD	2
BP	GO:0070373	negative regulation of ERK1 and ERK2 cascade	2/52	78/18723	0.0198605	0.0705358	0.0415829	PTPN1/TLR4	2
BP	GO:1901616	organic hydroxy compound catabolic process	2/52	78/18723	0.0198605	0.0705358	0.0415829	AKR1B10/CYP3A4	2
BP	GO:0030098	lymphocyte differentiation	4/52	374/18723	0.0199809	0.0708526	0.0417697	ERBB2/SYK/LCK/STAT3	4
BP	GO:1901215	negative regulation of neuron death	3/52	208/18723	0.0200431	0.0709626	0.0418345	FYN/PIK3CA/STAT3	3
BP	GO:0071222	cellular response to lipopolysaccharide	3/52	209/18723	0.0202959	0.0717457	0.0422962	TLR4/MAPK1/PRKCA	3
BP	GO:1901184	regulation of ERBB signaling pathway	2/52	79/18723	0.0203406	0.0717922	0.0423236	MMP9/EGFR	2
BP	GO:0030100	regulation of endocytosis	3/52	211/18723	0.0208067	0.0732762	0.0431985	PTPN1/SYK/PIK3CB	3
BP	GO:0048145	regulation of fibroblast proliferation	2/52	80/18723	0.0208255	0.0732762	0.0431985	MIF/ESR1	2
BP	GO:0006469	negative regulation of protein kinase activity	3/52	212/18723	0.0210648	0.0738892	0.0435598	PTPN1/PIK3CB/PRKCD	3
BP	GO:0043523	regulation of neuron apoptotic process	3/52	212/18723	0.0210648	0.0738892	0.0435598	FYN/PIK3CA/BACE1	3
BP	GO:0006096	glycolytic process	2/52	81/18723	0.0213153	0.0740821	0.0436736	APP/STAT3	2
BP	GO:0014032	neural crest cell development	2/52	81/18723	0.0213153	0.0740821	0.0436736	MAPK1/EDNRA	2
BP	GO:0030641	regulation of cellular pH	2/52	81/18723	0.0213153	0.0740821	0.0436736	CA2/MAPK1	2
BP	GO:0048144	fibroblast proliferation	2/52	81/18723	0.0213153	0.0740821	0.0436736	MIF/ESR1	2
BP	GO:0071260	cellular response to mechanical stimulus	2/52	81/18723	0.0213153	0.0740821	0.0436736	TLR4/EGFR	2
BP	GO:1903533	regulation of protein targeting	2/52	81/18723	0.0213153	0.0740821	0.0436736	ERBB2/FYN	2
BP	GO:0006757	ATP generation from ADP	2/52	82/18723	0.0218099	0.0755698	0.0445506	APP/STAT3	2
BP	GO:0046364	monosaccharide biosynthetic process	2/52	82/18723	0.0218099	0.0755698	0.0445506	AKR1B1/SLC37A4	2
BP	GO:0009259	ribonucleotide metabolic process	4/52	385/18723	0.0219559	0.0759601	0.0447807	APP/STAT3/PDE5A/PDE4D	4
BP	GO:1901292	nucleoside phosphate catabolic process	2/52	83/18723	0.0223092	0.077065	0.0454321	PDE5A/PDE4D	2
BP	GO:0015844	monoamine transport	2/52	84/18723	0.0228132	0.0784485	0.0462477	SLC6A2/SYK	2
BP	GO:0042310	vasoconstriction	2/52	84/18723	0.0228132	0.0784485	0.0462477	EGFR/EDNRA	2
BP	GO:1900542	regulation of purine nucleotide metabolic process	2/52	84/18723	0.0228132	0.0784485	0.0462477	APP/STAT3	2
BP	GO:0034764	positive regulation of transmembrane transport	3/52	219/18723	0.0229207	0.0785804	0.0463255	CA2/NFE2L2/ABCB1	3
BP	GO:2001020	regulation of response to DNA damage stimulus	3/52	219/18723	0.0229207	0.0785804	0.0463255	MIF/EGFR/PRKCD	3
BP	GO:0040013	negative regulation of locomotion	4/52	391/18723	0.0230821	0.0790146	0.0465814	MIF/ELANE/NFE2L2/STAT3	4
BP	GO:0002064	epithelial cell development	3/52	220/18723	0.023193	0.0791555	0.0466645	AKR1B1/ESR1/PDE4D	3
BP	GO:0097529	myeloid leukocyte migration	3/52	220/18723	0.023193	0.0791555	0.0466645	MIF/MAPK1/SYK	3
BP	GO:0010507	negative regulation of autophagy	2/52	85/18723	0.023322	0.0793576	0.0467836	PIK3CA/STAT3	2
BP	GO:0032092	positive regulation of protein binding	2/52	85/18723	0.023322	0.0793576	0.0467836	MMP9/APP	2
BP	GO:0071219	cellular response to molecule of bacterial origin	3/52	221/18723	0.0234669	0.0797315	0.047004	TLR4/MAPK1/PRKCA	3
BP	GO:0006140	regulation of nucleotide metabolic process	2/52	86/18723	0.0238354	0.0806219	0.047529	APP/STAT3	2
BP	GO:0014031	mesenchymal cell development	2/52	86/18723	0.0238354	0.0806219	0.047529	MAPK1/EDNRA	2
BP	GO:0048864	stem cell development	2/52	86/18723	0.0238354	0.0806219	0.047529	MAPK1/EDNRA	2
BP	GO:0006163	purine nucleotide metabolic process	4/52	396/18723	0.0240473	0.0812176	0.0478802	APP/STAT3/PDE5A/PDE4D	4
BP	GO:1903578	regulation of ATP metabolic process	2/52	87/18723	0.0243535	0.0821299	0.048418	APP/STAT3	2
BP	GO:0006869	lipid transport	4/52	398/18723	0.0244401	0.0822999	0.0485182	AKR1C4/SYK/PRKCD/ABCB1	4
BP	GO:0050829	defense response to Gram-negative bacterium	2/52	88/18723	0.0248762	0.0836444	0.0493108	TLR4/ELANE	2
BP	GO:0007411	axon guidance	3/52	227/18723	0.025148	0.0844335	0.049776	ERBB2/APP/FYN	3
CC	GO:0031983	vesicle lumen	10/52	327/19550	1.26854e-08	2.11846e-06	1.52225e-06	ALOX5/MIF/TTR/MAPK1/APP/EGFR/ELANE/PYGL/PRKCD/BACE1	10
CC	GO:0060205	cytoplasmic vesicle lumen	9/52	325/19550	1.70401e-07	1.42285e-05	1.02241e-05	ALOX5/MIF/TTR/MAPK1/APP/ELANE/PYGL/PRKCD/BACE1	9
CC	GO:0034774	secretory granule lumen	8/52	322/19550	1.98935e-06	0.000110741	7.95741e-05	ALOX5/MIF/TTR/MAPK1/APP/ELANE/PYGL/PRKCD	8
CC	GO:1904813	ficolin-1-rich granule lumen	5/52	124/19550	1.93804e-05	0.000782487	0.000562266	ALOX5/MMP9/MIF/MAPK1/PYGL	5
CC	GO:0045121	membrane raft	7/52	335/19550	2.81133e-05	0.000782487	0.000562266	SLC6A2/MAPK1/APP/EGFR/FYN/LCK/BACE1	7
CC	GO:0098857	membrane microdomain	7/52	335/19550	2.81133e-05	0.000782487	0.000562266	SLC6A2/MAPK1/APP/EGFR/FYN/LCK/BACE1	7
CC	GO:0005769	early endosome	7/52	394/19550	7.84017e-05	0.00186009	0.00133659	PTPN1/TLR4/ERBB2/MAPK1/APP/EGFR/BACE1	7
CC	GO:0097386	glial cell projection	3/52	33/19550	9.15285e-05	0.00186009	0.00133659	AKR1B1/APP/FYN	3
CC	GO:0035578	azurophil granule lumen	4/52	91/19550	0.000100244	0.00186009	0.00133659	TTR/MAPK1/ELANE/PRKCD	4
CC	GO:0101002	ficolin-1-rich granule	5/52	185/19550	0.000130283	0.00217572	0.00156339	ALOX5/MMP9/MIF/MAPK1/PYGL	5
CC	GO:0045177	apical part of cell	7/52	435/19550	0.000145018	0.00220164	0.00158201	CA2/CA4/ERBB2/APP/EGFR/PDE4D/ABCB1	7
CC	GO:0005641	nuclear envelope lumen	2/52	10/19550	0.000308027	0.00428671	0.00308027	ALOX5/APP	2
CC	GO:0005766	primary lysosome	4/52	155/19550	0.00076543	0.00913049	0.00656083	TTR/MAPK1/ELANE/PRKCD	4
CC	GO:0042582	azurophil granule	4/52	155/19550	0.00076543	0.00913049	0.00656083	TTR/MAPK1/ELANE/PRKCD	4
CC	GO:0005775	vacuolar lumen	4/52	174/19550	0.00117632	0.0130963	0.00941052	TTR/MAPK1/ELANE/PRKCD	4
CC	GO:0019898	extrinsic component of membrane	5/52	309/19550	0.00135146	0.0141058	0.0101359	SYK/FYN/LCK/PIK3CB/PIK3CA	5
CC	GO:0005902	microvillus	3/52	91/19550	0.00182829	0.0163094	0.0117193	CA2/CA9/AKR1B1	3
CC	GO:0031233	intrinsic component of external side of plasma membrane	2/52	24/19550	0.00184474	0.0163094	0.0117193	CA4/F3	2
CC	GO:0098562	cytoplasmic side of membrane	4/52	197/19550	0.00185556	0.0163094	0.0117193	PTPN1/SYK/FYN/LCK	4
CC	GO:0031234	extrinsic component of cytoplasmic side of plasma membrane	3/52	101/19550	0.00246162	0.0199555	0.0143393	SYK/FYN/LCK	3
CC	GO:0005942	phosphatidylinositol 3-kinase complex	2/52	28/19550	0.00250937	0.0199555	0.0143393	PIK3CB/PIK3CA	2
CC	GO:0098858	actin-based cell projection	4/52	221/19550	0.00281399	0.0207667	0.0149222	CA2/CA9/AKR1B1/APP	4
CC	GO:0016324	apical plasma membrane	5/52	367/19550	0.00286008	0.0207667	0.0149222	CA4/ERBB2/EGFR/PDE4D/ABCB1	5
CC	GO:0016323	basolateral plasma membrane	4/52	231/19550	0.00329808	0.0229492	0.0164904	CA2/CA9/ERBB2/EGFR	4
CC	GO:0009925	basal plasma membrane	4/52	257/19550	0.00481654	0.0321745	0.0231194	CA2/CA9/ERBB2/EGFR	4
CC	GO:0045178	basal part of cell	4/52	276/19550	0.00618461	0.0397242	0.0285443	CA2/CA9/ERBB2/EGFR	4
CC	GO:0043209	myelin sheath	2/52	48/19550	0.00723856	0.0447718	0.0321714	AKR1B1/ERBB2	2
CC	GO:0009898	cytoplasmic side of plasma membrane	3/52	172/19550	0.0107871	0.0640861	0.0460499	SYK/FYN/LCK	3
CC	GO:0019897	extrinsic component of plasma membrane	3/52	174/19550	0.0111287	0.0640861	0.0460499	SYK/FYN/LCK	3
MF	GO:0004089	carbonate dehydratase activity	7/52	14/18368	3.23535e-15	8.70308e-13	5.00627e-13	CA2/CA1/CA6/CA9/CA5A/CA3/CA4	7
MF	GO:0016836	hydro-lyase activity	8/52	64/18368	9.21189e-12	1.239e-09	7.12709e-10	CA2/CA1/CA6/CA9/CA5A/CA3/CA4/CYP1A2	8
MF	GO:0016835	carbon-oxygen lyase activity	8/52	79/18368	5.25852e-11	4.71514e-09	2.71229e-09	CA2/CA1/CA6/CA9/CA5A/CA3/CA4/CYP1A2	8
MF	GO:0004032	alditol:NADP+ 1-oxidoreductase activity	4/52	12/18368	2.77951e-08	1.86922e-06	1.07523e-06	AKR1B1/AKR1B10/AKR1C4/AKR1C2	4
MF	GO:0016829	lyase activity	8/52	196/18368	7.3355e-08	3.9465e-06	2.27015e-06	CA2/CA1/CA6/CA9/CA5A/CA3/CA4/CYP1A2	8
MF	GO:0016709	oxidoreductase activity, acting on paired donors, with incorporation or reduction of molecular oxygen, NAD(P)H as one donor, and incorporation of one atom of oxygen	5/52	43/18368	1.32472e-07	5.93918e-06	3.41639e-06	AKR1C4/AKR1C2/CYP2C9/CYP3A4/CYP2C19	5
MF	GO:0047834	D-threo-aldose 1-dehydrogenase activity	4/52	18/18368	1.6968e-07	6.52058e-06	3.75083e-06	AKR1B1/AKR1B10/AKR1C4/AKR1C2	4
MF	GO:0008106	alcohol dehydrogenase (NADP+) activity	4/52	22/18368	4.02245e-07	1.25073e-05	7.19457e-06	AKR1B1/AKR1B10/AKR1C4/AKR1C2	4
MF	GO:0004497	monooxygenase activity	6/52	102/18368	4.1846e-07	1.25073e-05	7.19457e-06	AKR1C4/AKR1C2/CYP1A2/CYP2C9/CYP3A4/CYP2C19	6
MF	GO:0016705	oxidoreductase activity, acting on paired donors, with incorporation or reduction of molecular oxygen	7/52	170/18368	4.84318e-07	1.30282e-05	7.49418e-06	AKR1C4/AKR1C2/PTGS1/CYP1A2/CYP2C9/CYP3A4/CYP2C19	7
MF	GO:0004252	serine-type endopeptidase activity	7/52	174/18368	5.6671e-07	1.38586e-05	7.9719e-06	MMP9/MMP1/MMP2/ELANE/F3/MMP13/MMP12	7
MF	GO:0070330	aromatase activity	4/52	25/18368	6.91261e-07	1.54958e-05	8.91363e-06	CYP1A2/CYP2C9/CYP3A4/CYP2C19	4
MF	GO:0008236	serine-type peptidase activity	7/52	191/18368	1.06082e-06	2.09441e-05	1.20477e-05	MMP9/MMP1/MMP2/ELANE/F3/MMP13/MMP12	7
MF	GO:0017171	serine hydrolase activity	7/52	195/18368	1.21875e-06	2.09441e-05	1.20477e-05	MMP9/MMP1/MMP2/ELANE/F3/MMP13/MMP12	7
MF	GO:0019902	phosphatase binding	7/52	196/18368	1.26118e-06	2.09441e-05	1.20477e-05	PTPN1/ERBB2/MAPK1/SYK/EGFR/LCK/STAT3	7
MF	GO:0004033	aldo-keto reductase (NADP) activity	4/52	29/18368	1.28706e-06	2.09441e-05	1.20477e-05	AKR1B1/AKR1B10/AKR1C4/AKR1C2	4
MF	GO:0004714	transmembrane receptor protein tyrosine kinase activity	6/52	124/18368	1.3236e-06	2.09441e-05	1.20477e-05	ERBB2/SYK/EGFR/FYN/LCK/PRKCD	6
MF	GO:0004713	protein tyrosine kinase activity	6/52	136/18368	2.27001e-06	3.3924e-05	1.95141e-05	ERBB2/SYK/EGFR/FYN/LCK/PRKCD	6
MF	GO:0019199	transmembrane receptor protein kinase activity	6/52	143/18368	3.03867e-06	4.30211e-05	2.4747e-05	ERBB2/SYK/EGFR/FYN/LCK/PRKCD	6
MF	GO:0032052	bile acid binding	3/52	11/18368	3.47501e-06	4.67388e-05	2.68856e-05	AKR1C4/AKR1C2/PYGL	3
MF	GO:0008395	steroid hydroxylase activity	4/52	38/18368	3.92547e-06	5.02834e-05	2.89245e-05	CYP1A2/CYP2C9/CYP3A4/CYP2C19	4
MF	GO:0016712	oxidoreductase activity, acting on paired donors, with incorporation or reduction of molecular oxygen, reduced flavin or flavoprotein as one donor, and incorporation of one atom of oxygen	4/52	40/18368	4.83983e-06	5.91779e-05	3.40409e-05	CYP1A2/CYP2C9/CYP3A4/CYP2C19	4
MF	GO:0004715	non-membrane spanning protein tyrosine kinase activity	4/52	45/18368	7.80846e-06	9.1325e-05	5.25329e-05	SYK/FYN/LCK/PRKCD	4
MF	GO:0004222	metalloendopeptidase activity	5/52	111/18368	1.52568e-05	0.000171003	9.83662e-05	MMP9/MMP1/MMP2/MMP13/MMP12	5
MF	GO:0004175	endopeptidase activity	8/52	430/18368	2.57912e-05	0.00026972	0.000155151	MMP9/MMP1/MMP2/ELANE/F3/MMP13/MMP12/BACE1	8
MF	GO:0016616	oxidoreductase activity, acting on the CH-OH group of donors, NAD or NADP as acceptor	5/52	124/18368	2.60696e-05	0.00026972	0.000155151	AKR1B1/AKR1B10/AKR1C4/AKR1C2/HSD11B1	5
MF	GO:0016614	oxidoreductase activity, acting on CH-OH group of donors	5/52	136/18368	4.06237e-05	0.000399008	0.000229521	AKR1B1/AKR1B10/AKR1C4/AKR1C2/HSD11B1	5
MF	GO:0043274	phospholipase binding	3/52	24/18368	4.15324e-05	0.000399008	0.000229521	SYK/FYN/LCK	3
MF	GO:0020037	heme binding	5/52	139/18368	4.50908e-05	0.000418256	0.000240594	PTGS1/CYP1A2/CYP2C9/CYP3A4/CYP2C19	5
MF	GO:0046906	tetrapyrrole binding	5/52	149/18368	6.27821e-05	0.000562258	0.000323428	PTGS1/CYP1A2/CYP2C9/CYP3A4/CYP2C19	5
MF	GO:0019903	protein phosphatase binding	5/52	150/18368	6.48089e-05	0.000562258	0.000323428	PTPN1/ERBB2/EGFR/LCK/STAT3	5
MF	GO:0005506	iron ion binding	5/52	151/18368	6.68857e-05	0.000562258	0.000323428	ALOX5/CYP1A2/CYP2C9/CYP3A4/CYP2C19	5
MF	GO:0033764	steroid dehydrogenase activity, acting on the CH-OH group of donors, NAD or NADP as acceptor	3/52	30/18368	8.23179e-05	0.000671016	0.000385988	AKR1C4/AKR1C2/HSD11B1	3
MF	GO:0051117	ATPase binding	4/52	89/18368	0.00011673	0.00092354	0.000531248	ESR1/EGFR/LCK/PDE4D	4
MF	GO:0016229	steroid dehydrogenase activity	3/52	34/18368	0.000120362	0.000925068	0.000532127	AKR1C4/AKR1C2/HSD11B1	3
MF	GO:0016620	oxidoreductase activity, acting on the aldehyde or oxo group of donors, NAD or NADP as acceptor	3/52	37/18368	0.000155352	0.00116082	0.000667741	AKR1B1/AKR1B10/AKR1C4	3
MF	GO:0005496	steroid binding	4/52	100/18368	0.000183217	0.00133204	0.000766227	ESR2/ESR1/CYP3A4/HSD11B1	4
MF	GO:0008237	metallopeptidase activity	5/52	190/18368	0.000196865	0.00139359	0.000801637	MMP9/MMP1/MMP2/MMP13/MMP12	5
MF	GO:0001784	phosphotyrosine residue binding	3/52	44/18368	0.000261123	0.00175606	0.00101014	MAPK1/SYK/LCK	3
MF	GO:0016903	oxidoreductase activity, acting on the aldehyde or oxo group of donors	3/52	44/18368	0.000261123	0.00175606	0.00101014	AKR1B1/AKR1B10/AKR1C4	3
MF	GO:0016303	1-phosphatidylinositol-3-kinase activity	2/52	10/18368	0.000348641	0.00223296	0.00128447	PIK3CB/PIK3CA	2
MF	GO:0052813	phosphatidylinositol bisphosphate kinase activity	2/52	10/18368	0.000348641	0.00223296	0.00128447	PIK3CB/PIK3CA	2
MF	GO:0042608	T cell receptor binding	2/52	11/18368	0.000425345	0.00250774	0.00144253	FYN/LCK	2
MF	GO:0043560	insulin receptor substrate binding	2/52	11/18368	0.000425345	0.00250774	0.00144253	PIK3CA/PRKCD	2
MF	GO:0004879	nuclear receptor activity	3/52	52/18368	0.000428833	0.00250774	0.00144253	ESR2/ESR1/STAT3	3
MF	GO:0098531	ligand-activated transcription factor activity	3/52	52/18368	0.000428833	0.00250774	0.00144253	ESR2/ESR1/STAT3	3
MF	GO:0035004	phosphatidylinositol 3-kinase activity	2/52	12/18368	0.000509489	0.00291601	0.00167738	PIK3CB/PIK3CA	2
MF	GO:0045309	protein phosphorylated amino acid binding	3/52	56/18368	0.000533612	0.00299045	0.0017202	MAPK1/SYK/LCK	3
MF	GO:0042578	phosphoric ester hydrolase activity	6/52	366/18368	0.000564502	0.003099	0.00178264	PTPN1/CA3/LCK/PDE5A/PDE4D/EDNRA	6
MF	GO:0052650	NADP-retinol dehydrogenase activity	2/52	13/18368	0.000601032	0.00317015	0.00182357	AKR1B1/AKR1B10	2
MF	GO:0072582	17-beta-hydroxysteroid dehydrogenase (NADP+) activity	2/52	13/18368	0.000601032	0.00317015	0.00182357	AKR1C4/AKR1C2	2
MF	GO:0044594	17-beta-hydroxysteroid dehydrogenase (NAD+) activity	2/52	14/18368	0.000699934	0.00362081	0.0020828	AKR1C4/AKR1C2	2
MF	GO:0097110	scaffold protein binding	3/52	67/18368	0.000902184	0.00441761	0.00254114	SYK/FYN/PDE4D	3
MF	GO:0004698	calcium-dependent protein kinase C activity	2/52	16/18368	0.000919651	0.00441761	0.00254114	PRKCD/PRKCA	2
MF	GO:0016004	phospholipase activator activity	2/52	16/18368	0.000919651	0.00441761	0.00254114	FYN/LCK	2
MF	GO:0016307	phosphatidylinositol phosphate kinase activity	2/52	16/18368	0.000919651	0.00441761	0.00254114	PIK3CB/PIK3CA	2
MF	GO:0005518	collagen binding	3/52	69/18368	0.000982803	0.00463814	0.002668	MMP9/MMP13/MMP12	3
MF	GO:0004697	protein kinase C activity	2/52	17/18368	0.00104038	0.00474345	0.00272857	PRKCD/PRKCA	2
MF	GO:0008392	arachidonic acid epoxygenase activity	2/52	17/18368	0.00104038	0.00474345	0.00272857	CYP2C9/CYP2C19	2
MF	GO:0033293	monocarboxylic acid binding	3/52	73/18368	0.00115742	0.00506898	0.00291583	AKR1C4/AKR1C2/PYGL	3
MF	GO:0004303	estradiol 17-beta-dehydrogenase activity	2/52	18/18368	0.00116831	0.00506898	0.00291583	AKR1C4/AKR1C2	2
MF	GO:0060229	lipase activator activity	2/52	18/18368	0.00116831	0.00506898	0.00291583	FYN/LCK	2
MF	GO:0052742	phosphatidylinositol kinase activity	2/52	19/18368	0.0013034	0.00556531	0.00320133	PIK3CB/PIK3CA	2
MF	GO:0008391	arachidonic acid monooxygenase activity	2/52	21/18368	0.00159488	0.00670348	0.00385604	CYP2C9/CYP2C19	2
MF	GO:0004114	3',5'-cyclic-nucleotide phosphodiesterase activity	2/52	23/18368	0.00191451	0.00780307	0.00448856	PDE5A/PDE4D	2
MF	GO:0009931	calcium-dependent protein serine/threonine kinase activity	2/52	23/18368	0.00191451	0.00780307	0.00448856	PRKCD/PRKCA	2
MF	GO:0051219	phosphoprotein binding	3/52	88/18368	0.00198208	0.0079579	0.00457762	MAPK1/SYK/LCK	3
MF	GO:0008081	phosphoric diester hydrolase activity	3/52	89/18368	0.00204715	0.00801151	0.00460846	PDE5A/PDE4D/EDNRA	3
MF	GO:0003707	steroid hormone receptor activity	2/52	24/18368	0.00208478	0.00801151	0.00460846	ESR2/ESR1	2
MF	GO:0010857	calcium-dependent protein kinase activity	2/52	24/18368	0.00208478	0.00801151	0.00460846	PRKCD/PRKCA	2
MF	GO:0004112	cyclic-nucleotide phosphodiesterase activity	2/52	25/18368	0.00226197	0.00856999	0.00492972	PDE5A/PDE4D	2
MF	GO:0046875	ephrin receptor binding	2/52	28/18368	0.00283466	0.0105906	0.00609203	PTPN1/FYN	2
MF	GO:0016628	oxidoreductase activity, acting on the CH-CH group of donors, NAD or NADP as acceptor	2/52	29/18368	0.00303914	0.011199	0.006442	AKR1B1/AKR1C2	2
MF	GO:0008047	enzyme activator activity	3/52	110/18368	0.00373162	0.013565	0.00780296	FYN/LCK/PRKCD	3
MF	GO:0043548	phosphatidylinositol 3-kinase binding	2/52	34/18368	0.00416163	0.0149264	0.00858611	FYN/LCK	2
MF	GO:0004674	protein serine/threonine kinase activity	5/52	386/18368	0.00461706	0.0163419	0.00940038	MAPK1/SYK/EGFR/PRKCD/PRKCA	5
MF	GO:0030551	cyclic nucleotide binding	2/52	37/18368	0.00491386	0.0171666	0.00987475	PDE5A/PDE4D	2
MF	GO:0019825	oxygen binding	2/52	39/18368	0.00544753	0.0185658	0.0106796	CYP3A4/CYP2C19	2
MF	GO:0009055	electron transfer activity	3/52	126/18368	0.00545242	0.0185658	0.0106796	AKR1B1/AKR1C4/CYP1A2	3
MF	GO:0042169	SH2 domain binding	2/52	40/18368	0.00572391	0.019009	0.0109346	SYK/LCK	2
MF	GO:0043014	alpha-tubulin binding	2/52	40/18368	0.00572391	0.019009	0.0109346	SLC6A2/FYN	2
MF	GO:0005178	integrin binding	3/52	144/18368	0.00787794	0.0258435	0.014866	SYK/EGFR/PRKCA	3
MF	GO:0140677	molecular function activator activity	3/52	150/18368	0.00880679	0.0285425	0.0164185	FYN/LCK/PRKCD	3
MF	GO:1901618	organic hydroxy compound transmembrane transporter activity	2/52	53/18368	0.00987817	0.0316337	0.0181966	SLC6A2/AKR1C4	2
MF	GO:0016655	oxidoreductase activity, acting on NAD(P)H, quinone or similar compound as acceptor	2/52	57/18368	0.0113589	0.0359475	0.0206781	AKR1C4/AKR1C2	2
MF	GO:0016627	oxidoreductase activity, acting on the CH-CH group of donors	2/52	60/18368	0.0125295	0.0391912	0.0225439	AKR1B1/AKR1C2	2
MF	GO:0031406	carboxylic acid binding	3/52	176/18368	0.0135553	0.0419125	0.0241093	AKR1C4/AKR1C2/PYGL	3
MF	GO:0106310	protein serine kinase activity	4/52	360/18368	0.0187734	0.057387	0.0330107	MAPK1/PIK3CA/PRKCD/PRKCA	4
MF	GO:0001221	transcription coregulator binding	2/52	78/18368	0.0205824	0.0622097	0.0357849	ESR1/NFE2L2	2
MF	GO:0001540	amyloid-beta binding	2/52	84/18368	0.0236377	0.0706505	0.0406403	TLR4/BACE1	2
MF	GO:0042562	hormone binding	2/52	86/18368	0.0246952	0.0730001	0.0419918	TTR/EGFR	2
MF	GO:0016651	oxidoreductase activity, acting on NAD(P)H	2/52	88/18368	0.0257718	0.0753545	0.0433462	AKR1C4/AKR1C2	2
MF	GO:0008401	retinoic acid 4-hydroxylase activity	1/52	10/18368	0.0279589	0.0800744	0.0460612	CYP3A4	1
MF	GO:0051213	dioxygenase activity	2/52	92/18368	0.0279814	0.0800744	0.0460612	ALOX5/PTGS1	2
MF	GO:0005536	glucose binding	1/52	11/18368	0.0307123	0.0851712	0.048993	PYGL	1
MF	GO:0015378	sodium:chloride symporter activity	1/52	11/18368	0.0307123	0.0851712	0.048993	SLC6A2	1
MF	GO:0030283	testosterone dehydrogenase [NAD(P)] activity	1/52	11/18368	0.0307123	0.0851712	0.048993	AKR1C4	1

## Sheet: KEGGenrichment
ID	Description	GeneRatio	BgRatio	pvalue	p.adjust	qvalue	geneID	Count					Description	GeneRatio	pvalue	geneID	Count
hsa00910	Nitrogen metabolism	7/51	17/8538	3.28738e-12	6.67337e-10	2.94134e-10	CA2/CA1/CA6/CA9/CA5A/CA3/CA4	7					Nitrogen metabolism	0.137255	2.58e-12	CA2/CA1/CA6/CA9/CA5A/CA3/CA4	7
hsa01522	Endocrine resistance	9/51	99/8538	5.33108e-09	5.41105e-07	2.38496e-07	MMP9/MMP2/ESR2/ERBB2/ESR1/MAPK1/EGFR/PIK3CB/PIK3CA	9					Endocrine resistance	0.176471	3.95e-09	MMP9/MMP2/ESR2/ERBB2/ESR1/MAPK1/EGFR/PIK3CB/PIK3CA	9
hsa05205	Proteoglycans in cancer	11/51	204/8538	2.2836e-08	1.54524e-06	6.81074e-07	MMP9/MMP2/TLR4/ERBB2/ESR1/MAPK1/EGFR/PIK3CB/PIK3CA/STAT3/PRKCA	11					Proteoglycans in cancer	0.215686	1.6e-08	MMP9/MMP2/TLR4/ERBB2/ESR1/MAPK1/EGFR/PIK3CB/PIK3CA/STAT3/PRKCA	11
hsa04926	Relaxin signaling pathway	9/51	130/8538	5.90317e-08	2.99586e-06	1.32045e-06	MMP9/MMP1/MMP2/MAPK1/EGFR/PIK3CB/PIK3CA/MMP13/PRKCA	9					Relaxin signaling pathway	0.176471	4.4e-08	MMP9/MMP1/MMP2/MAPK1/EGFR/PIK3CB/PIK3CA/MMP13/PRKCA	9
hsa04915	Estrogen signaling pathway	9/51	139/8538	1.05528e-07	3.6568e-06	1.61176e-06	MMP9/MMP2/ESR2/ESR1/MAPK1/EGFR/PIK3CB/PIK3CA/PRKCD	9					Estrogen signaling pathway	0.176471	7.87e-08	MMP9/MMP2/ESR2/ESR1/MAPK1/EGFR/PIK3CB/PIK3CA/PRKCD	9
hsa04933	AGE-RAGE signaling pathway in diabetic complications	8/51	101/8538	1.21295e-07	3.6568e-06	1.61176e-06	MMP2/MAPK1/PIK3CB/PIK3CA/F3/STAT3/PRKCD/PRKCA	8					AGE-RAGE signaling pathway in diabetic complications	0.156863	9.32e-08	MMP2/MAPK1/PIK3CB/PIK3CA/F3/STAT3/PRKCD/PRKCA	8
hsa05219	Bladder cancer	6/51	41/8538	1.2866e-07	3.6568e-06	1.61176e-06	MMP9/MMP1/MMP2/ERBB2/MAPK1/EGFR	6					Bladder cancer	0.117647	1.05e-07	MMP9/MMP1/MMP2/ERBB2/MAPK1/EGFR	6
hsa04664	Fc epsilon RI signaling pathway	7/51	69/8538	1.4411e-07	3.6568e-06	1.61176e-06	ALOX5/MAPK1/SYK/FYN/PIK3CB/PIK3CA/PRKCA	7					Fc epsilon RI signaling pathway	0.137255	1.14e-07	ALOX5/MAPK1/SYK/FYN/PIK3CB/PIK3CA/PRKCA	7
hsa05223	Non-small cell lung cancer	7/51	73/8538	2.13726e-07	4.79316e-06	2.11262e-06	ERBB2/MAPK1/EGFR/PIK3CB/PIK3CA/STAT3/PRKCA	7					Apoptosis	0.0588235	0.0434165	MAPK1/PIK3CB/PIK3CA	3
hsa04066	HIF-1 signaling pathway	8/51	110/8538	2.36116e-07	4.79316e-06	2.11262e-06	TLR4/ERBB2/MAPK1/EGFR/PIK3CB/PIK3CA/STAT3/PRKCA	8					HIF-1 signaling pathway	0.156863	1.69e-07	TLR4/ERBB2/MAPK1/EGFR/PIK3CB/PIK3CA/STAT3/PRKCA	8
hsa01521	EGFR tyrosine kinase inhibitor resistance	7/51	80/8538	4.03685e-07	7.02707e-06	3.09723e-06	ERBB2/MAPK1/EGFR/PIK3CB/PIK3CA/STAT3/PRKCA	7					Non-small cell lung cancer	0.137255	1.69e-07	ERBB2/MAPK1/EGFR/PIK3CB/PIK3CA/STAT3/PRKCA	7
hsa05207	Chemical carcinogenesis - receptor activation	10/51	215/8538	4.31086e-07	7.02707e-06	3.09723e-06	ESR2/ESR1/MAPK1/EGFR/PIK3CB/CYP1A2/CYP3A4/PIK3CA/STAT3/PRKCA	10
hsa05417	Lipid and atherosclerosis	10/51	216/8538	4.50009e-07	7.02707e-06	3.09723e-06	MMP9/MMP1/TLR4/MAPK1/PIK3CB/CYP2C9/PIK3CA/NFE2L2/STAT3/PRKCA	10
hsa05208	Chemical carcinogenesis - reactive oxygen species	10/51	227/8538	7.11588e-07	1.0318e-05	4.54775e-06	PTPN1/MAPK1/AKR1C4/AKR1C2/EGFR/PIK3CB/CYP1A2/PIK3CA/NFE2L2/PRKCD	10
hsa05235	PD-L1 expression and PD-1 checkpoint pathway in cancer	7/51	90/8538	9.07352e-07	1.22795e-05	5.41228e-06	TLR4/MAPK1/EGFR/LCK/PIK3CB/PIK3CA/STAT3	7
hsa04917	Prolactin signaling pathway	6/51	71/8538	3.57709e-06	4.27147e-05	1.88268e-05	ESR2/ESR1/MAPK1/PIK3CB/PIK3CA/STAT3	6
hsa05204	Chemical carcinogenesis - DNA adducts	6/51	71/8538	3.57709e-06	4.27147e-05	1.88268e-05	AKR1C2/CYP1A2/CYP2C9/CYP3A4/CYP2C19/HSD11B1	6
hsa04726	Serotonergic synapse	7/51	115/8538	4.75054e-06	5.35756e-05	2.36138e-05	ALOX5/MAPK1/APP/PTGS1/CYP2C9/CYP2C19/PRKCA	7
hsa05212	Pancreatic cancer	6/51	77/8538	5.76288e-06	6.15718e-05	2.71382e-05	ERBB2/MAPK1/EGFR/PIK3CB/PIK3CA/STAT3	6
hsa05171	Coronavirus disease - COVID-19	9/51	238/8538	9.56791e-06	9.71143e-05	4.28038e-05	MMP1/TLR4/MAPK1/SYK/EGFR/PIK3CB/PIK3CA/STAT3/PRKCA	9
hsa04012	ErbB signaling pathway	6/51	86/8538	1.0971e-05	0.000106053	4.67435e-05	ERBB2/MAPK1/EGFR/PIK3CB/PIK3CA/PRKCA	6
hsa04650	Natural killer cell mediated cytotoxicity	7/51	134/8538	1.30558e-05	0.000120469	5.30977e-05	MAPK1/SYK/FYN/LCK/PIK3CB/PIK3CA/PRKCA	7
hsa05215	Prostate cancer	6/51	98/8538	2.32624e-05	0.000194745	8.58354e-05	MMP9/ERBB2/MAPK1/EGFR/PIK3CB/PIK3CA	6
hsa05213	Endometrial cancer	5/51	59/8538	2.44244e-05	0.000194745	8.58354e-05	ERBB2/MAPK1/EGFR/PIK3CB/PIK3CA	5
hsa04666	Fc gamma R-mediated phagocytosis	6/51	99/8538	2.46513e-05	0.000194745	8.58354e-05	MAPK1/SYK/PIK3CB/PIK3CA/PRKCD/PRKCA	6
hsa05224	Breast cancer	7/51	148/8538	2.49428e-05	0.000194745	8.58354e-05	ESR2/ERBB2/ESR1/MAPK1/EGFR/PIK3CB/PIK3CA	7
hsa04072	Phospholipase D signaling pathway	7/51	149/8538	2.60538e-05	0.000195886	8.6338e-05	MAPK1/SYK/EGFR/FYN/PIK3CB/PIK3CA/PRKCA	7
hsa00591	Linoleic acid metabolism	4/51	30/8538	2.75984e-05	0.000200088	8.81903e-05	CYP1A2/CYP2C9/CYP3A4/CYP2C19	4
hsa00140	Steroid hormone biosynthesis	5/51	63/8538	3.36804e-05	0.000235762	0.000103914	AKR1C4/AKR1C2/CYP1A2/CYP3A4/HSD11B1	5
hsa04929	GnRH secretion	5/51	65/8538	3.92251e-05	0.000265423	0.000116987	ESR2/MAPK1/PIK3CB/PIK3CA/PRKCA	5
hsa04931	Insulin resistance	6/51	109/8538	4.25759e-05	0.000278803	0.000122884	PTPN1/PIK3CB/PIK3CA/STAT3/PYGL/PRKCD	6
hsa05161	Hepatitis B	7/51	163/8538	4.64173e-05	0.000294459	0.000129785	MMP9/TLR4/MAPK1/PIK3CB/PIK3CA/STAT3/PRKCA	7
hsa05230	Central carbon metabolism in cancer	5/51	71/8538	6.01852e-05	0.00037023	0.000163182	ERBB2/MAPK1/EGFR/PIK3CB/PIK3CA	5
hsa04960	Aldosterone-regulated sodium reabsorption	4/51	38/8538	7.17626e-05	0.000428465	0.000188849	MAPK1/PIK3CB/PIK3CA/PRKCA	4
hsa05206	MicroRNAs in cancer	9/51	312/8538	8.12909e-05	0.000470871	0.00020754	MMP9/ERBB2/MAPK1/EGFR/PIK3CB/PIK3CA/STAT3/PRKCA/ABCB1	9
hsa05214	Glioma	5/51	76/8538	8.35042e-05	0.000470871	0.00020754	MAPK1/EGFR/PIK3CB/PIK3CA/PRKCA	5
hsa04611	Platelet activation	6/51	126/8538	9.58728e-05	0.000526005	0.00023184	MAPK1/SYK/FYN/PTGS1/PIK3CB/PIK3CA	6
hsa04613	Neutrophil extracellular trap formation	7/51	193/8538	0.000134896	0.000720627	0.000317621	TLR4/MAPK1/SYK/PIK3CB/PIK3CA/ELANE/PRKCA	7
hsa04930	Type II diabetes mellitus	4/51	47/8538	0.000166672	0.000867551	0.000382379	MAPK1/PIK3CB/PIK3CA/PRKCD	4
hsa04510	Focal adhesion	7/51	203/8538	0.000184592	0.000936807	0.000412904	ERBB2/MAPK1/EGFR/FYN/PIK3CB/PIK3CA/PRKCA	7
hsa04380	Osteoclast differentiation	6/51	143/8538	0.000192466	0.00095294	0.000420015	MAPK1/SYK/FYN/LCK/PIK3CB/PIK3CA	6
hsa04520	Adherens junction	5/51	93/8538	0.000217642	0.00102747	0.000452865	PTPN1/ERBB2/MAPK1/EGFR/FYN	5
hsa04912	GnRH signaling pathway	5/51	93/8538	0.000217642	0.00102747	0.000452865	MMP2/MAPK1/EGFR/PRKCD/PRKCA	5
hsa05226	Gastric cancer	6/51	150/8538	0.000249627	0.00115169	0.000507615	ERBB2/MAPK1/EGFR/PIK3CB/PIK3CA/ABCB1	6
hsa05231	Choline metabolism in cancer	5/51	99/8538	0.000291562	0.00131527	0.000579714	MAPK1/EGFR/PIK3CB/PIK3CA/PRKCA	5
hsa04625	C-type lectin receptor signaling pathway	5/51	105/8538	0.000383172	0.00169096	0.0007453	MAPK1/SYK/PIK3CB/PIK3CA/PRKCD	5
hsa04370	VEGF signaling pathway	4/51	60/8538	0.000430361	0.00185879	0.000819276	MAPK1/PIK3CB/PIK3CA/PRKCA	4
hsa05225	Hepatocellular carcinoma	6/51	170/8538	0.000489011	0.00206811	0.000911534	MAPK1/EGFR/PIK3CB/PIK3CA/NFE2L2/PRKCA	6
hsa00590	Arachidonic acid metabolism	4/51	63/8538	0.000518821	0.0021494	0.000947365	ALOX5/PTGS1/CYP2C9/CYP2C19	4
hsa04928	Parathyroid hormone synthesis, secretion and action	5/51	115/8538	0.000582314	0.00236419	0.00104204	MAPK1/EGFR/MMP13/PRKCA/PDE4D	5
hsa04670	Leukocyte transendothelial migration	5/51	116/8538	0.000605822	0.00236504	0.00104241	MMP9/MMP2/PIK3CB/PIK3CA/PRKCA	5
hsa04725	Cholinergic synapse	5/51	116/8538	0.000605822	0.00236504	0.00104241	MAPK1/FYN/PIK3CB/PIK3CA/PRKCA	5
hsa05221	Acute myeloid leukemia	4/51	68/8538	0.000693925	0.00265786	0.00117147	MAPK1/PIK3CB/PIK3CA/STAT3	4
hsa04071	Sphingolipid signaling pathway	5/51	122/8538	0.000762188	0.00271446	0.00119642	MAPK1/FYN/PIK3CB/PIK3CA/PRKCA	5
hsa04660	T cell receptor signaling pathway	5/51	122/8538	0.000762188	0.00271446	0.00119642	MAPK1/FYN/LCK/PIK3CB/PIK3CA	5
hsa04919	Thyroid hormone signaling pathway	5/51	122/8538	0.000762188	0.00271446	0.00119642	ESR1/MAPK1/PIK3CB/PIK3CA/PRKCA	5
hsa04935	Growth hormone synthesis, secretion and action	5/51	122/8538	0.000762188	0.00271446	0.00119642	MAPK1/PIK3CB/PIK3CA/STAT3/PRKCA	5
hsa00982	Drug metabolism - cytochrome P450	4/51	73/8538	0.000907309	0.00312176	0.00137594	CYP1A2/CYP2C9/CYP3A4/CYP2C19	4
hsa05218	Melanoma	4/51	73/8538	0.000907309	0.00312176	0.00137594	MAPK1/EGFR/PIK3CB/PIK3CA	4
hsa01524	Platinum drug resistance	4/51	75/8538	0.00100434	0.00339803	0.0014977	ERBB2/MAPK1/PIK3CB/PIK3CA	4
hsa04068	FoxO signaling pathway	5/51	133/8538	0.00112494	0.00374366	0.00165004	MAPK1/EGFR/PIK3CB/PIK3CA/STAT3	5
hsa00980	Metabolism of xenobiotics by cytochrome P450	4/51	79/8538	0.00121995	0.00399435	0.00176054	CYP1A2/CYP2C9/CYP3A4/HSD11B1	4
hsa04151	PI3K-Akt signaling pathway	8/51	362/8538	0.00124389	0.00400808	0.00176659	TLR4/ERBB2/MAPK1/SYK/EGFR/PIK3CB/PIK3CA/PRKCA	8
hsa05415	Diabetic cardiomyopathy	6/51	205/8538	0.00130313	0.0040804	0.00179846	MMP9/MMP2/PIK3CB/PIK3CA/PRKCD/PRKCA	6
hsa04910	Insulin signaling pathway	5/51	138/8538	0.00132663	0.0040804	0.00179846	PTPN1/MAPK1/PIK3CB/PIK3CA/PYGL	5
hsa05135	Yersinia infection	5/51	138/8538	0.00132663	0.0040804	0.00179846	TLR4/MAPK1/LCK/PIK3CB/PIK3CA	5
hsa05418	Fluid shear stress and atherosclerosis	5/51	141/8538	0.00145982	0.00442305	0.00194949	MMP9/MMP2/PIK3CB/PIK3CA/NFE2L2	5
hsa05210	Colorectal cancer	4/51	87/8538	0.00174505	0.00520948	0.00229612	MAPK1/EGFR/PIK3CB/PIK3CA	4
hsa04662	B cell receptor signaling pathway	4/51	91/8538	0.00205893	0.00605742	0.00266985	MAPK1/SYK/PIK3CB/PIK3CA	4
hsa05163	Human cytomegalovirus infection	6/51	226/8538	0.00214208	0.00621204	0.002738	MAPK1/EGFR/PIK3CB/PIK3CA/STAT3/PRKCA	6
hsa04657	IL-17 signaling pathway	4/51	95/8538	0.00240992	0.00689033	0.00303696	MMP9/MMP1/MAPK1/MMP13	4
hsa05160	Hepatitis C	5/51	159/8538	0.00247606	0.00698112	0.00307698	MAPK1/EGFR/PIK3CB/PIK3CA/STAT3	5
hsa04750	Inflammatory mediator regulation of TRP channels	4/51	99/8538	0.00280017	0.00778676	0.00343207	PIK3CB/PIK3CA/PRKCD/PRKCA	4
hsa05142	Chagas disease	4/51	103/8538	0.00323177	0.00874733	0.00385545	TLR4/MAPK1/PIK3CB/PIK3CA	4
hsa05146	Amoebiasis	4/51	103/8538	0.00323177	0.00874733	0.00385545	TLR4/PIK3CB/PIK3CA/PRKCA	4
hsa05131	Shigellosis	6/51	250/8538	0.00354388	0.00939885	0.00414261	TLR4/MAPK1/EGFR/PIK3CB/PIK3CA/PRKCD	6
hsa05164	Influenza A	5/51	173/8538	0.00356508	0.00939885	0.00414261	TLR4/MAPK1/PIK3CB/PIK3CA/PRKCA	5
hsa04973	Carbohydrate digestion and absorption	3/51	52/8538	0.00361148	0.0093991	0.00414272	PIK3CB/PIK3CA/SLC37A4	3
hsa04620	Toll-like receptor signaling pathway	4/51	109/8538	0.00396125	0.0101789	0.00448643	TLR4/MAPK1/PIK3CB/PIK3CA	4
hsa05145	Toxoplasmosis	4/51	112/8538	0.00436477	0.0110756	0.00488165	ALOX5/TLR4/MAPK1/STAT3	4
hsa04360	Axon guidance	5/51	184/8538	0.00463563	0.0116177	0.00512057	MAPK1/FYN/PIK3CB/PIK3CA/PRKCA	5
hsa04923	Regulation of lipolysis in adipocytes	3/51	59/8538	0.00515916	0.0127721	0.00562938	PTGS1/PIK3CB/PIK3CA	3
hsa04668	TNF signaling pathway	4/51	119/8538	0.00541254	0.0132379	0.0058347	MMP9/MAPK1/PIK3CB/PIK3CA	4
hsa04722	Neurotrophin signaling pathway	4/51	120/8538	0.0055748	0.0134724	0.00593807	MAPK1/PIK3CB/PIK3CA/PRKCD	4
hsa04062	Chemokine signaling pathway	5/51	193/8538	0.00566853	0.0135378	0.00596687	MAPK1/PIK3CB/PIK3CA/STAT3/PRKCD	5
hsa05167	Kaposi sarcoma-associated herpesvirus infection	5/51	196/8538	0.00604641	0.0142723	0.00629064	MAPK1/SYK/PIK3CB/PIK3CA/STAT3	5
hsa05203	Viral carcinogenesis	5/51	205/8538	0.00728675	0.0170024	0.00749393	MAPK1/SYK/PIK3CB/PIK3CA/STAT3	5
hsa00830	Retinol metabolism	3/51	68/8538	0.00766002	0.0176703	0.00778829	CYP1A2/CYP2C9/CYP3A4	3
hsa04964	Proximal tubule bicarbonate reclamation	2/51	23/8538	0.008169	0.0184631	0.00813773	CA2/CA4	2
hsa04270	Vascular smooth muscle contraction	4/51	134/8538	0.00819833	0.0184631	0.00813773	MAPK1/PRKCD/PRKCA/EDNRA	4
hsa05211	Renal cell carcinoma	3/51	70/8538	0.00829727	0.0184631	0.00813773	MAPK1/PIK3CB/PIK3CA	3
hsa04015	Rap1 signaling pathway	5/51	212/8538	0.0083675	0.0184631	0.00813773	MAPK1/EGFR/PIK3CB/PIK3CA/PRKCA	5
hsa05170	Human immunodeficiency virus 1 infection	5/51	213/8538	0.00853052	0.0186204	0.00820707	TLR4/MAPK1/PIK3CB/PIK3CA/PRKCA	5
hsa05162	Measles	4/51	139/8538	0.00930294	0.0200904	0.00885498	TLR4/PIK3CB/PIK3CA/STAT3	4
hsa04550	Signaling pathways regulating pluripotency of stem cells	4/51	144/8538	0.0105008	0.0224385	0.00988994	MAPK1/PIK3CB/PIK3CA/STAT3	4
hsa05220	Chronic myeloid leukemia	3/51	77/8538	0.010769	0.0227182	0.0100132	MAPK1/PIK3CB/PIK3CA	3
hsa04024	cAMP signaling pathway	5/51	226/8538	0.0108555	0.0227182	0.0100132	MAPK1/PIK3CB/PIK3CA/PDE4D/EDNRA	5
hsa00790	Folate biosynthesis	2/51	28/8538	0.0119754	0.0248062	0.0109335	AKR1B1/AKR1B10	2
hsa04014	Ras signaling pathway	5/51	238/8538	0.0133589	0.0273924	0.0120734	MAPK1/EGFR/PIK3CB/PIK3CA/PRKCA	5
hsa04150	mTOR signaling pathway	4/51	158/8538	0.0143747	0.0291807	0.0128616	MAPK1/PIK3CB/PIK3CA/PRKCA	4
hsa00052	Galactose metabolism	2/51	32/8538	0.0154772	0.0311077	0.0137109	AKR1B1/AKR1B10	2
hsa04976	Bile secretion	3/51	90/8538	0.0163852	0.0326099	0.014373	CA2/CYP3A4/ABCB1	3
hsa04540	Gap junction	3/51	92/8538	0.0173702	0.0339115	0.0149467	MAPK1/EGFR/PRKCA	3
hsa00051	Fructose and mannose metabolism	2/51	34/8538	0.0173734	0.0339115	0.0149467	AKR1B1/AKR1B10	2
hsa04630	JAK-STAT signaling pathway	4/51	168/8538	0.0176341	0.0340927	0.0150266	EGFR/PIK3CB/PIK3CA/STAT3	4
hsa04140	Autophagy - animal	4/51	169/8538	0.0179835	0.0344401	0.0151797	MAPK1/PIK3CB/PIK3CA/PRKCD	4
hsa00040	Pentose and glucuronate interconversions	2/51	36/8538	0.0193631	0.0367356	0.0161915	AKR1B1/AKR1B10	2
hsa04070	Phosphatidylinositol signaling system	3/51	98/8538	0.0205209	0.0385716	0.0170007	PIK3CB/PIK3CA/PRKCA	3
hsa05020	Prion disease	5/51	278/8538	0.0244665	0.0453421	0.0199849	MAPK1/FYN/PIK3CB/PIK3CA/PRKCD	5
hsa04064	NF-kappa B signaling pathway	3/51	105/8538	0.0245696	0.0453421	0.0199849	TLR4/SYK/LCK	3
hsa04659	Th17 cell differentiation	3/51	109/8538	0.0270638	0.0494951	0.0218153	MAPK1/LCK/STAT3	3
hsa04914	Progesterone-mediated oocyte maturation	3/51	111/8538	0.0283601	0.0514027	0.0226561	MAPK1/PIK3CB/PIK3CA	3
hsa05169	Epstein-Barr virus infection	4/51	204/8538	0.0330191	0.0593175	0.0261446	SYK/PIK3CB/PIK3CA/STAT3	4
hsa04961	Endocrine and other factor-regulated calcium reabsorption	2/51	53/8538	0.0397243	0.0707372	0.0311779	ESR1/PRKCA	2
hsa05166	Human T-cell leukemia virus 1 infection	4/51	224/8538	0.044153	0.0779396	0.0343524	MAPK1/LCK/PIK3CB/PIK3CA	4
hsa04210	Apoptosis	3/51	136/8538	0.0472956	0.0827673	0.0364803	MAPK1/PIK3CB/PIK3CA	3
hsa04810	Regulation of actin cytoskeleton	4/51	232/8538	0.0491343	0.0852501	0.0375746	MAPK1/EGFR/PIK3CB/PIK3CA	4
hsa04730	Long-term depression	2/51	60/8538	0.0497028	0.0855057	0.0376872	MAPK1/PRKCA	2
