# Supplementary material for: Bioinformatics-Guided Network Pharmacology Exploration of Taraxacum Officinale’s Renoprotective Effects Against Cisplatin-Induced Nephrotoxicity
Source: Nutrients. 2025 Sep 29;17(19):3092. doi: 10.3390/nu17193092 (PMC12525703; doi:10.3390/nu17193092)
Supplement: Supplementary file 1 [file nutrients-17-03092-s001.zip › Supplementary Table 4.xlsx]

## Sheet: Sheet1
SFTPA1
RASD2
ABCB5
IL17F
NRG4
PCSK9
CCN5
TUB
SIGIRR
TLR6
MFAP3L
CDCP1
TICAM2
MMP24
MTPN
EARS2
ESS2
RECK
NOX4
NFKBIZ
PIK3IP1
CAMK1G
TOM1L1
NPHS2
BLK
TXLNG
PZP
GP6
GREB1
TSPAN14
LRIG1
COL12A1
STRN
SAFB
TIRAP
MMP10
CASR
MEP1A
MMP8
MATK
BTC
LY86
IRAK4
SARM1
TLR4
SIT1
CLDN1
MMP11
OSMR
GDF15
PLA2G1B
TLR1
ERBIN
HAL
MMP17
ECSIT
ADAM12
SH2D1A
IRAK2
FRS2
BACE1
ELF3
TICAM1
LPAR1
ERRFI1
PAK4
NDUFA13
PIAS3
PTPRT
TNFSF11
PGR
CD180
PAG1
CD28
CTLA4
HBEGF
CRP
CAV2
MMP15
TLR2
LY96
PRSS2
CAMLG
CXCL5
RNF41
NRG1
LCN2
TIMP2
SH2B1
IL6R
PTPN2
SEMA4D
SNTA1
IDE
DUSP3
CCL7
NEB
COL18A1
S100A8
IGFBP3
BCAR1
APPL1
IGFALS
CYP1B1
CD86
ANXA2
CAPN2
IRS2
TGFA
NEU1
TIMP1
CBLB
PTPRR
RND1
MMP2
PTPRA
TOLLIP
COL6A3
TFF1
CXCL6
IFITM3
PIK3R3
PLA2G4A
IL6ST
EGF
POLR2D
POLR2F
FYB1
DUSP6
MMP9
MMP14
CD2AP
POLR2K
ZAP70
CTR9
GRB7
ELK1
DUT
CDK5R1
A2M
POLR2I
RPS6KA3
MMP1
POLR2J
POLR2A
POLR2L
RPS6KA5
EPS8
CD14
CAMK2D
MAP2K2
POLR2G
PDIA3
MYD88
STAT5B
PIK3CB
MAP2K5
POLR2C
EZR
IRS1
PTK2B
CD44
POLR2H
RPS6KA1
GAB1
ARAF
ETS1
PIK3R2
PIK3CA
POLR2E
PIK3CG
PLCG2
POLR2B
PRKCD
CBL
STAT3
TGFB1
PRKCA
FYN
PIK3R1
SRC
CDH1
MAPK1
NEDD4
HSP90AA1
STAT1
CRK
KRAS
ERBB2
ERBB3
SHC1
ESR1
ABL1
GRB2
CTNNB1
EGFR
