# Supplementary material for: Bioinformatics-Guided Network Pharmacology Exploration of Taraxacum Officinale’s Renoprotective Effects Against Cisplatin-Induced Nephrotoxicity
Source: Nutrients. 2025 Sep 29;17(19):3092. doi: 10.3390/nu17193092 (PMC12525703; doi:10.3390/nu17193092)
Supplement: Supplementary file 1 [file nutrients-17-03092-s001.zip › Supplementary Table 5.xlsx]

## Sheet: GOenrichment
ONTOLOGY	ID	Description	GeneRatio	BgRatio	pvalue	p.adjust	qvalue	geneID	Count
BP	GO:0038127	ERBB signaling pathway	29/194	131/18614	1.54619e-30	5.60803e-27	3.41301e-27	EGFR/PIK3CA/EGF/ERRFI1/TGFA/SHC1/ABL1/CAMLG/BTC/NRG1/GRB2/ERBB2/ERBB3/ERBIN/GRB7/SRC/PTK2B/NRG4/CBLB/CBL/BCAR1/MAPK1/PTPRR/DUSP3/TGFB1/HBEGF/MMP9/GAB1/PTPN2	29
BP	GO:0007173	epidermal growth factor receptor signaling pathway	24/194	114/18614	7.73864e-25	1.4034e-21	8.54102e-22	EGFR/PIK3CA/EGF/ERRFI1/TGFA/SHC1/ABL1/CAMLG/BTC/GRB2/ERBB2/ERBIN/GRB7/SRC/PTK2B/CBLB/CBL/BCAR1/DUSP3/TGFB1/HBEGF/MMP9/GAB1/PTPN2	24
BP	GO:0002757	immune response-activating signaling pathway	37/194	423/18614	1.04609e-23	1.26472e-20	7.69702e-21	PIK3CA/PLCG2/ABL1/BLK/GRB2/EZR/ERBIN/SRC/ESR1/FYN/ZAP70/CTLA4/CBLB/PRKCD/SH2D1A/BCAR1/FYB1/MAPK1/DUSP3/RPS6KA3/APPL1/CD28/NFKBIZ/PTPN2/TLR4/LY96/TICAM2/TIRAP/TLR6/CD14/MYD88/TICAM1/IRAK4/IRAK2/TLR1/TLR2/SARM1	37
BP	GO:0002253	activation of immune response	39/194	495/18614	2.59299e-23	2.35119e-20	1.43092e-20	PIK3CA/PLCG2/ABL1/BLK/GRB2/EZR/HSP90AA1/ERBIN/SRC/ESR1/FYN/ZAP70/CTLA4/CBLB/PRKCD/SH2D1A/BCAR1/FYB1/MAPK1/DUSP3/RPS6KA3/A2M/APPL1/CD28/NFKBIZ/PTPN2/TLR4/LY96/TICAM2/TIRAP/TLR6/CD14/MYD88/TICAM1/IRAK4/IRAK2/TLR1/TLR2/SARM1	39
BP	GO:0002764	immune response-regulating signaling pathway	37/194	450/18614	9.09069e-23	6.59439e-20	4.0133e-20	PIK3CA/PLCG2/ABL1/BLK/GRB2/EZR/ERBIN/SRC/ESR1/FYN/ZAP70/CTLA4/CBLB/PRKCD/SH2D1A/BCAR1/FYB1/MAPK1/DUSP3/RPS6KA3/APPL1/CD28/NFKBIZ/PTPN2/TLR4/LY96/TICAM2/TIRAP/TLR6/CD14/MYD88/TICAM1/IRAK4/IRAK2/TLR1/TLR2/SARM1	37
BP	GO:1901653	cellular response to peptide	32/194	375/18614	3.11754e-20	1.88455e-17	1.14692e-17	PIK3CA/ERRFI1/SHC1/CRK/CAV2/GRB2/GDF15/SRC/CYP1B1/FYN/PRKCD/CASR/BCAR1/PTPRA/MAPK1/PLA2G1B/BACE1/PCSK9/PIK3R1/PIK3R3/PIK3R2/APPL1/IRS1/IRS2/GAB1/STAT3/STAT5B/STAT1/PTPN2/IDE/TLR4/TLR6	32
BP	GO:0002831	regulation of response to biotic stimulus	34/194	463/18614	2.13045e-19	1.10388e-16	6.71814e-17	PLCG2/CRK/HSP90AA1/ERBIN/SRC/ESR1/FYN/RPS6KA3/A2M/TGFB1/CXCL6/APPL1/PRKCA/NFKBIZ/STAT5B/STAT1/IL17F/PTPN2/TLR4/LY96/TICAM2/TIRAP/CD180/LY86/TLR6/CD14/MYD88/SIGIRR/TICAM1/IRAK4/IRAK2/TLR1/TLR2/SARM1	34
BP	GO:0071219	cellular response to molecule of bacterial origin	26/194	237/18614	2.68058e-19	1.21531e-16	7.3963e-17	PLCG2/ABL1/SRC/MAPK1/CAPN2/TGFB1/CXCL6/CXCL5/PRKCA/CD86/NFKBIZ/CTR9/TLR4/LY96/TICAM2/TIRAP/CD180/LY86/TLR6/CD14/MYD88/SIGIRR/TICAM1/IRAK2/TLR1/TLR2	26
BP	GO:0002429	immune response-activating cell surface receptor signaling pathway	28/194	302/18614	9.57631e-19	3.85925e-16	2.34872e-16	PIK3CA/PLCG2/ABL1/BLK/GRB2/EZR/SRC/FYN/ZAP70/CTLA4/CBLB/PRKCD/SH2D1A/BCAR1/FYB1/MAPK1/DUSP3/APPL1/CD28/NFKBIZ/PTPN2/TLR4/LY96/TICAM2/TIRAP/TLR6/CD14/TLR1	28
BP	GO:0002237	response to molecule of bacterial origin	30/194	366/18614	1.62662e-18	5.89974e-16	3.59054e-16	PLCG2/ABL1/ERBIN/SRC/MAPK1/CAPN2/RPS6KA3/CLDN1/TGFB1/CXCL6/CXCL5/PRKCA/CD86/NFKBIZ/CTR9/TLR4/LY96/TICAM2/TIRAP/CD180/LY86/TLR6/CD14/MYD88/SIGIRR/TICAM1/IRAK2/TLR1/TLR2/S100A8	30
BP	GO:0018108	peptidyl-tyrosine phosphorylation	30/194	370/18614	2.20641e-18	7.27515e-16	4.42761e-16	EGFR/EGF/ERRFI1/PLCG2/TGFA/SHC1/ABL1/BTC/BLK/ERBB2/ERBB3/SRC/PTK2B/SEMA4D/MATK/FYN/ZAP70/CBLB/CBL/PRKCD/MAP2K2/RPS6KA5/TGFB1/HBEGF/CD44/IL6ST/MAP2K5/PTPN2/IL6R/NOX4	30
BP	GO:0018212	peptidyl-tyrosine modification	30/194	372/18614	2.56605e-18	7.75588e-16	4.72018e-16	EGFR/EGF/ERRFI1/PLCG2/TGFA/SHC1/ABL1/BTC/BLK/ERBB2/ERBB3/SRC/PTK2B/SEMA4D/MATK/FYN/ZAP70/CBLB/CBL/PRKCD/MAP2K2/RPS6KA5/TGFB1/HBEGF/CD44/IL6ST/MAP2K5/PTPN2/IL6R/NOX4	30
BP	GO:0031349	positive regulation of defense response	32/194	441/18614	3.89176e-18	1.0517e-15	6.40056e-16	PLCG2/HSP90AA1/ERBIN/SRC/OSMR/ESR1/FYN/ETS1/RPS6KA3/MMP8/APPL1/PIK3CG/CD28/NFKBIZ/STAT5B/IL17F/IL6ST/TNFSF11/TLR4/LY96/TICAM2/TIRAP/TLR6/CD14/MYD88/TICAM1/IRAK4/IRAK2/TLR1/TLR2/SARM1/S100A8	32
BP	GO:0071216	cellular response to biotic stimulus	26/194	264/18614	4.05948e-18	1.0517e-15	6.40056e-16	PLCG2/ABL1/SRC/MAPK1/CAPN2/TGFB1/CXCL6/CXCL5/PRKCA/CD86/NFKBIZ/CTR9/TLR4/LY96/TICAM2/TIRAP/CD180/LY86/TLR6/CD14/MYD88/SIGIRR/TICAM1/IRAK2/TLR1/TLR2	26
BP	GO:0002768	immune response-regulating cell surface receptor signaling pathway	28/194	329/18614	9.27087e-18	2.2417e-15	1.36428e-15	PIK3CA/PLCG2/ABL1/BLK/GRB2/EZR/SRC/FYN/ZAP70/CTLA4/CBLB/PRKCD/SH2D1A/BCAR1/FYB1/MAPK1/DUSP3/APPL1/CD28/NFKBIZ/PTPN2/TLR4/LY96/TICAM2/TIRAP/TLR6/CD14/TLR1	28
BP	GO:0043410	positive regulation of MAPK cascade	33/194	495/18614	1.40718e-17	3.18991e-15	1.94136e-15	EGFR/EGF/PLCG2/TGFA/SHC1/ABL1/CRK/CAV2/NRG1/ERBB2/GDF15/SRC/PTK2B/CTNNB1/CASR/MAP2K2/PLA2G1B/TGFB1/LPAR1/IGFBP3/CCL7/MMP8/CD44/PIK3CG/FRS2/PRKCA/TNFSF11/MAP2K5/TLR4/TIRAP/NOX4/TLR6/MYD88	33
BP	GO:0002224	toll-like receptor signaling pathway	16/194	70/18614	1.57128e-17	3.35238e-15	2.04024e-15	PLCG2/ESR1/RPS6KA3/NFKBIZ/TLR4/LY96/TICAM2/TIRAP/TLR6/MYD88/TICAM1/IRAK4/IRAK2/TLR1/TLR2/SARM1	16
BP	GO:0071375	cellular response to peptide hormone stimulus	27/194	308/18614	1.75853e-17	3.54344e-15	2.15651e-15	PIK3CA/ERRFI1/SHC1/CRK/CAV2/GRB2/GDF15/SRC/CYP1B1/PRKCD/BCAR1/PTPRA/MAPK1/PLA2G1B/PCSK9/PIK3R1/PIK3R3/PIK3R2/APPL1/IRS1/IRS2/GAB1/STAT3/STAT5B/STAT1/PTPN2/IDE	27
BP	GO:0032496	response to lipopolysaccharide	28/194	345/18614	3.22186e-17	6.15036e-15	3.74307e-15	PLCG2/ABL1/ERBIN/SRC/MAPK1/CAPN2/RPS6KA3/CLDN1/TGFB1/CXCL6/CXCL5/PRKCA/CD86/NFKBIZ/CTR9/TLR4/LY96/TICAM2/TIRAP/CD180/LY86/CD14/MYD88/SIGIRR/TICAM1/IRAK2/TLR2/S100A8	28
BP	GO:0002833	positive regulation of response to biotic stimulus	27/194	327/18614	8.03335e-17	1.45685e-14	8.86628e-15	PLCG2/HSP90AA1/ERBIN/SRC/ESR1/FYN/RPS6KA3/APPL1/PRKCA/NFKBIZ/STAT5B/IL17F/TLR4/LY96/TICAM2/TIRAP/CD180/LY86/TLR6/CD14/MYD88/TICAM1/IRAK4/IRAK2/TLR1/TLR2/SARM1	27
BP	GO:0043434	response to peptide hormone	30/194	427/18614	1.16559e-16	2.01315e-14	1.22519e-14	PIK3CA/ERRFI1/SHC1/CRK/CAV2/GRB2/GDF15/SRC/TFF1/CYP1B1/PRKCD/BCAR1/PTPRA/MAPK1/PLA2G1B/PCSK9/TIMP1/PIK3R1/PIK3R3/PIK3R2/APPL1/IRS1/IRS2/GAB1/STAT3/STAT5B/STAT1/PTPN2/IDE/TLR2	30
BP	GO:0031663	lipopolysaccharide-mediated signaling pathway	15/194	65/18614	1.41453e-16	2.33205e-14	1.41927e-14	PLCG2/MAPK1/TGFB1/PRKCA/TLR4/LY96/TICAM2/CD180/LY86/CD14/MYD88/SIGIRR/TICAM1/IRAK2/TLR2	15
BP	GO:0071222	cellular response to lipopolysaccharide	23/194	224/18614	1.5458e-16	2.43766e-14	1.48354e-14	PLCG2/ABL1/SRC/MAPK1/CAPN2/TGFB1/CXCL6/CXCL5/PRKCA/CD86/NFKBIZ/CTR9/TLR4/LY96/TICAM2/CD180/LY86/CD14/MYD88/SIGIRR/TICAM1/IRAK2/TLR2	23
BP	GO:0038128	ERBB2 signaling pathway	10/194	18/18614	4.87446e-16	7.36653e-14	4.48322e-14	EGFR/EGF/TGFA/BTC/NRG1/ERBB2/ERBB3/SRC/PTPRR/HBEGF	10
BP	GO:0032869	cellular response to insulin stimulus	22/194	211/18614	5.27529e-16	7.65339e-14	4.6578e-14	PIK3CA/ERRFI1/SHC1/CAV2/GRB2/SRC/PRKCD/BCAR1/PTPRA/MAPK1/PLA2G1B/PCSK9/PIK3R1/PIK3R3/PIK3R2/APPL1/IRS1/IRS2/GAB1/STAT1/PTPN2/IDE	22
BP	GO:0008286	insulin receptor signaling pathway	18/194	128/18614	1.3232e-15	1.80876e-13	1.1008e-13	PIK3CA/SHC1/CAV2/GRB2/SRC/PRKCD/BCAR1/PTPRA/MAPK1/PIK3R1/PIK3R3/PIK3R2/APPL1/IRS1/IRS2/GAB1/PTPN2/IDE	18
BP	GO:0045860	positive regulation of protein kinase activity	27/194	366/18614	1.34647e-15	1.80876e-13	1.1008e-13	EGFR/EGF/TGFA/ABL1/BTC/NRG1/ERBB2/ERBB3/HSP90AA1/SRC/PTK2B/PRKCD/CDK5R1/TOM1L1/MAP2K2/PLA2G1B/TGFB1/HBEGF/PIK3CG/CD86/TNFSF11/MAP2K5/IL6R/TLR4/TIRAP/NOX4/TLR6	27
BP	GO:0070371	ERK1 and ERK2 cascade	26/194	341/18614	2.14293e-15	2.69086e-13	1.63764e-13	EGFR/EGF/ERRFI1/SHC1/ABL1/NRG1/ERBB2/EZR/SRC/PTK2B/CASR/MAPK1/MAP2K2/PTPRR/DUSP6/DUSP3/TGFB1/CCL7/CD44/FRS2/PRKCA/TNFSF11/PTPN2/TLR4/TIRAP/NOX4	26
BP	GO:0045088	regulation of innate immune response	27/194	373/18614	2.1515e-15	2.69086e-13	1.63764e-13	PLCG2/CRK/HSP90AA1/ERBIN/SRC/ESR1/FYN/RPS6KA3/A2M/TGFB1/APPL1/NFKBIZ/STAT5B/PTPN2/TLR4/LY96/TICAM2/TIRAP/TLR6/CD14/MYD88/TICAM1/IRAK4/IRAK2/TLR1/TLR2/SARM1	27
BP	GO:0050730	regulation of peptidyl-tyrosine phosphorylation	23/194	255/18614	2.67569e-15	3.23491e-13	1.96875e-13	EGFR/EGF/ERRFI1/PLCG2/TGFA/SHC1/ABL1/BTC/ERBB3/SRC/PTK2B/SEMA4D/FYN/CBLB/CBL/PRKCD/TGFB1/HBEGF/CD44/IL6ST/PTPN2/IL6R/NOX4	23
BP	GO:0002218	activation of innate immune response	22/194	233/18614	4.28942e-15	5.01862e-13	3.0543e-13	PLCG2/HSP90AA1/ERBIN/SRC/ESR1/FYN/RPS6KA3/APPL1/NFKBIZ/TLR4/LY96/TICAM2/TIRAP/TLR6/CD14/MYD88/TICAM1/IRAK4/IRAK2/TLR1/TLR2/SARM1	22
BP	GO:0002758	innate immune response-activating signaling pathway	21/194	209/18614	5.33646e-15	6.04855e-13	3.68111e-13	PLCG2/ERBIN/SRC/ESR1/FYN/RPS6KA3/APPL1/NFKBIZ/TLR4/LY96/TICAM2/TIRAP/TLR6/CD14/MYD88/TICAM1/IRAK4/IRAK2/TLR1/TLR2/SARM1	21
BP	GO:0033674	positive regulation of kinase activity	28/194	430/18614	9.13453e-15	1.00397e-12	6.11008e-13	EGFR/EGF/TGFA/ABL1/BTC/NRG1/ERBB2/ERBB3/HSP90AA1/SRC/PTK2B/PRKCD/CDK5R1/TOM1L1/MAP2K2/PLA2G1B/TGFB1/HBEGF/IRS1/PIK3CG/CD86/TNFSF11/MAP2K5/IL6R/TLR4/TIRAP/NOX4/TLR6	28
BP	GO:0032868	response to insulin	23/194	272/18614	1.0833e-14	1.15563e-12	7.0331e-13	PIK3CA/ERRFI1/SHC1/CAV2/GRB2/SRC/PRKCD/BCAR1/PTPRA/MAPK1/PLA2G1B/PCSK9/PIK3R1/PIK3R3/PIK3R2/APPL1/IRS1/IRS2/GAB1/STAT1/PTPN2/IDE/TLR2	23
BP	GO:0001819	positive regulation of cytokine production	29/194	489/18614	3.23946e-14	3.35701e-12	2.04305e-12	PLCG2/ABL1/HSP90AA1/SRC/CYP1B1/PLA2G1B/TGFB1/MMP8/PIK3R1/APPL1/PIK3CG/CD28/CD86/STAT3/STAT5B/STAT1/IL17F/IL6ST/IL6R/TLR4/LY96/TICAM2/TIRAP/TLR6/CD14/MYD88/TICAM1/TLR1/TLR2	29
BP	GO:0045089	positive regulation of innate immune response	23/194	300/18614	8.80266e-14	8.86868e-12	5.39742e-12	PLCG2/HSP90AA1/ERBIN/SRC/ESR1/FYN/RPS6KA3/APPL1/NFKBIZ/STAT5B/TLR4/LY96/TICAM2/TIRAP/TLR6/CD14/MYD88/TICAM1/IRAK4/IRAK2/TLR1/TLR2/SARM1	23
BP	GO:0002221	pattern recognition receptor signaling pathway	19/194	189/18614	1.11261e-13	1.09066e-11	6.63768e-12	PLCG2/ERBIN/ESR1/RPS6KA3/APPL1/NFKBIZ/TLR4/LY96/TICAM2/TIRAP/TLR6/CD14/MYD88/TICAM1/IRAK4/IRAK2/TLR1/TLR2/SARM1	19
BP	GO:0070372	regulation of ERK1 and ERK2 cascade	23/194	315/18614	2.4664e-13	2.33819e-11	1.42301e-11	EGFR/ERRFI1/SHC1/ABL1/NRG1/ERBB2/EZR/SRC/PTK2B/CASR/PTPRR/DUSP6/DUSP3/TGFB1/CCL7/CD44/FRS2/PRKCA/TNFSF11/PTPN2/TLR4/TIRAP/NOX4	23
BP	GO:0048015	phosphatidylinositol-mediated signaling	18/194	172/18614	2.52989e-13	2.33819e-11	1.42301e-11	EGFR/PIK3CA/EGF/PLCG2/ERBB2/EZR/ERBB3/SRC/SEMA4D/CBL/NEDD4/PIK3R1/PIK3R2/PIK3IP1/PIK3CB/IRS1/PIK3CG/CD28	18
BP	GO:0019221	cytokine-mediated signaling pathway	28/194	492/18614	2.57865e-13	2.33819e-11	1.42301e-11	SRC/PTK2B/OSMR/CBL/IFITM3/RPS6KA5/CCL7/CXCL6/CXCL5/CD44/APPL1/STAT3/NFKBIZ/STAT5B/PIAS3/STAT1/IL17F/IL6ST/TNFSF11/PTPN2/CTR9/IL6R/TICAM2/MYD88/SIGIRR/IRAK4/IRAK2/TOLLIP	28
BP	GO:0048017	inositol lipid-mediated signaling	18/194	176/18614	3.77163e-13	3.33651e-11	2.03058e-11	EGFR/PIK3CA/EGF/PLCG2/ERBB2/EZR/ERBB3/SRC/SEMA4D/CBL/NEDD4/PIK3R1/PIK3R2/PIK3IP1/PIK3CB/IRS1/PIK3CG/CD28	18
BP	GO:0030574	collagen catabolic process	11/194	45/18614	8.83544e-13	7.48351e-11	4.55442e-11	MMP2/MMP11/MMP17/MMP24/MMP15/MMP14/MMP9/MMP10/MMP1/MMP8/PRSS2	11
BP	GO:0048732	gland development	26/194	441/18614	8.8721e-13	7.48351e-11	4.55442e-11	EGFR/PIK3CA/EGF/TGFA/CDH1/ABL1/NRG1/ELF3/SRC/ESR1/PGR/CYP1B1/CTNNB1/MAPK1/MAP2K2/ELK1/RPS6KA1/MMP2/CLDN1/TGFB1/PCSK9/IRS2/FRS2/STAT5B/DUT/TNFSF11	26
BP	GO:0042113	B cell activation	21/194	276/18614	1.30115e-12	1.07256e-10	6.52753e-11	PLCG2/ABL1/PTK2B/ZAP70/CTLA4/PRKCD/TGFB1/MMP14/PIK3R1/PIK3R3/PIK3R2/IRS2/CD28/CD86/NFKBIZ/STAT5B/PTPN2/TLR4/TIRAP/CD180/TICAM1	21
BP	GO:0050852	T cell receptor signaling pathway	16/194	140/18614	1.43514e-12	1.15672e-10	7.03973e-11	PIK3CA/PLCG2/ABL1/EZR/FYN/ZAP70/CTLA4/CBLB/SH2D1A/BCAR1/FYB1/MAPK1/DUSP3/CD28/NFKBIZ/PTPN2	16
BP	GO:0070661	leukocyte proliferation	23/194	348/18614	1.96634e-12	1.55042e-10	9.43574e-11	ABL1/ERBB2/CTNNB1/FYN/ZAP70/CTLA4/CBLB/PRKCD/MAPK1/PIK3CG/IRS2/CD28/CD86/NFKBIZ/STAT5B/IL6ST/CRP/TNFSF11/TLR4/TIRAP/CD180/MYD88/TICAM1	23
BP	GO:0014065	phosphatidylinositol 3-kinase signaling	16/194	144/18614	2.2287e-12	1.71989e-10	1.04672e-10	EGFR/PIK3CA/EGF/ERBB2/ERBB3/SRC/SEMA4D/CBL/NEDD4/PIK3R1/PIK3R2/PIK3IP1/PIK3CB/IRS1/PIK3CG/CD28	16
BP	GO:0050851	antigen receptor-mediated signaling pathway	18/194	201/18614	3.68757e-12	2.78642e-10	1.6958e-10	PIK3CA/PLCG2/ABL1/BLK/GRB2/EZR/FYN/ZAP70/CTLA4/CBLB/SH2D1A/BCAR1/FYB1/MAPK1/DUSP3/CD28/NFKBIZ/PTPN2	18
BP	GO:1903557	positive regulation of tumor necrosis factor superfamily cytokine production	14/194	109/18614	7.5077e-12	5.55723e-10	3.38209e-10	PLCG2/MMP8/PIK3R1/CD86/STAT3/IL17F/TLR4/LY96/TIRAP/CD14/MYD88/TICAM1/TLR1/TLR2	14
BP	GO:0032943	mononuclear cell proliferation	21/194	313/18614	1.43908e-11	1.04391e-09	6.35316e-10	ABL1/ERBB2/CTNNB1/FYN/ZAP70/CTLA4/CBLB/PRKCD/PIK3CG/IRS2/CD28/CD86/NFKBIZ/STAT5B/IL6ST/CRP/TLR4/TIRAP/CD180/MYD88/TICAM1	21
BP	GO:0043406	positive regulation of MAP kinase activity	14/194	117/18614	2.00242e-11	1.42408e-09	8.66684e-10	EGFR/EGF/TGFA/ERBB2/SRC/PTK2B/PLA2G1B/TGFB1/PIK3CG/TNFSF11/MAP2K5/TLR4/NOX4/TLR6	14
BP	GO:0051897	positive regulation of protein kinase B signaling	14/194	118/18614	2.25144e-11	1.57038e-09	9.55724e-10	EGFR/PIK3CA/EGF/HSP90AA1/GDF15/SRC/TGFB1/HBEGF/RASD2/PIK3CB/PIK3CG/CD28/TNFSF11/NOX4	14
BP	GO:0050900	leukocyte migration	23/194	393/18614	2.34944e-11	1.60781e-09	9.78505e-10	EPS8/ABL1/CRK/SRC/PTK2B/FYN/ZAP70/MAPK1/PLA2G1B/MMP2/CCL7/MMP14/CXCL6/CXCL5/PIK3R1/PIK3CG/STAT5B/TNFSF11/IL6R/TIRAP/MYD88/IRAK4/S100A8	23
BP	GO:0050867	positive regulation of cell activation	23/194	394/18614	2.47282e-11	1.66091e-09	1.01082e-09	PIK3CA/ABL1/SRC/FYN/ZAP70/PLA2G4A/RPS6KA1/TGFB1/MMP14/MMP8/IRS2/CD28/CD86/NFKBIZ/STAT5B/IL6ST/TNFSF11/TLR4/TICAM2/TIRAP/TLR6/MYD88/TICAM1	23
BP	GO:0061097	regulation of protein tyrosine kinase activity	12/194	82/18614	5.11521e-11	3.37325e-09	2.05294e-09	EGF/ERRFI1/TGFA/SHC1/BTC/ERBB3/SRC/CBLB/CBL/HBEGF/PTPN2/NOX4	12
BP	GO:0050673	epithelial cell proliferation	25/194	488/18614	5.26843e-11	3.41225e-09	2.07667e-09	EGFR/EGF/ERRFI1/TGFA/CAV2/ERBB2/ESR1/PGR/CTNNB1/MAPK1/MAP2K2/RPS6KA1/CLDN1/TGFB1/IGFBP3/MMP14/PIK3CB/IRS2/FRS2/PRKCA/STAT3/NFKBIZ/STAT1/TNFSF11/MAP2K5	25
BP	GO:0022407	regulation of cell-cell adhesion	25/194	491/18614	6.00172e-11	3.81899e-09	2.32421e-09	PIK3CA/CDH1/ABL1/ERBB2/SRC/FYN/ZAP70/CTLA4/CBLB/PRKCD/GP6/PAG1/ETS1/DUSP3/TGFB1/CD44/PRKCA/CD28/CD86/NFKBIZ/STAT5B/IL6ST/TNFSF11/MAP2K5/PTPN2	25
BP	GO:0002696	positive regulation of leukocyte activation	22/194	377/18614	6.95329e-11	4.29974e-09	2.61679e-09	PIK3CA/ABL1/SRC/FYN/ZAP70/PLA2G4A/TGFB1/MMP14/MMP8/IRS2/CD28/CD86/NFKBIZ/STAT5B/IL6ST/TNFSF11/TLR4/TICAM2/TIRAP/TLR6/MYD88/TICAM1	22
BP	GO:1903706	regulation of hemopoiesis	23/194	415/18614	6.99434e-11	4.29974e-09	2.61679e-09	ABL1/ERBB2/RNF41/PTK2B/CTNNB1/ZAP70/CTLA4/ETS1/TGFB1/MMP14/PIK3R1/PRKCA/CD28/CD86/STAT3/NFKBIZ/STAT5B/PIAS3/STAT1/TNFSF11/PTPN2/CTR9/TLR4	23
BP	GO:0046651	lymphocyte proliferation	20/194	306/18614	7.23546e-11	4.37384e-09	2.66189e-09	ABL1/ERBB2/CTNNB1/FYN/ZAP70/CTLA4/CBLB/PRKCD/PIK3CG/IRS2/CD28/CD86/NFKBIZ/STAT5B/IL6ST/TLR4/TIRAP/CD180/MYD88/TICAM1	20
BP	GO:0050731	positive regulation of peptidyl-tyrosine phosphorylation	16/194	181/18614	7.42122e-11	4.41258e-09	2.68547e-09	EGF/PLCG2/TGFA/ABL1/BTC/ERBB3/SRC/PTK2B/SEMA4D/FYN/TGFB1/HBEGF/CD44/IL6ST/IL6R/NOX4	16
BP	GO:0032963	collagen metabolic process	13/194	108/18614	9.90931e-11	5.79695e-09	3.52798e-09	ERRFI1/MMP2/TGFB1/MMP11/MMP17/MMP24/MMP15/MMP14/MMP9/MMP10/MMP1/MMP8/PRSS2	13
BP	GO:0007162	negative regulation of cell adhesion	20/194	312/18614	1.02335e-10	5.8916e-09	3.58559e-09	CDH1/ABL1/ERBB2/ERBB3/RND1/SRC/SEMA4D/CYP1B1/CTLA4/CBLB/PRKCD/PAG1/DUSP3/MMP2/TGFB1/MMP14/PIK3R1/CD86/MAP2K5/PTPN2	20
BP	GO:0043405	regulation of MAP kinase activity	16/194	186/18614	1.11771e-10	6.33426e-09	3.85499e-09	EGFR/EGF/TGFA/ERBB2/SRC/PTK2B/PRKCD/PLA2G1B/TGFB1/PIK3CB/PIK3CG/TNFSF11/MAP2K5/TLR4/NOX4/TLR6	16
BP	GO:0030198	extracellular matrix organization	20/194	314/18614	1.14669e-10	6.39852e-09	3.8941e-09	ANXA2/ABL1/CAV2/ELF3/CYP1B1/MMP2/TGFB1/MMP11/COL18A1/MMP17/MMP24/MMP15/MMP14/MMP9/MMP10/MMP1/COL12A1/MMP8/RECK/PRSS2	20
BP	GO:0051092	positive regulation of NF-kappaB transcription factor activity	15/194	159/18614	1.18008e-10	6.48505e-09	3.94676e-09	PLCG2/RPS6KA5/PLA2G1B/MTPN/STAT3/TNFSF11/TLR4/TICAM2/TIRAP/TLR6/MYD88/TICAM1/IRAK2/TLR2/S100A8	15
BP	GO:0043062	extracellular structure organization	20/194	315/18614	1.21343e-10	6.5688e-09	3.99773e-09	ANXA2/ABL1/CAV2/ELF3/CYP1B1/MMP2/TGFB1/MMP11/COL18A1/MMP17/MMP24/MMP15/MMP14/MMP9/MMP10/MMP1/COL12A1/MMP8/RECK/PRSS2	20
BP	GO:0045229	external encapsulating structure organization	20/194	317/18614	1.35791e-10	7.24285e-09	4.40795e-09	ANXA2/ABL1/CAV2/ELF3/CYP1B1/MMP2/TGFB1/MMP11/COL18A1/MMP17/MMP24/MMP15/MMP14/MMP9/MMP10/MMP1/COL12A1/MMP8/RECK/PRSS2	20
BP	GO:2000379	positive regulation of reactive oxygen species metabolic process	11/194	70/18614	1.50206e-10	7.8956e-09	4.80521e-09	PLCG2/GRB2/RNF41/PTK2B/CYP1B1/PRKCD/TGFB1/MMP8/CRP/TLR4/TLR6	11
BP	GO:0042060	wound healing	23/194	439/18614	2.12707e-10	1.10213e-08	6.70746e-09	PIK3CA/ANXA2/PLCG2/TGFA/CRK/NRG1/ERBB2/ERBB3/SRC/PRKCD/GP6/PLA2G4A/CLDN1/TGFB1/HBEGF/TIMP1/CD44/PIK3CB/PIK3CG/PRKCA/IL6ST/TLR4/S100A8	23
BP	GO:0042058	regulation of epidermal growth factor receptor signaling pathway	11/194	75/18614	3.24975e-10	1.66012e-08	1.01034e-08	EGFR/EGF/ERRFI1/TGFA/BTC/CBLB/CBL/DUSP3/HBEGF/MMP9/PTPN2	11
BP	GO:1900017	positive regulation of cytokine production involved in inflammatory response	8/194	29/18614	4.28714e-10	2.15179e-08	1.30957e-08	APPL1/STAT3/IL17F/TLR4/TICAM2/TLR6/MYD88/TICAM1	8
BP	GO:0007159	leukocyte cell-cell adhesion	22/194	415/18614	4.33088e-10	2.15179e-08	1.30957e-08	PIK3CA/ABL1/ERBB2/EZR/SRC/SEMA4D/FYN/ZAP70/CTLA4/CBLB/PAG1/ETS1/DUSP3/CD44/CD28/CD86/NFKBIZ/STAT5B/IL6ST/TNFSF11/PTPN2/S100A8	22
BP	GO:0048661	positive regulation of smooth muscle cell proliferation	12/194	99/18614	4.89195e-10	2.39772e-08	1.45924e-08	PIK3CA/SRC/MMP2/TGFB1/HBEGF/MMP9/FRS2/STAT1/IL6R/TLR4/MYD88/IRAK4	12
BP	GO:0002220	innate immune response activating cell surface receptor signaling pathway	11/194	78/18614	5.0226e-10	2.42893e-08	1.47823e-08	PLCG2/SRC/FYN/APPL1/TLR4/LY96/TICAM2/TIRAP/TLR6/CD14/TLR1	11
BP	GO:0032755	positive regulation of interleukin-6 production	12/194	100/18614	5.50886e-10	2.62903e-08	1.60001e-08	PLCG2/MMP8/STAT3/IL17F/IL6R/TLR4/TIRAP/TLR6/MYD88/TICAM1/TLR1/TLR2	12
BP	GO:0007176	regulation of epidermal growth factor-activated receptor activity	8/194	30/18614	5.79422e-10	2.7293e-08	1.66104e-08	EGF/ERRFI1/TGFA/SHC1/BTC/CBLB/CBL/HBEGF	8
BP	GO:0097529	myeloid leukocyte migration	17/194	241/18614	6.41153e-10	2.98136e-08	1.81444e-08	PTK2B/MAPK1/PLA2G1B/MMP2/CCL7/MMP14/CXCL6/CXCL5/PIK3R1/PIK3CG/STAT5B/TNFSF11/IL6R/TIRAP/MYD88/IRAK4/S100A8	17
BP	GO:0032677	regulation of interleukin-8 production	12/194	103/18614	7.80432e-10	3.58307e-08	2.18063e-08	PLA2G1B/STAT3/IL17F/CRP/MAP2K5/TLR4/TIRAP/TLR6/CD14/MYD88/TLR1/TLR2	12
BP	GO:0022617	extracellular matrix disassembly	10/194	62/18614	8.05209e-10	3.65062e-08	2.22174e-08	MMP2/TGFB1/MMP11/MMP15/MMP14/MMP9/MMP10/MMP1/MMP8/PRSS2	10
BP	GO:1901184	regulation of ERBB signaling pathway	11/194	82/18614	8.71993e-10	3.86702e-08	2.35345e-08	EGFR/EGF/ERRFI1/TGFA/BTC/CBLB/CBL/DUSP3/HBEGF/MMP9/PTPN2	11
BP	GO:0032637	interleukin-8 production	12/194	104/18614	8.74265e-10	3.86702e-08	2.35345e-08	PLA2G1B/STAT3/IL17F/CRP/MAP2K5/TLR4/TIRAP/TLR6/CD14/MYD88/TLR1/TLR2	12
BP	GO:0043491	protein kinase B signaling	16/194	215/18614	9.56553e-10	4.18002e-08	2.54393e-08	EGFR/PIK3CA/EGF/HSP90AA1/RNF41/GDF15/SRC/TGFB1/HBEGF/PIK3R3/RASD2/PIK3CB/PIK3CG/CD28/TNFSF11/NOX4	16
BP	GO:0032760	positive regulation of tumor necrosis factor production	12/194	105/18614	9.78165e-10	4.22358e-08	2.57044e-08	PLCG2/MMP8/PIK3R1/STAT3/TLR4/LY96/TIRAP/CD14/MYD88/TICAM1/TLR1/TLR2	12
BP	GO:0051896	regulation of protein kinase B signaling	15/194	186/18614	1.07476e-09	4.58608e-08	2.79106e-08	EGFR/PIK3CA/EGF/HSP90AA1/RNF41/GDF15/SRC/TGFB1/HBEGF/RASD2/PIK3CB/PIK3CG/CD28/TNFSF11/NOX4	15
BP	GO:0035987	endodermal cell differentiation	9/194	48/18614	1.42277e-09	5.9519e-08	3.62229e-08	GRB2/CTNNB1/MMP2/MMP15/MMP14/MMP9/COL12A1/MMP8/CTR9	9
BP	GO:0071706	tumor necrosis factor superfamily cytokine production	15/194	190/18614	1.44408e-09	5.9519e-08	3.62229e-08	ERRFI1/PLCG2/MMP8/PIK3R1/CD86/STAT3/IL17F/TLR4/LY96/TIRAP/CD14/MYD88/TICAM1/TLR1/TLR2	15
BP	GO:1903555	regulation of tumor necrosis factor superfamily cytokine production	15/194	190/18614	1.44408e-09	5.9519e-08	3.62229e-08	ERRFI1/PLCG2/MMP8/PIK3R1/CD86/STAT3/IL17F/TLR4/LY96/TIRAP/CD14/MYD88/TICAM1/TLR1/TLR2	15
BP	GO:0051251	positive regulation of lymphocyte activation	19/194	327/18614	1.59696e-09	6.50804e-08	3.96075e-08	PIK3CA/ABL1/SRC/FYN/ZAP70/TGFB1/MMP14/IRS2/CD28/CD86/NFKBIZ/STAT5B/IL6ST/TNFSF11/TLR4/TICAM2/TIRAP/MYD88/TICAM1	19
BP	GO:0043254	regulation of protein-containing complex assembly	21/194	409/18614	1.96436e-09	7.91637e-08	4.81785e-08	EPS8/PLCG2/ABL1/NRG1/GRB2/HSP90AA1/SRC/PTK2B/ESR1/PRKCD/CDK5R1/MTPN/TGFB1/MMP1/PIK3R2/DUT/TLR4/TIRAP/TLR6/MYD88/TICAM1	21
BP	GO:0071902	positive regulation of protein serine/threonine kinase activity	15/194	195/18614	2.06808e-09	8.23041e-08	5.00897e-08	EGFR/EGF/TGFA/ERBB2/SRC/PTK2B/MAP2K2/PLA2G1B/TGFB1/PIK3CG/TNFSF11/MAP2K5/TLR4/NOX4/TLR6	15
BP	GO:0048009	insulin-like growth factor receptor signaling pathway	9/194	50/18614	2.08767e-09	8.23041e-08	5.00897e-08	PIK3CA/SHC1/GRB2/MAPK1/MAP2K2/IGFBP3/PIK3R1/IRS1/MAP2K5	9
BP	GO:1901216	positive regulation of neuron death	11/194	92/18614	3.05784e-09	1.19256e-07	7.25782e-08	ABL1/CTNNB1/FYN/CDK5R1/CAPN2/ELK1/BACE1/PCSK9/TLR4/TLR6/SARM1	11
BP	GO:0051091	positive regulation of DNA-binding transcription factor activity	17/194	271/18614	3.83111e-09	1.47824e-07	8.99645e-08	PLCG2/ESR1/CTNNB1/RPS6KA5/PLA2G1B/MTPN/STAT3/TNFSF11/TLR4/TICAM2/TIRAP/TLR6/MYD88/TICAM1/IRAK2/TLR2/S100A8	17
BP	GO:0051222	positive regulation of protein transport	18/194	309/18614	4.21814e-09	1.61044e-07	9.80104e-08	CDH1/BLK/ERBB2/EZR/HSP90AA1/SRC/FYN/CD2AP/PRKCD/CASR/CDK5R1/PLA2G1B/TGFB1/PIK3R1/PIK3R2/IRS2/TLR4/TLR2	18
BP	GO:0010634	positive regulation of epithelial cell migration	14/194	176/18614	4.70443e-09	1.75907e-07	1.07056e-07	EGF/PLCG2/ABL1/SRC/PTK2B/BCAR1/ETS1/TGFB1/HBEGF/MMP9/PIK3CB/PIK3CG/IRS2/PRKCA	14
BP	GO:0048660	regulation of smooth muscle cell proliferation	14/194	176/18614	4.70443e-09	1.75907e-07	1.07056e-07	PIK3CA/SRC/CTNNB1/MMP2/TGFB1/IGFBP3/HBEGF/MMP9/FRS2/STAT1/IL6R/TLR4/MYD88/IRAK4	14
BP	GO:0060326	cell chemotaxis	18/194	312/18614	4.90896e-09	1.81681e-07	1.1057e-07	CRK/PTK2B/PRKCD/BCAR1/MAPK1/PLA2G1B/MMP2/LPAR1/HBEGF/CCL7/CXCL6/CXCL5/PIK3CG/GAB1/TNFSF11/IL6R/TIRAP/S100A8	18
BP	GO:0032642	regulation of chemokine production	11/194	98/18614	6.03728e-09	2.21184e-07	1.34611e-07	ERBIN/CXCL6/IL17F/MAP2K5/IL6R/TLR4/TIRAP/MYD88/SIGIRR/TICAM1/TLR2	11
BP	GO:0048659	smooth muscle cell proliferation	14/194	180/18614	6.28965e-09	2.28126e-07	1.38836e-07	PIK3CA/SRC/CTNNB1/MMP2/TGFB1/IGFBP3/HBEGF/MMP9/FRS2/STAT1/IL6R/TLR4/MYD88/IRAK4	14
BP	GO:0032602	chemokine production	11/194	99/18614	6.7308e-09	2.41709e-07	1.47102e-07	ERBIN/CXCL6/IL17F/MAP2K5/IL6R/TLR4/TIRAP/MYD88/SIGIRR/TICAM1/TLR2	11
BP	GO:1902105	regulation of leukocyte differentiation	18/194	319/18614	6.94595e-09	2.4699e-07	1.50316e-07	ABL1/ERBB2/RNF41/CTNNB1/ZAP70/CTLA4/TGFB1/MMP14/PIK3R1/PRKCA/CD28/CD86/NFKBIZ/STAT5B/PIAS3/TNFSF11/PTPN2/TLR4	18
BP	GO:0001706	endoderm formation	9/194	57/18614	7.04007e-09	2.47906e-07	1.50874e-07	GRB2/CTNNB1/MMP2/MMP15/MMP14/MMP9/COL12A1/MMP8/CTR9	9
BP	GO:0045637	regulation of myeloid cell differentiation	15/194	214/18614	7.38097e-09	2.57411e-07	1.56659e-07	RNF41/PTK2B/CTNNB1/ETS1/TGFB1/PIK3R1/PRKCA/STAT3/STAT5B/PIAS3/STAT1/TNFSF11/PTPN2/CTR9/TLR4	15
BP	GO:0033002	muscle cell proliferation	16/194	249/18614	7.97052e-09	2.75324e-07	1.67561e-07	PIK3CA/ABL1/CAV2/SRC/CTNNB1/MMP2/TGFB1/IGFBP3/HBEGF/MMP9/FRS2/STAT1/IL6R/TLR4/MYD88/IRAK4	16
BP	GO:0050729	positive regulation of inflammatory response	13/194	154/18614	8.28546e-09	2.80305e-07	1.70592e-07	PLCG2/OSMR/ETS1/MMP8/PIK3CG/CD28/NFKBIZ/STAT5B/IL6ST/TNFSF11/TLR4/TLR2/S100A8	13
BP	GO:0002683	negative regulation of immune system process	22/194	487/18614	8.32473e-09	2.80305e-07	1.70592e-07	CRK/ERBB2/EZR/ERBIN/SRC/CTNNB1/FYN/CTLA4/CBLB/SH2D1A/PAG1/DUSP3/A2M/TGFB1/PIK3R1/APPL1/CD86/PIAS3/PTPN2/TLR4/TLR6/SARM1	22
BP	GO:0097696	receptor signaling pathway via STAT	14/194	184/18614	8.34656e-09	2.80305e-07	1.70592e-07	EGF/PTK2B/CYP1B1/FYN/CDK5R1/TGFB1/STAT3/STAT5B/STAT1/IL6ST/PTPN2/PTPRT/CTR9/IL6R	14
BP	GO:1904951	positive regulation of establishment of protein localization	18/194	325/18614	9.28463e-09	3.08948e-07	1.88024e-07	CDH1/BLK/ERBB2/EZR/HSP90AA1/SRC/FYN/CD2AP/PRKCD/CASR/CDK5R1/PLA2G1B/TGFB1/PIK3R1/PIK3R2/IRS2/TLR4/TLR2	18
BP	GO:0043551	regulation of phosphatidylinositol 3-kinase activity	8/194	42/18614	1.04999e-08	3.46209e-07	2.107e-07	SRC/PTK2B/TGFB1/PIK3R1/PIK3R3/PIK3R2/PIK3IP1/IRS1	8
BP	GO:0016049	cell growth	22/194	495/18614	1.11723e-08	3.65062e-07	2.22174e-07	EGFR/CDH1/ABL1/ERBB2/HSP90AA1/PTK2B/SEMA4D/CTNNB1/BCAR1/CAMK2D/RPS6KA1/RPS6KA3/MTPN/PAK4/TGFB1/IGFBP3/HBEGF/MMP14/PRSS2/MAP2K5/NDUFA13/S100A8	22
BP	GO:0071900	regulation of protein serine/threonine kinase activity	19/194	369/18614	1.15355e-08	3.71875e-07	2.26321e-07	EGFR/EGF/TGFA/ABL1/ERBB2/SRC/PTK2B/PRKCD/CDK5R1/MAP2K2/PLA2G1B/TGFB1/PIK3CB/PIK3CG/TNFSF11/MAP2K5/TLR4/NOX4/TLR6	19
BP	GO:0001667	ameboidal-type cell migration	22/194	496/18614	1.15859e-08	3.71875e-07	2.26321e-07	PIK3CA/EGF/PLCG2/ABL1/SRC/PTK2B/SEMA4D/CYP1B1/BCAR1/PTPRR/ETS1/TGFB1/HBEGF/MMP9/TIMP1/PIK3R3/APPL1/PIK3CB/PIK3CG/IRS2/PRKCA/MAP2K5	22
BP	GO:0070374	positive regulation of ERK1 and ERK2 cascade	15/194	222/18614	1.2125e-08	3.85766e-07	2.34775e-07	EGFR/SHC1/ABL1/NRG1/SRC/PTK2B/CASR/TGFB1/CCL7/CD44/PRKCA/TNFSF11/TLR4/TIRAP/NOX4	15
BP	GO:0007249	I-kappaB kinase/NF-kappaB signaling	17/194	293/18614	1.23006e-08	3.87951e-07	2.36105e-07	PLCG2/ABL1/ESR1/CTNNB1/FYN/LPAR1/STAT1/TNFSF11/TLR4/TICAM2/TIRAP/TLR6/MYD88/TICAM1/IRAK4/IRAK2/TLR2	17
BP	GO:0010631	epithelial cell migration	19/194	371/18614	1.25862e-08	3.93535e-07	2.39503e-07	PIK3CA/EGF/PLCG2/ABL1/SRC/PTK2B/CYP1B1/BCAR1/PTPRR/ETS1/TGFB1/HBEGF/MMP9/PIK3R3/PIK3CB/PIK3CG/IRS2/PRKCA/MAP2K5	19
BP	GO:0050727	regulation of inflammatory response	20/194	414/18614	1.36226e-08	4.22299e-07	2.57008e-07	PLCG2/SRC/OSMR/ESR1/FYN/PRKCD/ETS1/MMP9/MMP8/PIK3CG/CD28/NFKBIZ/STAT5B/IL6ST/TNFSF11/PTPN2/TLR4/MYD88/TLR2/S100A8	20
BP	GO:0090132	epithelium migration	19/194	374/18614	1.43288e-08	4.40427e-07	2.68041e-07	PIK3CA/EGF/PLCG2/ABL1/SRC/PTK2B/CYP1B1/BCAR1/PTPRR/ETS1/TGFB1/HBEGF/MMP9/PIK3R3/PIK3CB/PIK3CG/IRS2/PRKCA/MAP2K5	19
BP	GO:0062207	regulation of pattern recognition receptor signaling pathway	11/194	107/18614	1.53904e-08	4.69085e-07	2.85482e-07	ERBIN/ESR1/APPL1/TLR4/TICAM2/TIRAP/TLR6/CD14/TLR1/TLR2/SARM1	11
BP	GO:0050863	regulation of T cell activation	19/194	377/18614	1.62916e-08	4.92414e-07	2.9968e-07	PIK3CA/ABL1/ERBB2/SRC/CTNNB1/FYN/ZAP70/CTLA4/CBLB/PAG1/SIT1/DUSP3/CD28/CD86/NFKBIZ/STAT5B/IL6ST/TNFSF11/PTPN2	19
BP	GO:1903037	regulation of leukocyte cell-cell adhesion	19/194	378/18614	1.69991e-08	5.09553e-07	3.1011e-07	PIK3CA/ABL1/ERBB2/SRC/FYN/ZAP70/CTLA4/CBLB/PAG1/ETS1/DUSP3/CD44/CD28/CD86/NFKBIZ/STAT5B/IL6ST/TNFSF11/PTPN2	19
BP	GO:0001558	regulation of cell growth	20/194	420/18614	1.7322e-08	5.14976e-07	3.13411e-07	EGFR/CDH1/ABL1/ERBB2/PTK2B/SEMA4D/BCAR1/CAMK2D/RPS6KA1/RPS6KA3/MTPN/PAK4/TGFB1/IGFBP3/HBEGF/MMP14/PRSS2/MAP2K5/NDUFA13/S100A8	20
BP	GO:0031334	positive regulation of protein-containing complex assembly	14/194	195/18614	1.75341e-08	5.17041e-07	3.14668e-07	PLCG2/NRG1/GRB2/HSP90AA1/SRC/PTK2B/ESR1/CDK5R1/TGFB1/MMP1/TLR4/TIRAP/TLR6/MYD88	14
BP	GO:0090130	tissue migration	19/194	379/18614	1.77349e-08	5.18746e-07	3.15705e-07	PIK3CA/EGF/PLCG2/ABL1/SRC/PTK2B/CYP1B1/BCAR1/PTPRR/ETS1/TGFB1/HBEGF/MMP9/PIK3R3/PIK3CB/PIK3CG/IRS2/PRKCA/MAP2K5	19
BP	GO:0030099	myeloid cell differentiation	20/194	421/18614	1.80222e-08	5.22931e-07	3.18252e-07	ANXA2/RNF41/SRC/PTK2B/CTNNB1/ETS1/TGFB1/MMP9/PIK3R1/PRKCA/STAT3/STAT5B/PIAS3/STAT1/TNFSF11/PTPN2/CTR9/TLR4/TIRAP/TLR2	20
BP	GO:0051090	regulation of DNA-binding transcription factor activity	21/194	465/18614	1.86914e-08	5.38044e-07	3.2745e-07	PLCG2/ERBIN/ESR1/CYP1B1/CTNNB1/RPS6KA5/PLA2G1B/MTPN/STAT3/TNFSF11/MAP2K5/TLR4/TICAM2/TIRAP/TLR6/MYD88/SIGIRR/TICAM1/IRAK2/TLR2/S100A8	21
BP	GO:0070663	regulation of leukocyte proliferation	16/194	268/18614	2.25413e-08	6.43759e-07	3.91788e-07	ERBB2/CTNNB1/ZAP70/CTLA4/CBLB/MAPK1/IRS2/CD28/CD86/STAT5B/IL6ST/CRP/TLR4/TIRAP/MYD88/TICAM1	16
BP	GO:0006909	phagocytosis	15/194	236/18614	2.75146e-08	7.69359e-07	4.68227e-07	PIK3CA/PLCG2/ABL1/SRC/FYN/PRKCD/TUB/APPL1/CRP/TLR4/TICAM2/CD14/MYD88/TLR2/SFTPA1	15
BP	GO:0031666	positive regulation of lipopolysaccharide-mediated signaling pathway	5/194	10/18614	2.8212e-08	7.69359e-07	4.68227e-07	PRKCA/LY96/CD180/LY86/CD14	5
BP	GO:0038130	ERBB4 signaling pathway	5/194	10/18614	2.8212e-08	7.69359e-07	4.68227e-07	BTC/NRG1/ERBB2/NRG4/HBEGF	5
BP	GO:0070339	response to bacterial lipopeptide	5/194	10/18614	2.8212e-08	7.69359e-07	4.68227e-07	TIRAP/TLR6/CD14/TLR1/TLR2	5
BP	GO:0071220	cellular response to bacterial lipoprotein	5/194	10/18614	2.8212e-08	7.69359e-07	4.68227e-07	TIRAP/TLR6/CD14/TLR1/TLR2	5
BP	GO:0071221	cellular response to bacterial lipopeptide	5/194	10/18614	2.8212e-08	7.69359e-07	4.68227e-07	TIRAP/TLR6/CD14/TLR1/TLR2	5
BP	GO:0002755	MyD88-dependent toll-like receptor signaling pathway	6/194	19/18614	2.875e-08	7.78181e-07	4.73596e-07	TLR4/TIRAP/TLR6/MYD88/IRAK4/IRAK2	6
BP	GO:0140895	cell surface toll-like receptor signaling pathway	8/194	49/18614	3.76946e-08	1.01273e-06	6.16339e-07	APPL1/TLR4/LY96/TICAM2/TIRAP/TLR6/CD14/TLR1	8
BP	GO:0032944	regulation of mononuclear cell proliferation	15/194	243/18614	4.05661e-08	1.08186e-06	6.58415e-07	ERBB2/CTNNB1/ZAP70/CTLA4/CBLB/IRS2/CD28/CD86/STAT5B/IL6ST/CRP/TLR4/TIRAP/MYD88/TICAM1	15
BP	GO:0010469	regulation of signaling receptor activity	13/194	177/18614	4.40221e-08	1.16546e-06	7.09292e-07	EGF/ERRFI1/TGFA/SHC1/BTC/SRC/PTK2B/CBLB/CBL/PRKCD/HBEGF/PCSK9/DUT	13
BP	GO:0042063	gliogenesis	17/194	320/18614	4.48674e-08	1.17923e-06	7.17673e-07	ABL1/ERBB2/ERBB3/PTK2B/CTNNB1/CDK5R1/MAPK1/TGFB1/LPAR1/MMP24/MMP14/KRAS/STAT3/IL6ST/TLR4/TLR2/S100A8	17
BP	GO:0032635	interleukin-6 production	13/194	178/18614	4.70615e-08	1.21923e-06	7.42015e-07	PLCG2/CAPN2/MMP8/STAT3/IL17F/IL6R/TLR4/TIRAP/TLR6/MYD88/TICAM1/TLR1/TLR2	13
BP	GO:0032675	regulation of interleukin-6 production	13/194	178/18614	4.70615e-08	1.21923e-06	7.42015e-07	PLCG2/CAPN2/MMP8/STAT3/IL17F/IL6R/TLR4/TIRAP/TLR6/MYD88/TICAM1/TLR1/TLR2	13
BP	GO:0032490	detection of molecule of bacterial origin	5/194	11/18614	5.12846e-08	1.30992e-06	7.97211e-07	TLR4/LY96/TLR6/TLR1/TLR2	5
BP	GO:0032493	response to bacterial lipoprotein	5/194	11/18614	5.12846e-08	1.30992e-06	7.97211e-07	TIRAP/TLR6/CD14/TLR1/TLR2	5
BP	GO:2000377	regulation of reactive oxygen species metabolic process	12/194	150/18614	5.74748e-08	1.45777e-06	8.87189e-07	PLCG2/GRB2/RNF41/PTK2B/CYP1B1/FYN/PRKCD/TGFB1/MMP8/CRP/TLR4/TLR6	12
BP	GO:1901214	regulation of neuron death	17/194	327/18614	6.14019e-08	1.54656e-06	9.41227e-07	PIK3CA/ABL1/ERBB3/PTK2B/CTNNB1/FYN/CBL/CDK5R1/CAPN2/ELK1/BACE1/PCSK9/KRAS/IL6ST/TLR4/TLR6/SARM1	17
BP	GO:0032640	tumor necrosis factor production	13/194	185/18614	7.41999e-08	1.84331e-06	1.12182e-06	ERRFI1/PLCG2/MMP8/PIK3R1/STAT3/TLR4/LY96/TIRAP/CD14/MYD88/TICAM1/TLR1/TLR2	13
BP	GO:0032680	regulation of tumor necrosis factor production	13/194	185/18614	7.41999e-08	1.84331e-06	1.12182e-06	ERRFI1/PLCG2/MMP8/PIK3R1/STAT3/TLR4/LY96/TIRAP/CD14/MYD88/TICAM1/TLR1/TLR2	13
BP	GO:0043550	regulation of lipid kinase activity	8/194	54/18614	8.31813e-08	2.05237e-06	1.24906e-06	SRC/PTK2B/TGFB1/PIK3R1/PIK3R3/PIK3R2/PIK3IP1/IRS1	8
BP	GO:0010632	regulation of epithelial cell migration	16/194	295/18614	8.54964e-08	2.09524e-06	1.27515e-06	EGF/PLCG2/ABL1/SRC/PTK2B/BCAR1/PTPRR/ETS1/TGFB1/HBEGF/MMP9/PIK3CB/PIK3CG/IRS2/PRKCA/MAP2K5	16
BP	GO:0043122	regulation of I-kappaB kinase/NF-kappaB signaling	15/194	258/18614	8.92353e-08	2.17219e-06	1.32198e-06	PLCG2/ABL1/ESR1/CTNNB1/FYN/LPAR1/STAT1/TNFSF11/TLR4/TICAM2/TIRAP/TLR6/MYD88/TICAM1/IRAK4	15
BP	GO:0030098	lymphocyte differentiation	19/194	422/18614	9.70426e-08	2.34649e-06	1.42806e-06	PLCG2/ABL1/ERBB2/RNF41/PTK2B/CTNNB1/ZAP70/CTLA4/MMP14/PIK3R1/PIK3R3/PIK3R2/CD28/CD86/STAT3/NFKBIZ/STAT5B/PTPN2/IL6R	19
BP	GO:1903829	positive regulation of protein localization	20/194	468/18614	1.02461e-07	2.4611e-06	1.49781e-06	EGFR/EGF/CDH1/BLK/ERBB2/EZR/HSP90AA1/SRC/FYN/CD2AP/PRKCD/CASR/CDK5R1/PLA2G1B/TGFB1/PIK3R1/PIK3R2/IRS2/TLR4/TLR2	20
BP	GO:0002752	cell surface pattern recognition receptor signaling pathway	8/194	56/18614	1.1156e-07	2.66203e-06	1.62009e-06	APPL1/TLR4/LY96/TICAM2/TIRAP/TLR6/CD14/TLR1	8
BP	GO:0002756	MyD88-independent toll-like receptor signaling pathway	5/194	13/18614	1.40459e-07	3.32971e-06	2.02644e-06	TLR4/TICAM2/TLR6/TICAM1/SARM1	5
BP	GO:0030168	platelet activation	11/194	133/18614	1.48159e-07	3.48944e-06	2.12365e-06	PIK3CA/PLCG2/SRC/PRKCD/GP6/PLA2G4A/PIK3CB/PIK3CG/PRKCA/IL6ST/TLR4	11
BP	GO:0030307	positive regulation of cell growth	12/194	164/18614	1.53668e-07	3.59584e-06	2.1884e-06	EGFR/ERBB2/PTK2B/SEMA4D/RPS6KA1/RPS6KA3/MTPN/HBEGF/MMP14/PRSS2/MAP2K5/S100A8	12
BP	GO:0045785	positive regulation of cell adhesion	20/194	482/18614	1.64728e-07	3.82991e-06	2.33086e-06	PIK3CA/ABL1/CRK/ERBB2/SRC/PTK2B/FYN/ZAP70/GP6/ETS1/CD44/PRSS2/PIK3R2/PRKCA/CD28/CD86/NFKBIZ/STAT5B/IL6ST/TNFSF11	20
BP	GO:0010001	glial cell differentiation	14/194	235/18614	1.80557e-07	4.17122e-06	2.53858e-06	ABL1/ERBB2/ERBB3/CTNNB1/MAPK1/TGFB1/LPAR1/MMP24/KRAS/STAT3/IL6ST/TLR4/TLR2/S100A8	14
BP	GO:0030879	mammary gland development	11/194	136/18614	1.86078e-07	4.27156e-06	2.59964e-06	EGF/TGFA/NRG1/ELF3/SRC/ESR1/PGR/MAPK1/IRS2/STAT5B/TNFSF11	11
BP	GO:0051403	stress-activated MAPK cascade	14/194	237/18614	2.00323e-07	4.54107e-06	2.76366e-06	EGFR/CRK/EZR/PTK2B/CASR/MAPK1/MAP2K2/DUSP3/MMP8/TNFSF11/TLR4/TIRAP/MYD88/IRAK4	14
BP	GO:0072593	reactive oxygen species metabolic process	14/194	237/18614	2.00323e-07	4.54107e-06	2.76366e-06	PLCG2/GRB2/RNF41/PTK2B/CYP1B1/FYN/PRKCD/TGFB1/MMP8/CRP/NDUFA13/TLR4/NOX4/TLR6	14
BP	GO:0007492	endoderm development	9/194	83/18614	2.03741e-07	4.58988e-06	2.79337e-06	GRB2/CTNNB1/MMP2/MMP15/MMP14/MMP9/COL12A1/MMP8/CTR9	9
BP	GO:0032147	activation of protein kinase activity	10/194	109/18614	2.09051e-07	4.68042e-06	2.84848e-06	ABL1/NRG1/SRC/PTK2B/PRKCD/TOM1L1/CD86/IL6R/TIRAP/TLR6	10
BP	GO:0070141	response to UV-A	5/194	14/18614	2.16646e-07	4.8207e-06	2.93385e-06	EGFR/MMP2/MMP9/TIMP1/MMP1	5
BP	GO:0050670	regulation of lymphocyte proliferation	14/194	239/18614	2.22017e-07	4.9101e-06	2.98826e-06	ERBB2/CTNNB1/ZAP70/CTLA4/CBLB/IRS2/CD28/CD86/STAT5B/IL6ST/TLR4/TIRAP/MYD88/TICAM1	14
BP	GO:0070102	interleukin-6-mediated signaling pathway	6/194	26/18614	2.29581e-07	5.0466e-06	3.07133e-06	SRC/STAT3/IL6ST/PTPN2/CTR9/IL6R	6
BP	GO:0071354	cellular response to interleukin-6	7/194	42/18614	2.37495e-07	5.18913e-06	3.15807e-06	SRC/STAT3/IL6ST/PTPN2/PTPRT/CTR9/IL6R	7
BP	GO:0000302	response to reactive oxygen species	13/194	205/18614	2.45377e-07	5.32924e-06	3.24334e-06	EGFR/ABL1/CRK/SRC/PTK2B/CYP1B1/FYN/PRKCD/MAPK1/CAPN2/MMP2/MMP9/STAT1	13
BP	GO:0032481	positive regulation of type I interferon production	8/194	62/18614	2.51739e-07	5.43486e-06	3.30762e-06	PLCG2/HSP90AA1/STAT1/TLR4/CD14/MYD88/TICAM1/TLR2	8
BP	GO:0007259	receptor signaling pathway via JAK-STAT	12/194	173/18614	2.74876e-07	5.89926e-06	3.59025e-06	EGF/PTK2B/CYP1B1/FYN/CDK5R1/STAT3/STAT5B/STAT1/IL6ST/PTPN2/CTR9/IL6R	12
BP	GO:1900182	positive regulation of protein localization to nucleus	9/194	86/18614	2.77485e-07	5.92023e-06	3.60302e-06	CDH1/HSP90AA1/SRC/FYN/CD2AP/PRKCD/TGFB1/PIK3R1/PIK3R2	9
BP	GO:0032757	positive regulation of interleukin-8 production	8/194	63/18614	2.85802e-07	6.06202e-06	3.68931e-06	PLA2G1B/STAT3/TLR4/TIRAP/CD14/MYD88/TLR1/TLR2	8
BP	GO:0031098	stress-activated protein kinase signaling cascade	14/194	245/18614	3.0039e-07	6.33439e-06	3.85507e-06	EGFR/CRK/EZR/PTK2B/CASR/MAPK1/MAP2K2/DUSP3/MMP8/TNFSF11/TLR4/TIRAP/MYD88/IRAK4	14
BP	GO:0031532	actin cytoskeleton reorganization	10/194	114/18614	3.19028e-07	6.68853e-06	4.07059e-06	EPS8/SHC1/ABL1/GRB2/EZR/PTK2B/CD2AP/NPHS2/BCAR1/GAB1	10
BP	GO:0031664	regulation of lipopolysaccharide-mediated signaling pathway	6/194	28/18614	3.69217e-07	7.65229e-06	4.65713e-06	PRKCA/LY96/CD180/LY86/CD14/SIGIRR	6
BP	GO:0042059	negative regulation of epidermal growth factor receptor signaling pathway	6/194	28/18614	3.69217e-07	7.65229e-06	4.65713e-06	EGFR/ERRFI1/CBLB/CBL/DUSP3/PTPN2	6
BP	GO:0061098	positive regulation of protein tyrosine kinase activity	7/194	45/18614	3.89075e-07	7.97275e-06	4.85216e-06	EGF/TGFA/BTC/ERBB3/SRC/HBEGF/NOX4	7
BP	GO:0070741	response to interleukin-6	7/194	45/18614	3.89075e-07	7.97275e-06	4.85216e-06	SRC/STAT3/IL6ST/PTPN2/PTPRT/CTR9/IL6R	7
BP	GO:0070997	neuron death	17/194	373/18614	3.99469e-07	8.13975e-06	4.9538e-06	PIK3CA/ABL1/ERBB3/PTK2B/CTNNB1/FYN/CBL/CDK5R1/CAPN2/ELK1/BACE1/PCSK9/KRAS/IL6ST/TLR4/TLR6/SARM1	17
BP	GO:0097305	response to alcohol	14/194	252/18614	4.22681e-07	8.49663e-06	5.171e-06	EPS8/CDH1/PTK2B/CYP1B1/CTNNB1/FYN/CBL/A2M/CLDN1/TGFB1/CCL7/CD14/MYD88/S100A8	14
BP	GO:0009612	response to mechanical stimulus	13/194	215/18614	4.23977e-07	8.49663e-06	5.171e-06	PIK3CA/SRC/PTK2B/CTNNB1/FYN/CAPN2/MTPN/MMP2/BACE1/MMP14/STAT1/TLR4/MYD88	13
BP	GO:0032386	regulation of intracellular transport	16/194	332/18614	4.24012e-07	8.49663e-06	5.171e-06	ANXA2/CDH1/ERBB2/EZR/HSP90AA1/SRC/FYN/PRKCD/CDK5R1/NEDD4/MAPK1/MAP2K2/TGFB1/PCSK9/PIK3R1/PIK3R2	16
BP	GO:0002366	leukocyte activation involved in immune response	15/194	296/18614	5.23845e-07	1.04395e-05	6.3534e-06	PLCG2/ABL1/PTK2B/CBL/TGFB1/PIK3CG/CD28/CD86/STAT3/NFKBIZ/IL6R/TLR4/CD180/MYD88/TICAM1	15
BP	GO:0045927	positive regulation of growth	14/194	258/18614	5.61307e-07	1.11249e-05	6.77056e-06	EGFR/ERBB2/EZR/PTK2B/SEMA4D/RPS6KA1/RPS6KA3/MTPN/HBEGF/MMP14/PRSS2/STAT5B/MAP2K5/S100A8	14
BP	GO:1903131	mononuclear cell differentiation	19/194	474/18614	5.76509e-07	1.13641e-05	6.91613e-06	PLCG2/ABL1/ERBB2/RNF41/PTK2B/CTNNB1/ZAP70/CTLA4/MMP14/PIK3R1/PIK3R3/PIK3R2/CD28/CD86/STAT3/NFKBIZ/STAT5B/PTPN2/IL6R	19
BP	GO:0002263	cell activation involved in immune response	15/194	300/18614	6.20849e-07	1.21066e-05	7.36797e-06	PLCG2/ABL1/PTK2B/CBL/TGFB1/PIK3CG/CD28/CD86/STAT3/NFKBIZ/IL6R/TLR4/CD180/MYD88/TICAM1	15
BP	GO:0030217	T cell differentiation	15/194	300/18614	6.20849e-07	1.21066e-05	7.36797e-06	ABL1/ERBB2/CTNNB1/ZAP70/CTLA4/PIK3R1/PIK3R3/PIK3R2/CD28/CD86/STAT3/NFKBIZ/STAT5B/PTPN2/IL6R	15
BP	GO:0022612	gland morphogenesis	10/194	123/18614	6.48504e-07	1.25782e-05	7.65501e-06	EGFR/TGFA/ELF3/SRC/ESR1/PGR/RPS6KA1/MMP2/TGFB1/FRS2	10
BP	GO:0043123	positive regulation of I-kappaB kinase/NF-kappaB signaling	12/194	192/18614	8.40617e-07	1.62177e-05	9.86996e-06	ABL1/CTNNB1/FYN/LPAR1/TNFSF11/TLR4/TICAM2/TIRAP/TLR6/MYD88/TICAM1/IRAK4	12
BP	GO:0032872	regulation of stress-activated MAPK cascade	12/194	193/18614	8.8827e-07	1.70463e-05	1.03743e-05	EGFR/CRK/EZR/PTK2B/MAPK1/MAP2K2/DUSP3/MMP8/TNFSF11/TLR4/TIRAP/MYD88	12
BP	GO:0018105	peptidyl-serine phosphorylation	15/194	309/18614	9.00753e-07	1.71949e-05	1.04647e-05	EGFR/PIK3CA/HSP90AA1/SRC/PRKCD/CDK5R1/MAPK1/MAP2K2/CAMK2D/RPS6KA3/TGFB1/CD44/CAMK1G/ARAF/PRKCA	15
BP	GO:0042542	response to hydrogen peroxide	10/194	129/18614	1.00716e-06	1.91255e-05	1.16397e-05	ABL1/CRK/SRC/PTK2B/CYP1B1/FYN/PRKCD/CAPN2/MMP2/STAT1	10
BP	GO:1901185	negative regulation of ERBB signaling pathway	6/194	33/18614	1.03941e-06	1.96351e-05	1.19498e-05	EGFR/ERRFI1/CBLB/CBL/DUSP3/PTPN2	6
BP	GO:0070302	regulation of stress-activated protein kinase signaling cascade	12/194	196/18614	1.04593e-06	1.96559e-05	1.19624e-05	EGFR/CRK/EZR/PTK2B/MAPK1/MAP2K2/DUSP3/MMP8/TNFSF11/TLR4/TIRAP/MYD88	12
BP	GO:0002443	leukocyte mediated immunity	17/194	401/18614	1.08839e-06	2.03484e-05	1.23839e-05	PLCG2/CRK/CBL/PRKCD/SH2D1A/PLA2G1B/TGFB1/CXCL6/PIK3CG/CD28/NFKBIZ/STAT5B/TLR4/TICAM2/MYD88/TICAM1/IRAK4	17
BP	GO:0042742	defense response to bacterium	15/194	314/18614	1.10121e-06	2.04247e-05	1.24304e-05	SHC1/PRKCD/PLA2G1B/LCN2/CXCL6/NFKBIZ/IL17F/CRP/IL6R/TLR4/TIRAP/TLR6/MYD88/TLR2/S100A8	15
BP	GO:0032388	positive regulation of intracellular transport	12/194	197/18614	1.10373e-06	2.04247e-05	1.24304e-05	ANXA2/CDH1/ERBB2/EZR/HSP90AA1/FYN/PRKCD/CDK5R1/NEDD4/TGFB1/PIK3R1/PIK3R2	12
BP	GO:0035728	response to hepatocyte growth factor	5/194	19/18614	1.20608e-06	2.22053e-05	1.3514e-05	CRK/CASR/BCAR1/APPL1/GAB1	5
BP	GO:0042176	regulation of protein catabolic process	16/194	361/18614	1.28184e-06	2.3481e-05	1.42904e-05	EGFR/ANXA2/CDH1/CAMLG/EZR/HSP90AA1/RNF41/FYN/CBLB/NEDD4/TIMP2/PCSK9/TIMP1/ARAF/IDE/NDUFA13	16
BP	GO:0042100	B cell proliferation	9/194	103/18614	1.30061e-06	2.37051e-05	1.44268e-05	ABL1/CTLA4/PRKCD/IRS2/NFKBIZ/TLR4/TIRAP/CD180/TICAM1	9
BP	GO:0043393	regulation of protein binding	12/194	201/18614	1.3643e-06	2.46483e-05	1.50008e-05	ANXA2/ABL1/CRK/BLK/SRC/CBLB/PRKCD/PCSK9/MMP9/TNFSF11/IDE/TICAM1	12
BP	GO:0050853	B cell receptor signaling pathway	8/194	77/18614	1.37114e-06	2.46483e-05	1.50008e-05	PLCG2/ABL1/BLK/GRB2/CTLA4/BCAR1/MAPK1/NFKBIZ	8
BP	GO:0070665	positive regulation of leukocyte proliferation	11/194	166/18614	1.37275e-06	2.46483e-05	1.50008e-05	ZAP70/MAPK1/IRS2/CD28/CD86/STAT5B/IL6ST/TLR4/TIRAP/MYD88/TICAM1	11
BP	GO:0032479	regulation of type I interferon production	9/194	104/18614	1.41115e-06	2.50893e-05	1.52692e-05	PLCG2/HSP90AA1/STAT1/TLR4/TIRAP/CD14/MYD88/TICAM1/TLR2	9
BP	GO:0032606	type I interferon production	9/194	104/18614	1.41115e-06	2.50893e-05	1.52692e-05	PLCG2/HSP90AA1/STAT1/TLR4/TIRAP/CD14/MYD88/TICAM1/TLR2	9
BP	GO:0002274	myeloid leukocyte activation	13/194	240/18614	1.46877e-06	2.59866e-05	1.58153e-05	PLCG2/CBL/PRKCD/PLA2G4A/CXCL6/MMP8/PIK3CG/TLR4/TLR6/MYD88/TICAM1/TLR1/TLR2	13
BP	GO:0002534	cytokine production involved in inflammatory response	8/194	78/18614	1.51433e-06	2.64062e-05	1.60706e-05	APPL1/STAT3/IL17F/TLR4/TICAM2/TLR6/MYD88/TICAM1	8
BP	GO:0070373	negative regulation of ERK1 and ERK2 cascade	8/194	78/18614	1.51433e-06	2.64062e-05	1.60706e-05	ERRFI1/ABL1/EZR/PTPRR/DUSP6/DUSP3/PTPN2/TLR4	8
BP	GO:1900015	regulation of cytokine production involved in inflammatory response	8/194	78/18614	1.51433e-06	2.64062e-05	1.60706e-05	APPL1/STAT3/IL17F/TLR4/TICAM2/TLR6/MYD88/TICAM1	8
BP	GO:0022408	negative regulation of cell-cell adhesion	12/194	205/18614	1.67792e-06	2.91187e-05	1.77214e-05	CDH1/ABL1/ERBB2/CTLA4/CBLB/PRKCD/PAG1/DUSP3/TGFB1/CD86/MAP2K5/PTPN2	12
BP	GO:0051098	regulation of binding	16/194	369/18614	1.70525e-06	2.94521e-05	1.79243e-05	ANXA2/EGF/ABL1/CRK/BLK/SRC/CTNNB1/CBLB/PRKCD/TGFB1/PCSK9/MMP9/MMP8/TNFSF11/IDE/TICAM1	16
BP	GO:0007254	JNK cascade	11/194	170/18614	1.73457e-06	2.98165e-05	1.81461e-05	EGFR/CRK/PTK2B/CASR/DUSP3/MMP8/TNFSF11/TLR4/TIRAP/MYD88/IRAK4	11
BP	GO:0018209	peptidyl-serine modification	15/194	327/18614	1.82306e-06	3.11897e-05	1.89819e-05	EGFR/PIK3CA/HSP90AA1/SRC/PRKCD/CDK5R1/MAPK1/MAP2K2/CAMK2D/RPS6KA3/TGFB1/CD44/CAMK1G/ARAF/PRKCA	15
BP	GO:0070391	response to lipoteichoic acid	4/194	10/18614	2.28739e-06	3.8768e-05	2.3594e-05	TLR4/TIRAP/CD14/TLR2	4
BP	GO:0071223	cellular response to lipoteichoic acid	4/194	10/18614	2.28739e-06	3.8768e-05	2.3594e-05	TLR4/TIRAP/CD14/TLR2	4
BP	GO:0046209	nitric oxide metabolic process	8/194	83/18614	2.43683e-06	4.09185e-05	2.49027e-05	HSP90AA1/PTK2B/CYP1B1/MMP8/TLR4/TLR6/TICAM1/TLR2	8
BP	GO:0050871	positive regulation of B cell activation	8/194	83/18614	2.43683e-06	4.09185e-05	2.49027e-05	TGFB1/MMP14/IRS2/CD28/STAT5B/TLR4/TIRAP/TICAM1	8
BP	GO:0045742	positive regulation of epidermal growth factor receptor signaling pathway	6/194	38/18614	2.48098e-06	4.14678e-05	2.5237e-05	EGF/TGFA/BTC/CBL/HBEGF/MMP9	6
BP	GO:0042098	T cell proliferation	12/194	213/18614	2.502e-06	4.16272e-05	2.53341e-05	ABL1/ERBB2/CTNNB1/FYN/ZAP70/CTLA4/CBLB/PIK3CG/CD28/CD86/STAT5B/IL6ST	12
BP	GO:0030100	regulation of endocytosis	12/194	214/18614	2.62675e-06	4.33129e-05	2.636e-05	ANXA2/EGF/PLCG2/ABL1/SRC/CD2AP/CBL/LPAR1/PCSK9/APPL1/PIK3CB/CD14	12
BP	GO:0014066	regulation of phosphatidylinositol 3-kinase signaling	9/194	112/18614	2.6272e-06	4.33129e-05	2.636e-05	EGFR/EGF/ERBB3/SRC/SEMA4D/CBL/NEDD4/PIK3IP1/CD28	9
BP	GO:2001057	reactive nitrogen species metabolic process	8/194	84/18614	2.66954e-06	4.38118e-05	2.66636e-05	HSP90AA1/PTK2B/CYP1B1/MMP8/TLR4/TLR6/TICAM1/TLR2	8
BP	GO:0042326	negative regulation of phosphorylation	16/194	383/18614	2.75801e-06	4.50599e-05	2.74232e-05	ERRFI1/ABL1/SEMA4D/CBLB/CBL/PRKCD/DUSP6/DUSP3/TGFB1/IGFBP3/PIK3IP1/PIK3CB/IRS2/STAT3/PTPN2/PTPRT	16
BP	GO:0046824	positive regulation of nucleocytoplasmic transport	7/194	60/18614	2.90208e-06	4.70667e-05	2.86445e-05	CDH1/HSP90AA1/PRKCD/NEDD4/TGFB1/PIK3R1/PIK3R2	7
BP	GO:0042307	positive regulation of protein import into nucleus	6/194	39/18614	2.90679e-06	4.70667e-05	2.86445e-05	CDH1/HSP90AA1/PRKCD/TGFB1/PIK3R1/PIK3R2	6
BP	GO:0050671	positive regulation of lymphocyte proliferation	10/194	145/18614	2.92366e-06	4.71294e-05	2.86826e-05	ZAP70/IRS2/CD28/CD86/STAT5B/IL6ST/TLR4/TIRAP/MYD88/TICAM1	10
BP	GO:0006898	receptor-mediated endocytosis	13/194	256/18614	3.00228e-06	4.81826e-05	2.93236e-05	ANXA2/EGF/PLCG2/CAV2/GRB2/EZR/CD2AP/CBL/NEDD4/LPAR1/PCSK9/PIK3CB/CD14	13
BP	GO:0002526	acute inflammatory response	9/194	114/18614	3.04429e-06	4.86416e-05	2.96029e-05	OSMR/A2M/PIK3CG/IL6ST/CRP/TNFSF11/IL6R/SIGIRR/S100A8	9
BP	GO:0006979	response to oxidative stress	17/194	434/18614	3.17623e-06	5.05271e-05	3.07505e-05	EGFR/ABL1/CRK/SRC/PTK2B/CYP1B1/CTNNB1/FYN/PRKCD/MAPK1/CAPN2/MMP2/MMP14/MMP9/STAT1/TLR4/TLR6	17
BP	GO:0048771	tissue remodeling	11/194	181/18614	3.19519e-06	5.06067e-05	3.07989e-05	ELF3/SRC/PTK2B/CTNNB1/MMP2/TGFB1/MMP14/TIMP1/PRKCA/TNFSF11/NOX4	11
BP	GO:1901186	positive regulation of ERBB signaling pathway	6/194	40/18614	3.39028e-06	5.34632e-05	3.25374e-05	EGF/TGFA/BTC/CBL/HBEGF/MMP9	6
BP	GO:0032946	positive regulation of mononuclear cell proliferation	10/194	148/18614	3.51567e-06	5.52006e-05	3.35947e-05	ZAP70/IRS2/CD28/CD86/STAT5B/IL6ST/TLR4/TIRAP/MYD88/TICAM1	10
BP	GO:0043409	negative regulation of MAPK cascade	11/194	183/18614	3.5535e-06	5.54972e-05	3.37752e-05	ERRFI1/ABL1/EZR/PRKCD/PTPRR/DUSP6/DUSP3/PIK3R2/PIK3CB/PTPN2/TLR4	11
BP	GO:0071492	cellular response to UV-A	4/194	11/18614	3.56516e-06	5.54972e-05	3.37752e-05	MMP2/MMP9/TIMP1/MMP1	4
BP	GO:0045765	regulation of angiogenesis	15/194	349/18614	4.04772e-06	6.2017e-05	3.77432e-05	ABL1/ADAM12/ERBB2/PTK2B/CYP1B1/CTNNB1/ETS1/PAK4/RECK/PIK3CB/GAB1/PRKCA/STAT3/STAT1/IL17F	15
BP	GO:0032623	interleukin-2 production	7/194	63/18614	4.04932e-06	6.2017e-05	3.77432e-05	PLCG2/ABL1/EZR/CD28/CD86/STAT5B/IL17F	7
BP	GO:0032663	regulation of interleukin-2 production	7/194	63/18614	4.04932e-06	6.2017e-05	3.77432e-05	PLCG2/ABL1/EZR/CD28/CD86/STAT5B/IL17F	7
BP	GO:0007015	actin filament organization	17/194	442/18614	4.0524e-06	6.2017e-05	3.77432e-05	PIK3CA/EPS8/ABL1/GRB2/EZR/RND1/SRC/PTK2B/CD2AP/PRKCD/BCAR1/PLA2G1B/NEB/MTPN/LPAR1/PIK3R1/PIK3R2	17
BP	GO:0002312	B cell activation involved in immune response	8/194	89/18614	4.13698e-06	6.30455e-05	3.83691e-05	PLCG2/ABL1/PTK2B/TGFB1/CD28/NFKBIZ/TLR4/CD180	8
BP	GO:0007596	blood coagulation	12/194	224/18614	4.21046e-06	6.35966e-05	3.87045e-05	PIK3CA/ANXA2/PLCG2/SRC/PRKCD/GP6/PLA2G4A/PIK3CB/PIK3CG/PRKCA/IL6ST/TLR4	12
BP	GO:0036120	cellular response to platelet-derived growth factor stimulus	5/194	24/18614	4.22574e-06	6.35966e-05	3.87045e-05	ERRFI1/SRC/FYN/CBL/TLR4	5
BP	GO:0098581	detection of external biotic stimulus	5/194	24/18614	4.22574e-06	6.35966e-05	3.87045e-05	TLR4/LY96/TLR6/TLR1/TLR2	5
BP	GO:0045429	positive regulation of nitric oxide biosynthetic process	6/194	42/18614	4.55386e-06	6.82515e-05	4.15374e-05	HSP90AA1/PTK2B/MMP8/TLR4/TLR6/TICAM1	6
BP	GO:0061138	morphogenesis of a branching epithelium	11/194	188/18614	4.6073e-06	6.87682e-05	4.18519e-05	EGF/ABL1/GRB2/SRC/ESR1/PGR/CTNNB1/CASR/MMP14/FRS2/KRAS	11
BP	GO:0032355	response to estradiol	9/194	120/18614	4.65463e-06	6.91899e-05	4.21085e-05	EGFR/ESR1/CYP1B1/CTNNB1/MMP2/TGFB1/MMP15/STAT3/STAT5B	9
BP	GO:0030183	B cell differentiation	10/194	153/18614	4.73472e-06	7.00932e-05	4.26583e-05	PLCG2/ABL1/PTK2B/MMP14/PIK3R1/PIK3R3/PIK3R2/NFKBIZ/STAT5B/PTPN2	10
BP	GO:0002573	myeloid leukocyte differentiation	12/194	227/18614	4.82643e-06	7.11605e-05	4.33078e-05	ANXA2/SRC/CTNNB1/TGFB1/MMP9/PIK3R1/PRKCA/PIAS3/TNFSF11/PTPN2/TLR4/TLR2	12
BP	GO:1901342	regulation of vasculature development	15/194	355/18614	4.97567e-06	7.30637e-05	4.44661e-05	ABL1/ADAM12/ERBB2/PTK2B/CYP1B1/CTNNB1/ETS1/PAK4/RECK/PIK3CB/GAB1/PRKCA/STAT3/STAT1/IL17F	15
BP	GO:0050860	negative regulation of T cell receptor signaling pathway	5/194	25/18614	5.23765e-06	7.64253e-05	4.65119e-05	EZR/CBLB/SH2D1A/DUSP3/PTPN2	5
BP	GO:0034142	toll-like receptor 4 signaling pathway	6/194	43/18614	5.24673e-06	7.64253e-05	4.65119e-05	APPL1/TLR4/LY96/TICAM2/TIRAP/CD14	6
BP	GO:0050817	coagulation	12/194	229/18614	5.27989e-06	7.66007e-05	4.66187e-05	PIK3CA/ANXA2/PLCG2/SRC/PRKCD/GP6/PLA2G4A/PIK3CB/PIK3CG/PRKCA/IL6ST/TLR4	12
BP	GO:0140052	cellular response to oxidised low-density lipoprotein particle stimulus	4/194	12/18614	5.30415e-06	7.66461e-05	4.66463e-05	TLR4/TLR6/MYD88/TICAM1	4
BP	GO:0007599	hemostasis	12/194	230/18614	5.52036e-06	7.94538e-05	4.83551e-05	PIK3CA/ANXA2/PLCG2/SRC/PRKCD/GP6/PLA2G4A/PIK3CB/PIK3CG/PRKCA/IL6ST/TLR4	12
BP	GO:0097530	granulocyte migration	10/194	156/18614	5.62964e-06	8.07063e-05	4.91173e-05	MAPK1/PLA2G1B/CCL7/CXCL6/CXCL5/PIK3CG/TIRAP/MYD88/IRAK4/S100A8	10
BP	GO:1904407	positive regulation of nitric oxide metabolic process	6/194	44/18614	6.02283e-06	8.60031e-05	5.23409e-05	HSP90AA1/PTK2B/MMP8/TLR4/TLR6/TICAM1	6
BP	GO:1903039	positive regulation of leukocyte cell-cell adhesion	13/194	273/18614	6.05375e-06	8.61057e-05	5.24034e-05	PIK3CA/ABL1/SRC/FYN/ZAP70/ETS1/CD44/CD28/CD86/NFKBIZ/STAT5B/IL6ST/TNFSF11	13
BP	GO:0002433	immune response-regulating cell surface receptor signaling pathway involved in phagocytosis	5/194	26/18614	6.43004e-06	9.03944e-05	5.50135e-05	ABL1/SRC/FYN/PRKCD/APPL1	5
BP	GO:0036119	response to platelet-derived growth factor	5/194	26/18614	6.43004e-06	9.03944e-05	5.50135e-05	ERRFI1/SRC/FYN/CBL/TLR4	5
BP	GO:0038096	Fc-gamma receptor signaling pathway involved in phagocytosis	5/194	26/18614	6.43004e-06	9.03944e-05	5.50135e-05	ABL1/SRC/FYN/PRKCD/APPL1	5
BP	GO:0045638	negative regulation of myeloid cell differentiation	8/194	95/18614	6.75093e-06	9.45391e-05	5.75359e-05	PTK2B/CTNNB1/PIK3R1/STAT5B/PIAS3/PTPN2/CTR9/TLR4	8
BP	GO:0007369	gastrulation	11/194	196/18614	6.86386e-06	9.57411e-05	5.82674e-05	GRB2/CTNNB1/MMP2/MMP15/MMP14/MMP9/COL12A1/MMP8/FRS2/MAP2K5/CTR9	11
BP	GO:0062208	positive regulation of pattern recognition receptor signaling pathway	6/194	45/18614	6.88956e-06	9.57411e-05	5.82674e-05	TLR4/TICAM2/TIRAP/CD14/TLR1/TLR2	6
BP	GO:0045471	response to ethanol	9/194	126/18614	6.94714e-06	9.61729e-05	5.85302e-05	EPS8/PTK2B/FYN/CBL/CLDN1/CCL7/CD14/MYD88/S100A8	9
BP	GO:0010951	negative regulation of endopeptidase activity	10/194	160/18614	7.04838e-06	9.72034e-05	5.91573e-05	SRC/RPS6KA1/RPS6KA3/TIMP2/A2M/MMP9/TIMP1/RECK/CD44/MAP2K5	10
BP	GO:0010466	negative regulation of peptidase activity	12/194	236/18614	7.17601e-06	9.85886e-05	6.00004e-05	SRC/RPS6KA1/RPS6KA3/TIMP2/A2M/COL6A3/MMP9/TIMP1/RECK/PZP/CD44/MAP2K5	12
BP	GO:0022409	positive regulation of cell-cell adhesion	14/194	321/18614	7.24842e-06	9.92077e-05	6.03771e-05	PIK3CA/ABL1/SRC/FYN/ZAP70/GP6/ETS1/CD44/CD28/CD86/NFKBIZ/STAT5B/IL6ST/TNFSF11	14
BP	GO:0001704	formation of primary germ layer	9/194	127/18614	7.4105e-06	0.000101045	6.14951e-05	GRB2/CTNNB1/MMP2/MMP15/MMP14/MMP9/COL12A1/MMP8/CTR9	9
BP	GO:0045741	positive regulation of epidermal growth factor-activated receptor activity	4/194	13/18614	7.59913e-06	0.000102843	6.25899e-05	EGF/TGFA/BTC/HBEGF	4
BP	GO:0070486	leukocyte aggregation	4/194	13/18614	7.59913e-06	0.000102843	6.25899e-05	SEMA4D/ZAP70/CD44/S100A8	4
BP	GO:1990266	neutrophil migration	9/194	128/18614	7.90005e-06	0.000106519	6.48265e-05	PLA2G1B/CCL7/CXCL6/CXCL5/PIK3CG/TIRAP/MYD88/IRAK4/S100A8	9
BP	GO:0032722	positive regulation of chemokine production	7/194	70/18614	8.25069e-06	0.000110834	6.7453e-05	IL17F/IL6R/TLR4/TIRAP/MYD88/TICAM1/TLR2	7
BP	GO:0050678	regulation of epithelial cell proliferation	16/194	419/18614	8.60475e-06	0.000115164	7.0088e-05	EGFR/EGF/ERRFI1/TGFA/CAV2/ERBB2/PGR/CTNNB1/CLDN1/TGFB1/IRS2/FRS2/PRKCA/STAT3/STAT1/MAP2K5	16
BP	GO:0030595	leukocyte chemotaxis	12/194	241/18614	8.87375e-06	0.000118165	7.19143e-05	PTK2B/MAPK1/PLA2G1B/MMP2/CCL7/CXCL6/CXCL5/PIK3CG/TNFSF11/IL6R/TIRAP/S100A8	12
BP	GO:0043542	endothelial cell migration	13/194	283/18614	8.91849e-06	0.000118165	7.19143e-05	PIK3CA/EGF/ABL1/PTK2B/CYP1B1/BCAR1/ETS1/TGFB1/PIK3R3/PIK3CB/PIK3CG/PRKCA/MAP2K5	13
BP	GO:0070849	response to epidermal growth factor	6/194	47/18614	8.9267e-06	0.000118165	7.19143e-05	EGFR/ERRFI1/ERBB2/MAPK1/DUSP3/STAT5B	6
BP	GO:0050864	regulation of B cell activation	9/194	130/18614	8.96265e-06	0.000118209	7.19414e-05	CTLA4/TGFB1/MMP14/IRS2/CD28/STAT5B/TLR4/TIRAP/TICAM1	9
BP	GO:0010595	positive regulation of endothelial cell migration	9/194	131/18614	9.53824e-06	0.000125345	7.62841e-05	EGF/ABL1/PTK2B/BCAR1/ETS1/TGFB1/PIK3CB/PIK3CG/PRKCA	9
BP	GO:0001763	morphogenesis of a branching structure	11/194	203/18614	9.57518e-06	0.000125376	7.63031e-05	EGF/ABL1/GRB2/SRC/ESR1/PGR/CTNNB1/CASR/MMP14/FRS2/KRAS	11
BP	GO:0052547	regulation of peptidase activity	16/194	425/18614	1.02719e-05	0.000134015	8.15609e-05	SRC/FYN/RPS6KA1/RPS6KA3/TIMP2/A2M/COL6A3/MMP9/TIMP1/RECK/PZP/CD44/STAT3/MAP2K5/NDUFA13/S100A8	16
BP	GO:0002532	production of molecular mediator involved in inflammatory response	8/194	102/18614	1.14466e-05	0.000147899	9.00105e-05	APPL1/STAT3/IL17F/TLR4/TICAM2/TLR6/MYD88/TICAM1	8
BP	GO:0002702	positive regulation of production of molecular mediator of immune response	9/194	134/18614	1.14584e-05	0.000147899	9.00105e-05	PLCG2/TGFB1/CD28/CD86/IL17F/TLR4/TICAM2/MYD88/TICAM1	9
BP	GO:1900180	regulation of protein localization to nucleus	9/194	134/18614	1.14584e-05	0.000147899	9.00105e-05	CDH1/HSP90AA1/SRC/FYN/CD2AP/PRKCD/TGFB1/PIK3R1/PIK3R2	9
BP	GO:2000573	positive regulation of DNA biosynthetic process	7/194	74/18614	1.19586e-05	0.000153808	9.36065e-05	HSP90AA1/SRC/PTK2B/CYP1B1/CTNNB1/MAPK1/NOX4	7
BP	GO:0002285	lymphocyte activation involved in immune response	11/194	208/18614	1.2043e-05	0.000154347	9.39344e-05	PLCG2/ABL1/PTK2B/TGFB1/CD28/CD86/STAT3/NFKBIZ/IL6R/TLR4/CD180	11
BP	GO:0052548	regulation of endopeptidase activity	14/194	336/18614	1.21465e-05	0.000155124	9.44077e-05	SRC/FYN/RPS6KA1/RPS6KA3/TIMP2/A2M/MMP9/TIMP1/RECK/CD44/STAT3/MAP2K5/NDUFA13/S100A8	14
BP	GO:0002697	regulation of immune effector process	15/194	384/18614	1.2704e-05	0.000161675	9.83945e-05	PLCG2/CRK/A2M/TGFB1/CXCL6/APPL1/CD28/CD86/NFKBIZ/STAT5B/IL17F/TLR4/TICAM2/MYD88/TICAM1	15
BP	GO:0042698	ovulation cycle	7/194	75/18614	1.30744e-05	0.000165808	0.000100909	SRC/ESR1/PGR/CYP1B1/MMP2/A2M/STAT5B	7
BP	GO:0071214	cellular response to abiotic stimulus	14/194	339/18614	1.34197e-05	0.000169004	0.000102855	PIK3CA/ERRFI1/GRB2/PRKCD/NEDD4/ELK1/MTPN/MMP2/MMP9/TIMP1/MMP1/PIK3R1/TLR4/MYD88	14
BP	GO:0104004	cellular response to environmental stimulus	14/194	339/18614	1.34197e-05	0.000169004	0.000102855	PIK3CA/ERRFI1/GRB2/PRKCD/NEDD4/ELK1/MTPN/MMP2/MMP9/TIMP1/MMP1/PIK3R1/TLR4/MYD88	14
BP	GO:0070498	interleukin-1-mediated signaling pathway	5/194	30/18614	1.34665e-05	0.000169007	0.000102857	RPS6KA5/MYD88/IRAK4/IRAK2/TOLLIP	5
BP	GO:0032970	regulation of actin filament-based process	15/194	387/18614	1.39234e-05	0.000174139	0.00010598	PIK3CA/EPS8/ABL1/CRK/GRB2/PTK2B/CD2AP/PRKCD/CDK5R1/CAMK2D/NEB/MTPN/LPAR1/PIK3R1/PIK3R2	15
BP	GO:0045619	regulation of lymphocyte differentiation	11/194	212/18614	1.43984e-05	0.000179461	0.000109219	ABL1/ERBB2/RNF41/ZAP70/CTLA4/MMP14/CD28/CD86/NFKBIZ/STAT5B/PTPN2	11
BP	GO:0061082	myeloid leukocyte cytokine production	6/194	51/18614	1.44633e-05	0.000179652	0.000109335	PLCG2/TGFB1/TLR4/TICAM2/MYD88/TICAM1	6
BP	GO:0022411	cellular component disassembly	17/194	488/18614	1.47897e-05	0.000183079	0.000111421	PIK3CA/EPS8/RNF41/DUSP3/MTPN/MMP2/TGFB1/MMP11/MMP15/MMP14/MMP9/MMP10/MMP1/MMP8/PRSS2/PIK3R1/PRKCA	17
BP	GO:0045936	negative regulation of phosphate metabolic process	16/194	439/18614	1.53322e-05	0.000189149	0.000115115	ERRFI1/ABL1/SEMA4D/CBLB/CBL/PRKCD/DUSP6/DUSP3/TGFB1/IGFBP3/PIK3IP1/PIK3CB/IRS2/STAT3/PTPN2/PTPRT	16
BP	GO:0046328	regulation of JNK cascade	9/194	139/18614	1.53923e-05	0.000189247	0.000115174	EGFR/CRK/PTK2B/DUSP3/MMP8/TNFSF11/TLR4/TIRAP/MYD88	9
BP	GO:1905475	regulation of protein localization to membrane	10/194	175/18614	1.54757e-05	0.000189629	0.000115407	EGFR/ERBB2/EZR/FYN/CDK5R1/TGFB1/MMP14/PIK3R1/PIK3R2/APPL1	10
BP	GO:0006809	nitric oxide biosynthetic process	7/194	77/18614	1.55655e-05	0.000190087	0.000115686	HSP90AA1/PTK2B/CYP1B1/MMP8/TLR4/TLR6/TICAM1	7
BP	GO:0010563	negative regulation of phosphorus metabolic process	16/194	440/18614	1.57668e-05	0.0001919	0.000116789	ERRFI1/ABL1/SEMA4D/CBLB/CBL/PRKCD/DUSP6/DUSP3/TGFB1/IGFBP3/PIK3IP1/PIK3CB/IRS2/STAT3/PTPN2/PTPRT	16
BP	GO:0035335	peptidyl-tyrosine dephosphorylation	5/194	31/18614	1.5921e-05	0.000193129	0.000117537	PTPRR/DUSP6/DUSP3/PTPN2/PTPRT	5
BP	GO:0010543	regulation of platelet activation	6/194	52/18614	1.62092e-05	0.000194653	0.000118464	PRKCD/GP6/PLA2G4A/PRKCA/IL6ST/TLR4	6
BP	GO:0022602	ovulation cycle process	6/194	52/18614	1.62092e-05	0.000194653	0.000118464	SRC/ESR1/PGR/MMP2/A2M/STAT5B	6
BP	GO:0048013	ephrin receptor signaling pathway	6/194	52/18614	1.62092e-05	0.000194653	0.000118464	CRK/SRC/FYN/CDK5R1/MMP2/MMP9	6
BP	GO:0051099	positive regulation of binding	10/194	176/18614	1.62613e-05	0.000194653	0.000118464	ANXA2/EGF/ABL1/BLK/CTNNB1/TGFB1/MMP9/MMP8/IDE/TICAM1	10
BP	GO:0051346	negative regulation of hydrolase activity	14/194	345/18614	1.63249e-05	0.000194771	0.000118536	ABL1/SRC/SEMA4D/RPS6KA1/RPS6KA3/TIMP2/A2M/COL6A3/MMP9/TIMP1/RECK/PZP/CD44/MAP2K5	14
BP	GO:0090066	regulation of anatomical structure size	17/194	492/18614	1.64225e-05	0.000195293	0.000118854	PIK3CA/EPS8/CDH1/ABL1/GRB2/EZR/HSP90AA1/PTK2B/SEMA4D/SNTA1/PRKCD/CASR/NEB/MTPN/MMP2/PIK3R2/CRP	17
BP	GO:0032956	regulation of actin cytoskeleton organization	14/194	346/18614	1.68596e-05	0.000199836	0.000121619	PIK3CA/EPS8/ABL1/CRK/GRB2/PTK2B/CD2AP/PRKCD/CDK5R1/NEB/MTPN/LPAR1/PIK3R1/PIK3R2	14
BP	GO:0070555	response to interleukin-1	9/194	141/18614	1.72604e-05	0.00020392	0.000124104	SRC/RPS6KA5/MMP2/CCL7/PRKCA/MYD88/IRAK4/IRAK2/TOLLIP	9
BP	GO:0062197	cellular response to chemical stress	14/194	349/18614	1.85577e-05	0.000218535	0.000132999	EGFR/PIK3CA/ERRFI1/ABL1/SRC/CYP1B1/CTNNB1/FYN/PRKCD/MAPK1/MMP2/MMP9/TLR4/TLR6	14
BP	GO:0042116	macrophage activation	8/194	109/18614	1.86374e-05	0.000218764	0.000133138	PLCG2/PLA2G4A/MMP8/TLR4/TLR6/TICAM1/TLR1/TLR2	8
BP	GO:0002431	Fc receptor mediated stimulatory signaling pathway	5/194	32/18614	1.87105e-05	0.000218913	0.000133229	ABL1/SRC/FYN/PRKCD/APPL1	5
BP	GO:0043523	regulation of neuron apoptotic process	11/194	219/18614	1.94907e-05	0.000227308	0.000138338	PIK3CA/ABL1/ERBB3/PTK2B/CTNNB1/CDK5R1/BACE1/PCSK9/KRAS/IL6ST/SARM1	11
BP	GO:0002444	myeloid leukocyte mediated immunity	8/194	110/18614	1.99219e-05	0.000231592	0.000140946	CBL/PLA2G1B/CXCL6/PIK3CG/TICAM2/MYD88/TICAM1/IRAK4	8
BP	GO:0038093	Fc receptor signaling pathway	6/194	54/18614	2.0211e-05	0.000233456	0.00014208	PLCG2/ABL1/SRC/FYN/PRKCD/APPL1	6
BP	GO:1904645	response to amyloid-beta	6/194	54/18614	2.0211e-05	0.000233456	0.00014208	FYN/MMP2/BACE1/MMP9/TLR4/TLR6	6
BP	GO:0001894	tissue homeostasis	12/194	263/18614	2.12445e-05	0.000243841	0.0001484	SRC/PTK2B/TFF1/CTNNB1/TUB/CLDN1/KRAS/PRKCA/NFKBIZ/TNFSF11/TLR4/NOX4	12
BP	GO:0060249	anatomical structure homeostasis	12/194	263/18614	2.12445e-05	0.000243841	0.0001484	SRC/PTK2B/TFF1/CTNNB1/TUB/CLDN1/KRAS/PRKCA/NFKBIZ/TNFSF11/TLR4/NOX4	12
BP	GO:0038094	Fc-gamma receptor signaling pathway	5/194	33/18614	2.18661e-05	0.000248615	0.000151306	ABL1/SRC/FYN/PRKCD/APPL1	5
BP	GO:0050858	negative regulation of antigen receptor-mediated signaling pathway	5/194	33/18614	2.18661e-05	0.000248615	0.000151306	EZR/CBLB/SH2D1A/DUSP3/PTPN2	5
BP	GO:0071404	cellular response to low-density lipoprotein particle stimulus	5/194	33/18614	2.18661e-05	0.000248615	0.000151306	CASR/TLR4/TLR6/MYD88/TICAM1	5
BP	GO:0007229	integrin-mediated signaling pathway	8/194	112/18614	2.27147e-05	0.000257457	0.000156687	ABL1/ERBIN/SRC/PTK2B/BCAR1/FYB1/PTPRA/TIMP1	8
BP	GO:0050714	positive regulation of protein secretion	9/194	146/18614	2.27943e-05	0.000257554	0.000156746	BLK/EZR/CD2AP/CASR/PLA2G1B/TGFB1/IRS2/TLR4/TLR2	9
BP	GO:0002730	regulation of dendritic cell cytokine production	4/194	17/18614	2.44812e-05	0.000275756	0.000167823	PLCG2/TLR4/TICAM2/TICAM1	4
BP	GO:0050679	positive regulation of epithelial cell proliferation	11/194	225/18614	2.50306e-05	0.000281071	0.000171058	EGFR/EGF/TGFA/CAV2/ERBB2/CTNNB1/CLDN1/IRS2/PRKCA/STAT3/MAP2K5	11
BP	GO:0032743	positive regulation of interleukin-2 production	5/194	34/18614	2.54203e-05	0.000283672	0.000172641	PLCG2/ABL1/CD28/CD86/STAT5B	5
BP	GO:0055094	response to lipoprotein particle	5/194	34/18614	2.54203e-05	0.000283672	0.000172641	CASR/TLR4/TLR6/MYD88/TICAM1	5
BP	GO:0014068	positive regulation of phosphatidylinositol 3-kinase signaling	7/194	83/18614	2.54968e-05	0.000283672	0.000172641	EGF/ERBB3/SRC/SEMA4D/CBL/NEDD4/CD28	7
BP	GO:0046777	protein autophosphorylation	11/194	227/18614	2.71573e-05	0.000301222	0.000183322	EGFR/ERRFI1/ABL1/ERBB2/SRC/PTK2B/FYN/ZAP70/TOM1L1/MAP2K2/CAMK2D	11
BP	GO:0048259	regulation of receptor-mediated endocytosis	8/194	115/18614	2.75151e-05	0.00030426	0.000185171	ANXA2/EGF/PLCG2/CD2AP/CBL/LPAR1/PCSK9/PIK3CB	8
BP	GO:1904892	regulation of receptor signaling pathway via STAT	8/194	116/18614	2.92928e-05	0.000322933	0.000196535	EGF/PTK2B/CYP1B1/CDK5R1/TGFB1/PTPN2/PTPRT/IL6R	8
BP	GO:0061081	positive regulation of myeloid leukocyte cytokine production involved in immune response	5/194	35/18614	2.94076e-05	0.000323216	0.000196707	PLCG2/TLR4/TICAM2/MYD88/TICAM1	5
BP	GO:0051047	positive regulation of secretion	13/194	317/18614	2.95299e-05	0.00032358	0.000196929	ANXA2/BLK/EZR/CD2AP/CASR/PLA2G4A/PLA2G1B/TGFB1/IRS2/TNFSF11/TLR4/TLR2/S100A8	13
BP	GO:0042306	regulation of protein import into nucleus	6/194	58/18614	3.05984e-05	0.000331734	0.000201891	CDH1/HSP90AA1/PRKCD/TGFB1/PIK3R1/PIK3R2	6
BP	GO:0048008	platelet-derived growth factor receptor signaling pathway	6/194	58/18614	3.05984e-05	0.000331734	0.000201891	ABL1/SRC/CBLB/CBL/BCAR1/PTPN2	6
BP	GO:0050732	negative regulation of peptidyl-tyrosine phosphorylation	6/194	58/18614	3.05984e-05	0.000331734	0.000201891	ERRFI1/SEMA4D/CBLB/CBL/PRKCD/PTPN2	6
BP	GO:0050920	regulation of chemotaxis	11/194	230/18614	3.06399e-05	0.000331734	0.000201891	PTK2B/SEMA4D/CASR/MAPK1/DUSP3/TGFB1/LPAR1/CCL7/PTPN2/IL6R/TIRAP	11
BP	GO:0002371	dendritic cell cytokine production	4/194	18/18614	3.12198e-05	0.000334024	0.000203285	PLCG2/TLR4/TICAM2/TICAM1	4
BP	GO:0072567	chemokine (C-X-C motif) ligand 2 production	4/194	18/18614	3.12198e-05	0.000334024	0.000203285	MAP2K5/TLR4/TIRAP/MYD88	4
BP	GO:0090594	inflammatory response to wounding	4/194	18/18614	3.12198e-05	0.000334024	0.000203285	TGFB1/TIMP1/NFKBIZ/TLR4	4
BP	GO:2000341	regulation of chemokine (C-X-C motif) ligand 2 production	4/194	18/18614	3.12198e-05	0.000334024	0.000203285	MAP2K5/TLR4/TIRAP/MYD88	4
BP	GO:0034614	cellular response to reactive oxygen species	9/194	152/18614	3.13609e-05	0.000334547	0.000203603	EGFR/ABL1/SRC/CYP1B1/FYN/PRKCD/MAPK1/MMP2/MMP9	9
BP	GO:0050808	synapse organization	16/194	466/18614	3.16814e-05	0.000336975	0.000205081	CDH1/ABL1/CRK/ERBB2/EZR/PTK2B/SEMA4D/SNTA1/CTNNB1/FYN/CD2AP/CDK5R1/NEDD4/RPS6KA5/APPL1/TLR2	16
BP	GO:0071560	cellular response to transforming growth factor beta stimulus	12/194	274/18614	3.1777e-05	0.000337003	0.000205098	ABL1/CRK/CAV2/GDF15/SRC/FYN/CLDN1/TGFB1/APPL1/STAT3/NFKBIZ/IL17F	12
BP	GO:0033077	T cell differentiation in thymus	7/194	86/18614	3.21406e-05	0.000339866	0.00020684	ABL1/ERBB2/CTNNB1/ZAP70/CD28/STAT5B/PTPN2	7
BP	GO:0010038	response to metal ion	14/194	367/18614	3.22897e-05	0.00034045	0.000207195	EGFR/PLCG2/CDH1/PTK2B/TFF1/CASR/NEDD4/MAPK1/CAMK2D/BACE1/CLDN1/MMP9/CD14/S100A8	14
BP	GO:0048708	astrocyte differentiation	7/194	87/18614	3.4648e-05	0.000364256	0.000221684	ABL1/MAPK1/KRAS/STAT3/IL6ST/TLR4/S100A8	7
BP	GO:0090316	positive regulation of intracellular protein transport	9/194	155/18614	3.65786e-05	0.000383441	0.00023336	CDH1/ERBB2/HSP90AA1/FYN/PRKCD/CDK5R1/TGFB1/PIK3R1/PIK3R2	9
BP	GO:0051348	negative regulation of transferase activity	12/194	279/18614	3.79022e-05	0.000396171	0.000241107	ERRFI1/ABL1/SRC/CBLB/CBL/PRKCD/DUSP3/PIK3IP1/PIK3CB/IRS2/PTPN2/PTPRT	12
BP	GO:0010934	macrophage cytokine production	5/194	37/18614	3.88253e-05	0.000401195	0.000244165	PLCG2/TGFB1/TLR4/MYD88/TICAM1	5
BP	GO:0010935	regulation of macrophage cytokine production	5/194	37/18614	3.88253e-05	0.000401195	0.000244165	PLCG2/TGFB1/TLR4/MYD88/TICAM1	5
BP	GO:0034110	regulation of homotypic cell-cell adhesion	5/194	37/18614	3.88253e-05	0.000401195	0.000244165	PRKCD/GP6/PRKCA/IL6ST/TNFSF11	5
BP	GO:0071402	cellular response to lipoprotein particle stimulus	5/194	37/18614	3.88253e-05	0.000401195	0.000244165	CASR/TLR4/TLR6/MYD88/TICAM1	5
BP	GO:0098543	detection of other organism	4/194	19/18614	3.92234e-05	0.000402076	0.000244701	TLR4/TLR6/TLR1/TLR2	4
BP	GO:2000641	regulation of early endosome to late endosome transport	4/194	19/18614	3.92234e-05	0.000402076	0.000244701	EZR/SRC/MAPK1/MAP2K2	4
BP	GO:0071559	response to transforming growth factor beta	12/194	280/18614	3.92431e-05	0.000402076	0.000244701	ABL1/CRK/CAV2/GDF15/SRC/FYN/CLDN1/TGFB1/APPL1/STAT3/NFKBIZ/IL17F	12
BP	GO:2000278	regulation of DNA biosynthetic process	8/194	121/18614	3.969e-05	0.000405508	0.00024679	SH2B1/HSP90AA1/SRC/PTK2B/CYP1B1/CTNNB1/MAPK1/NOX4	8
BP	GO:0048754	branching morphogenesis of an epithelial tube	9/194	157/18614	4.04506e-05	0.000412119	0.000250813	EGF/ABL1/SRC/ESR1/PGR/CTNNB1/CASR/MMP14/KRAS	9
BP	GO:0046854	phosphatidylinositol phosphate biosynthetic process	6/194	61/18614	4.0903e-05	0.0004144	0.000252201	PIK3CA/PIK3R1/PIK3R3/PIK3R2/PIK3CB/PIK3CG	6
BP	GO:1903409	reactive oxygen species biosynthetic process	6/194	61/18614	4.0903e-05	0.0004144	0.000252201	PLCG2/FYN/MMP8/TLR4/NOX4/TLR6	6
BP	GO:0040013	negative regulation of locomotion	15/194	427/18614	4.34531e-05	0.000438257	0.00026672	CDH1/CRK/RNF41/SEMA4D/CYP1B1/PTPRR/DUSP3/TGFB1/IGFBP3/TIMP1/RECK/STAT3/MAP2K5/PTPN2/PTPRT	15
BP	GO:0033673	negative regulation of kinase activity	11/194	239/18614	4.34994e-05	0.000438257	0.00026672	ERRFI1/ABL1/CBLB/CBL/PRKCD/DUSP3/PIK3IP1/PIK3CB/IRS2/PTPN2/PTPRT	11
BP	GO:0009595	detection of biotic stimulus	5/194	38/18614	4.4332e-05	0.000445408	0.000271072	TLR4/LY96/TLR6/TLR1/TLR2	5
BP	GO:0002761	regulation of myeloid leukocyte differentiation	8/194	123/18614	4.4633e-05	0.000446688	0.000271852	CTNNB1/TGFB1/PIK3R1/PRKCA/PIAS3/TNFSF11/PTPN2/TLR4	8
BP	GO:0045861	negative regulation of proteolysis	13/194	330/18614	4.47058e-05	0.000446688	0.000271852	CAMLG/SRC/RPS6KA1/RPS6KA3/TIMP2/A2M/COL6A3/MMP9/TIMP1/RECK/PZP/CD44/MAP2K5	13
BP	GO:0045428	regulation of nitric oxide biosynthetic process	6/194	62/18614	4.48964e-05	0.00044736	0.000272261	HSP90AA1/PTK2B/MMP8/TLR4/TLR6/TICAM1	6
BP	GO:0060749	mammary gland alveolus development	4/194	20/18614	4.86307e-05	0.000480609	0.000292495	EGF/TGFA/ESR1/TNFSF11	4
BP	GO:0061377	mammary gland lobule development	4/194	20/18614	4.86307e-05	0.000480609	0.000292495	EGF/TGFA/ESR1/TNFSF11	4
BP	GO:1900227	positive regulation of NLRP3 inflammasome complex assembly	4/194	20/18614	4.86307e-05	0.000480609	0.000292495	PLCG2/TLR4/TLR6/MYD88	4
BP	GO:0001952	regulation of cell-matrix adhesion	8/194	125/18614	5.00794e-05	0.000492244	0.000299576	ABL1/SRC/PTK2B/PTPRA/DUSP3/MMP14/PIK3R1/PIK3CB	8
BP	GO:0031623	receptor internalization	8/194	125/18614	5.00794e-05	0.000492244	0.000299576	ANXA2/EGF/PLCG2/GRB2/EZR/NEDD4/LPAR1/PCSK9	8
BP	GO:0071674	mononuclear cell migration	10/194	202/18614	5.28485e-05	0.000518058	0.000315287	EPS8/ABL1/CRK/PTK2B/ZAP70/MAPK1/CCL7/PIK3CG/TNFSF11/IL6R	10
BP	GO:1903532	positive regulation of secretion by cell	12/194	289/18614	5.32854e-05	0.000519659	0.000316261	ANXA2/BLK/EZR/CD2AP/CASR/PLA2G4A/PLA2G1B/TGFB1/IRS2/TNFSF11/TLR4/TLR2	12
BP	GO:0034644	cellular response to UV	7/194	93/18614	5.32984e-05	0.000519659	0.000316261	PRKCD/NEDD4/MMP2/MMP9/TIMP1/MMP1/PIK3R1	7
BP	GO:0045453	bone resorption	6/194	64/18614	5.38191e-05	0.000523329	0.000318495	SRC/PTK2B/CTNNB1/PRKCA/TNFSF11/NOX4	6
BP	GO:0006606	protein import into nucleus	9/194	163/18614	5.42107e-05	0.000525727	0.000319954	CDH1/HSP90AA1/CBLB/PRKCD/TGFB1/PIK3R1/PIK3R2/APPL1/STAT3	9
BP	GO:0034599	cellular response to oxidative stress	12/194	290/18614	5.50857e-05	0.000532789	0.000324252	EGFR/ABL1/SRC/CYP1B1/CTNNB1/FYN/PRKCD/MAPK1/MMP2/MMP9/TLR4/TLR6	12
BP	GO:0080164	regulation of nitric oxide metabolic process	6/194	65/18614	5.87831e-05	0.000567038	0.000345096	HSP90AA1/PTK2B/MMP8/TLR4/TLR6/TICAM1	6
BP	GO:0035020	regulation of Rac protein signal transduction	4/194	21/18614	5.95849e-05	0.00056723	0.000345212	CRK/PIK3CB/PIK3CG/KRAS	4
BP	GO:0036092	phosphatidylinositol-3-phosphate biosynthetic process	4/194	21/18614	5.95849e-05	0.00056723	0.000345212	PIK3CA/PIK3R3/PIK3CB/PIK3CG	4
BP	GO:0038083	peptidyl-tyrosine autophosphorylation	4/194	21/18614	5.95849e-05	0.00056723	0.000345212	EGFR/ABL1/SRC/PTK2B	4
BP	GO:0071498	cellular response to fluid shear stress	4/194	21/18614	5.95849e-05	0.00056723	0.000345212	SRC/PTK2B/MMP2/MAP2K5	4
BP	GO:1903428	positive regulation of reactive oxygen species biosynthetic process	4/194	21/18614	5.95849e-05	0.00056723	0.000345212	PLCG2/MMP8/TLR4/TLR6	4
BP	GO:0046330	positive regulation of JNK cascade	7/194	95/18614	6.10888e-05	0.000580023	0.000352998	CRK/PTK2B/MMP8/TNFSF11/TLR4/TIRAP/MYD88	7
BP	GO:0001933	negative regulation of protein phosphorylation	13/194	341/18614	6.24643e-05	0.000591535	0.000360004	ERRFI1/ABL1/SEMA4D/CBLB/CBL/PRKCD/DUSP6/DUSP3/TGFB1/IGFBP3/PIK3CB/PTPN2/PTPRT	13
BP	GO:0050870	positive regulation of T cell activation	11/194	249/18614	6.29983e-05	0.000595039	0.000362137	PIK3CA/ABL1/SRC/FYN/ZAP70/CD28/CD86/NFKBIZ/STAT5B/IL6ST/TNFSF11	11
BP	GO:0010517	regulation of phospholipase activity	6/194	66/18614	6.41062e-05	0.00060081	0.000365649	EGFR/ABL1/ESR1/PLA2G1B/LPAR1/CD86	6
BP	GO:0032613	interleukin-10 production	6/194	66/18614	6.41062e-05	0.00060081	0.000365649	PLCG2/MMP8/CD28/STAT3/TLR4/TLR2	6
BP	GO:0032653	regulation of interleukin-10 production	6/194	66/18614	6.41062e-05	0.00060081	0.000365649	PLCG2/MMP8/CD28/STAT3/TLR4/TLR2	6
BP	GO:0045807	positive regulation of endocytosis	7/194	96/18614	6.53194e-05	0.000609032	0.000370653	ANXA2/EGF/PLCG2/CBL/PCSK9/APPL1/CD14	7
BP	GO:0048534	hematopoietic or lymphoid organ development	7/194	96/18614	6.53194e-05	0.000609032	0.000370653	ABL1/CTNNB1/MAPK1/MAP2K2/TGFB1/NFKBIZ/STAT5B	7
BP	GO:1901654	response to ketone	10/194	208/18614	6.75576e-05	0.000628285	0.00038237	PIK3CA/ERRFI1/SRC/CYP1B1/CBL/ELK1/A2M/CLDN1/TGFB1/TLR2	10
BP	GO:0051170	import into nucleus	9/194	168/18614	6.85145e-05	0.000635555	0.000386795	CDH1/HSP90AA1/CBLB/PRKCD/TGFB1/PIK3R1/PIK3R2/APPL1/STAT3	9
BP	GO:0051146	striated muscle cell differentiation	12/194	297/18614	6.92272e-05	0.000640528	0.000389821	CAV2/NRG1/ADAM12/GDF15/CAPN2/NEB/MTPN/TGFB1/MMP14/FRS2/KRAS/NOX4	12
BP	GO:0034109	homotypic cell-cell adhesion	7/194	97/18614	6.97864e-05	0.000641342	0.000390317	PRKCD/GP6/PIK3CB/PIK3CG/PRKCA/IL6ST/TNFSF11	7
BP	GO:1901224	positive regulation of NIK/NF-kappaB signaling	6/194	67/18614	6.98073e-05	0.000641342	0.000390317	EGFR/MMP8/CD86/TLR4/CD14/TLR2	6
BP	GO:0071621	granulocyte chemotaxis	8/194	131/18614	6.98456e-05	0.000641342	0.000390317	MAPK1/PLA2G1B/CCL7/CXCL6/CXCL5/PIK3CG/TIRAP/S100A8	8
BP	GO:0032733	positive regulation of interleukin-10 production	5/194	42/18614	7.26381e-05	0.000663623	0.000403876	PLCG2/CD28/STAT3/TLR4/TLR2	5
BP	GO:1900274	regulation of phospholipase C activity	5/194	42/18614	7.26381e-05	0.000663623	0.000403876	EGFR/ABL1/ESR1/LPAR1/CD86	5
BP	GO:0036473	cell death in response to oxidative stress	7/194	99/18614	7.94702e-05	0.000724217	0.000440754	ABL1/CYP1B1/CTNNB1/FYN/PRKCD/TLR4/TLR6	7
BP	GO:0016601	Rac protein signal transduction	5/194	43/18614	8.15053e-05	0.000737207	0.000448659	EPS8/CRK/PIK3CB/PIK3CG/KRAS	5
BP	GO:0045840	positive regulation of mitotic nuclear division	5/194	43/18614	8.15053e-05	0.000737207	0.000448659	EGF/TGFA/BTC/SH2B1/CD28	5
BP	GO:0071364	cellular response to epidermal growth factor stimulus	5/194	43/18614	8.15053e-05	0.000737207	0.000448659	EGFR/ERRFI1/ERBB2/DUSP3/STAT5B	5
BP	GO:0150116	regulation of cell-substrate junction organization	6/194	69/18614	8.24214e-05	0.000743638	0.000452573	ABL1/SRC/PTPRA/DUSP3/MMP14/PIK3R1	6
BP	GO:0034612	response to tumor necrosis factor	11/194	257/18614	8.35989e-05	0.000751812	0.000457548	ERBIN/PTK2B/CYP1B1/MAPK1/CLDN1/CCL7/PIAS3/STAT1/TNFSF11/PTPN2/CD14	11
BP	GO:0051054	positive regulation of DNA metabolic process	12/194	303/18614	8.3742e-05	0.000751812	0.000457548	EGFR/EGF/HSP90AA1/SRC/PTK2B/CYP1B1/CTNNB1/PRKCD/MAPK1/TGFB1/CD28/NOX4	12
BP	GO:1901888	regulation of cell junction assembly	10/194	214/18614	8.56138e-05	0.000766719	0.00046662	ABL1/SRC/PTK2B/SEMA4D/CTNNB1/PTPRA/DUSP3/CLDN1/MMP14/TLR2	10
BP	GO:0034504	protein localization to nucleus	12/194	304/18614	8.63999e-05	0.00076913	0.000468087	CDH1/HSP90AA1/SRC/FYN/CBLB/CD2AP/PRKCD/TGFB1/PIK3R1/PIK3R2/APPL1/STAT3	12
BP	GO:0048872	homeostasis of number of cells	12/194	304/18614	8.63999e-05	0.00076913	0.000468087	ABL1/CAMLG/SIT1/ETS1/CXCL6/PIK3CB/KRAS/STAT3/NFKBIZ/STAT5B/STAT1/PTPN2	12
BP	GO:0060396	growth hormone receptor signaling pathway	4/194	23/18614	8.67312e-05	0.00076913	0.000468087	GDF15/PIK3R1/STAT3/STAT5B	4
BP	GO:0071378	cellular response to growth hormone stimulus	4/194	23/18614	8.67312e-05	0.00076913	0.000468087	GDF15/PIK3R1/STAT3/STAT5B	4
BP	GO:0043112	receptor metabolic process	6/194	70/18614	8.93749e-05	0.000790426	0.000481048	ANXA2/CAMLG/NEDD4/TGFB1/PCSK9/PTPN2	6
BP	GO:0051402	neuron apoptotic process	11/194	259/18614	8.95685e-05	0.000790426	0.000481048	PIK3CA/ABL1/ERBB3/PTK2B/CTNNB1/CDK5R1/BACE1/PCSK9/KRAS/IL6ST/SARM1	11
BP	GO:0032535	regulation of cellular component size	13/194	354/18614	9.10963e-05	0.000800773	0.000487345	PIK3CA/EPS8/CDH1/ABL1/GRB2/EZR/HSP90AA1/PTK2B/SEMA4D/PRKCD/NEB/MTPN/PIK3R2	13
BP	GO:0050856	regulation of T cell receptor signaling pathway	5/194	44/18614	9.11826e-05	0.000800773	0.000487345	EZR/CBLB/SH2D1A/DUSP3/PTPN2	5
BP	GO:0008585	female gonad development	7/194	102/18614	9.60277e-05	0.000839259	0.000510767	SRC/ESR1/PGR/MMP2/A2M/MMP14/STAT5B	7
BP	GO:0030316	osteoclast differentiation	7/194	102/18614	9.60277e-05	0.000839259	0.000510767	ANXA2/SRC/CTNNB1/PIK3R1/PIAS3/TNFSF11/TLR4	7
BP	GO:0008360	regulation of cell shape	8/194	138/18614	0.000100698	0.000877959	0.00053432	EPS8/CRK/EZR/PTK2B/SEMA4D/FYN/LPAR1/CCL7	8
BP	GO:0031295	T cell costimulation	5/194	45/18614	0.000101719	0.000881989	0.000536773	PIK3CA/SRC/FYN/CD28/CD86	5
BP	GO:0045639	positive regulation of myeloid cell differentiation	7/194	103/18614	0.000102133	0.000881989	0.000536773	ETS1/TGFB1/PRKCA/STAT3/STAT5B/STAT1/TNFSF11	7
BP	GO:0150115	cell-substrate junction organization	7/194	103/18614	0.000102133	0.000881989	0.000536773	ABL1/SRC/PTK2B/PTPRA/DUSP3/MMP14/PIK3R1	7
BP	GO:1903076	regulation of protein localization to plasma membrane	7/194	103/18614	0.000102133	0.000881989	0.000536773	EGFR/EZR/TGFB1/MMP14/PIK3R1/PIK3R2/APPL1	7
BP	GO:0010640	regulation of platelet-derived growth factor receptor signaling pathway	4/194	24/18614	0.000103232	0.000887259	0.00053998	SRC/CBLB/CBL/PTPN2	4
BP	GO:0060907	positive regulation of macrophage cytokine production	4/194	24/18614	0.000103232	0.000887259	0.00053998	PLCG2/TLR4/MYD88/TICAM1	4
BP	GO:0050878	regulation of body fluid levels	13/194	361/18614	0.000110775	0.000949834	0.000578063	PIK3CA/ANXA2/PLCG2/SRC/PRKCD/GP6/PLA2G4A/PIK3CB/PIK3CG/PRKCA/STAT5B/IL6ST/TLR4	13
BP	GO:0070527	platelet aggregation	6/194	73/18614	0.000113077	0.000965773	0.000587763	PRKCD/GP6/PIK3CB/PIK3CG/PRKCA/IL6ST	6
BP	GO:0014911	positive regulation of smooth muscle cell migration	5/194	46/18614	0.000113166	0.000965773	0.000587763	CRK/SRC/CYP1B1/LPAR1/TLR4	5
BP	GO:0045580	regulation of T cell differentiation	9/194	180/18614	0.000116264	0.000989878	0.000602433	ABL1/ERBB2/ZAP70/CTLA4/CD28/CD86/NFKBIZ/STAT5B/PTPN2	9
BP	GO:0002699	positive regulation of immune effector process	11/194	267/18614	0.000117236	0.000995823	0.000606051	PLCG2/TGFB1/CD28/CD86/NFKBIZ/STAT5B/IL17F/TLR4/TICAM2/MYD88/TICAM1	11
BP	GO:0033233	regulation of protein sumoylation	4/194	25/18614	0.000121898	0.001033	0.000628677	CTNNB1/RASD2/PIAS3/TOLLIP	4
BP	GO:0046545	development of primary female sexual characteristics	7/194	106/18614	0.000122369	0.00103457	0.000629634	SRC/ESR1/PGR/MMP2/A2M/MMP14/STAT5B	7
BP	GO:0038061	NIK/NF-kappaB signaling	8/194	142/18614	0.000122891	0.00103657	0.000630851	EGFR/MMP8/CD86/TLR4/TIRAP/TLR6/CD14/TLR2	8
BP	GO:0031294	lymphocyte costimulation	5/194	47/18614	0.000125576	0.00105676	0.000643136	PIK3CA/SRC/FYN/CD28/CD86	5
BP	GO:1905952	regulation of lipid localization	9/194	182/18614	0.00012644	0.00106157	0.000646066	ANXA2/EGF/PRKCD/PLA2G4A/PCSK9/IRS2/CRP/TNFSF11/PTPN2	9
BP	GO:0050921	positive regulation of chemotaxis	8/194	143/18614	0.000129029	0.0010808	0.000657769	PTK2B/CASR/MAPK1/TGFB1/LPAR1/CCL7/IL6R/TIRAP	8
BP	GO:0030593	neutrophil chemotaxis	7/194	107/18614	0.000129795	0.00108222	0.000658635	PLA2G1B/CCL7/CXCL6/CXCL5/PIK3CG/TIRAP/S100A8	7
BP	GO:0046822	regulation of nucleocytoplasmic transport	7/194	107/18614	0.000129795	0.00108222	0.000658635	CDH1/HSP90AA1/PRKCD/NEDD4/TGFB1/PIK3R1/PIK3R2	7
BP	GO:0006109	regulation of carbohydrate metabolic process	9/194	183/18614	0.000131802	0.00109393	0.000665756	EGF/SRC/PTK2B/TGFB1/IGFBP3/IRS1/IRS2/STAT3/PTPN2	9
BP	GO:0042129	regulation of T cell proliferation	9/194	183/18614	0.000131802	0.00109393	0.000665756	ERBB2/CTNNB1/ZAP70/CTLA4/CBLB/CD28/CD86/STAT5B/IL6ST	9
BP	GO:0046578	regulation of Ras protein signal transduction	9/194	184/18614	0.000137352	0.00113739	0.000692208	EPS8/ABL1/CRK/SRC/CBL/LPAR1/PIK3CB/PIK3CG/KRAS	9
BP	GO:0006953	acute-phase response	5/194	48/18614	0.000139001	0.00114185	0.00069492	A2M/CRP/TNFSF11/IL6R/SIGIRR	5
BP	GO:1903426	regulation of reactive oxygen species biosynthetic process	5/194	48/18614	0.000139001	0.00114185	0.00069492	PLCG2/FYN/MMP8/TLR4/TLR6	5
BP	GO:0002685	regulation of leukocyte migration	10/194	227/18614	0.00013915	0.00114185	0.00069492	ABL1/CRK/PTK2B/MAPK1/CCL7/MMP14/PIK3R1/IL6R/TIRAP/MYD88	10
BP	GO:0097191	extrinsic apoptotic signaling pathway	10/194	227/18614	0.00013915	0.00114185	0.00069492	ERBB3/RNF41/SRC/TGFB1/PIK3R1/NFKBIZ/PDIA3/MAP2K5/NDUFA13/IL6R	10
BP	GO:1905048	regulation of metallopeptidase activity	4/194	26/18614	0.000142892	0.00116632	0.000709813	TIMP2/TIMP1/RECK/STAT3	4
BP	GO:0045766	positive regulation of angiogenesis	9/194	185/18614	0.000143097	0.00116632	0.000709813	ABL1/ADAM12/PTK2B/CYP1B1/ETS1/PAK4/GAB1/PRKCA/STAT3	9
BP	GO:1904018	positive regulation of vasculature development	9/194	185/18614	0.000143097	0.00116632	0.000709813	ABL1/ADAM12/PTK2B/CYP1B1/ETS1/PAK4/GAB1/PRKCA/STAT3	9
BP	GO:0018107	peptidyl-threonine phosphorylation	7/194	109/18614	0.000145746	0.0011826	0.000719723	EGF/PRKCD/CDK5R1/MAPK1/CAMK2D/TGFB1/PRKCA	7
BP	GO:1902106	negative regulation of leukocyte differentiation	7/194	109/18614	0.000145746	0.0011826	0.000719723	ERBB2/CTNNB1/CTLA4/PIK3R1/PIAS3/PTPN2/TLR4	7
BP	GO:0007565	female pregnancy	9/194	187/18614	0.000155189	0.00125641	0.00076464	ESR1/PGR/CAPN2/MMP2/MMP9/TIMP1/RECK/PZP/STAT5B	9
BP	GO:0002687	positive regulation of leukocyte migration	8/194	147/18614	0.000156168	0.00126152	0.000767752	ABL1/PTK2B/MAPK1/CCL7/MMP14/PIK3R1/IL6R/TIRAP	8
BP	GO:0071347	cellular response to interleukin-1	7/194	111/18614	0.000163251	0.0013143	0.000799876	RPS6KA5/MMP2/CCL7/MYD88/IRAK4/IRAK2/TOLLIP	7
BP	GO:0043154	negative regulation of cysteine-type endopeptidase activity involved in apoptotic process	6/194	78/18614	0.000163427	0.0013143	0.000799876	SRC/RPS6KA1/RPS6KA3/MMP9/CD44/MAP2K5	6
BP	GO:0010594	regulation of endothelial cell migration	10/194	232/18614	0.000166178	0.00133216	0.000810743	EGF/ABL1/PTK2B/BCAR1/ETS1/TGFB1/PIK3CB/PIK3CG/PRKCA/MAP2K5	10
BP	GO:0034143	regulation of toll-like receptor 4 signaling pathway	4/194	27/18614	0.000166382	0.00133216	0.000810743	APPL1/TICAM2/TIRAP/CD14	4
BP	GO:0002700	regulation of production of molecular mediator of immune response	9/194	189/18614	0.000168122	0.00134313	0.000817418	PLCG2/TGFB1/CD28/CD86/IL17F/TLR4/TICAM2/MYD88/TICAM1	9
BP	GO:0060439	trachea morphogenesis	3/194	11/18614	0.00017294	0.00137857	0.000838992	CTNNB1/MAPK1/MAP2K2	3
BP	GO:0016358	dendrite development	10/194	234/18614	0.000178163	0.0014171	0.000862437	ABL1/CRK/SEMA4D/STRN/FYN/CDK5R1/NEDD4/PAK4/LPAR1/SARM1	10
BP	GO:0032271	regulation of protein polymerization	9/194	191/18614	0.000181942	0.00144084	0.000876886	EPS8/ABL1/GRB2/HSP90AA1/PTK2B/PRKCD/CDK5R1/MTPN/PIK3R2	9
BP	GO:0071478	cellular response to radiation	9/194	191/18614	0.000181942	0.00144084	0.000876886	GRB2/PRKCD/NEDD4/ELK1/MMP2/MMP9/TIMP1/MMP1/PIK3R1	9
BP	GO:0010720	positive regulation of cell development	14/194	432/18614	0.000182439	0.00144163	0.000877365	SEMA4D/CTNNB1/ZAP70/MAP2K2/TGFB1/MMP14/KRAS/PRKCA/CD86/NFKBIZ/STAT5B/IL6ST/TNFSF11/TLR2	14
BP	GO:0071356	cellular response to tumor necrosis factor	10/194	235/18614	0.000184423	0.00145414	0.000884979	ERBIN/PTK2B/CYP1B1/MAPK1/CLDN1/CCL7/PIAS3/STAT1/TNFSF11/PTPN2	10
BP	GO:0045058	T cell selection	5/194	51/18614	0.000185934	0.00146287	0.000890295	ZAP70/CD28/STAT3/PTPN2/IL6R	5
BP	GO:0002675	positive regulation of acute inflammatory response	4/194	28/18614	0.000192538	0.00150828	0.000917932	OSMR/PIK3CG/IL6ST/TNFSF11	4
BP	GO:0032801	receptor catabolic process	4/194	28/18614	0.000192538	0.00150828	0.000917932	ANXA2/NEDD4/TGFB1/PCSK9	4
BP	GO:0030832	regulation of actin filament length	8/194	152/18614	0.00019654	0.00153631	0.00093499	PIK3CA/EPS8/GRB2/PTK2B/PRKCD/NEB/MTPN/PIK3R2	8
BP	GO:1903707	negative regulation of hemopoiesis	7/194	115/18614	0.000203368	0.00158627	0.000965391	ERBB2/CTNNB1/CTLA4/PIK3R1/PIAS3/PTPN2/TLR4	7
BP	GO:0002762	negative regulation of myeloid leukocyte differentiation	5/194	52/18614	0.00020399	0.00158771	0.00096627	CTNNB1/PIK3R1/PIAS3/PTPN2/TLR4	5
BP	GO:0007160	cell-matrix adhesion	10/194	239/18614	0.00021135	0.00164147	0.000998987	ABL1/SRC/PTK2B/CTNNB1/PTPRA/DUSP3/MMP14/CD44/PIK3R1/PIK3CB	10
BP	GO:0009411	response to UV	8/194	154/18614	0.00021492	0.00166563	0.00101369	EGFR/PRKCD/NEDD4/MMP2/MMP9/TIMP1/MMP1/PIK3R1	8
BP	GO:1903649	regulation of cytoplasmic transport	4/194	29/18614	0.000221533	0.00171322	0.00104266	EZR/SRC/MAPK1/MAP2K2	4
BP	GO:0048260	positive regulation of receptor-mediated endocytosis	5/194	53/18614	0.000223352	0.00172361	0.00104898	ANXA2/EGF/PLCG2/CBL/PCSK9	5
BP	GO:0009895	negative regulation of catabolic process	12/194	337/18614	0.000225801	0.00173832	0.00105793	EGFR/PIK3CA/ANXA2/CAMLG/RNF41/FYN/TIMP2/TIMP1/PIK3CG/STAT3/TIRAP/MYD88	12
BP	GO:0007088	regulation of mitotic nuclear division	7/194	117/18614	0.000226216	0.00173832	0.00105793	EGF/TGFA/BTC/CAV2/SH2B1/TOM1L1/CD28	7
BP	GO:0001553	luteinization	3/194	12/18614	0.000228818	0.00173916	0.00105844	MMP2/A2M/STAT5B	3
BP	GO:0002732	positive regulation of dendritic cell cytokine production	3/194	12/18614	0.000228818	0.00173916	0.00105844	PLCG2/TICAM2/TICAM1	3
BP	GO:0033235	positive regulation of protein sumoylation	3/194	12/18614	0.000228818	0.00173916	0.00105844	RASD2/PIAS3/TOLLIP	3
BP	GO:0034135	regulation of toll-like receptor 2 signaling pathway	3/194	12/18614	0.000228818	0.00173916	0.00105844	TIRAP/TLR6/TLR1	3
BP	GO:0034145	positive regulation of toll-like receptor 4 signaling pathway	3/194	12/18614	0.000228818	0.00173916	0.00105844	TICAM2/TIRAP/CD14	3
BP	GO:0002520	immune system development	9/194	197/18614	0.000229203	0.00173916	0.00105844	ABL1/CTNNB1/CBLB/MAPK1/MAP2K2/TGFB1/CD28/NFKBIZ/STAT5B	9
BP	GO:2000146	negative regulation of cell motility	13/194	390/18614	0.000236536	0.00179106	0.00109002	CDH1/CRK/RNF41/CYP1B1/PTPRR/DUSP3/TGFB1/IGFBP3/TIMP1/RECK/STAT3/MAP2K5/PTPRT	13
BP	GO:0048545	response to steroid hormone	12/194	339/18614	0.000238366	0.00180115	0.00109617	PIK3CA/ERRFI1/SRC/ESR1/PGR/SAFB/CYP1B1/NEDD4/A2M/CLDN1/TGFB1/TLR2	12
BP	GO:0034329	cell junction assembly	14/194	444/18614	0.00024155	0.00182141	0.0011085	CDH1/ABL1/CRK/SRC/PTK2B/SEMA4D/STRN/CTNNB1/PTPRA/DUSP3/CLDN1/MMP14/PRKCA/TLR2	14
BP	GO:1902743	regulation of lamellipodium organization	5/194	54/18614	0.00024408	0.00183668	0.00111779	PIK3CA/HSP90AA1/SRC/CD44/PIK3R1	5
BP	GO:0018210	peptidyl-threonine modification	7/194	119/18614	0.000251091	0.00188552	0.00114752	EGF/PRKCD/CDK5R1/MAPK1/CAMK2D/TGFB1/PRKCA	7
BP	GO:0043032	positive regulation of macrophage activation	4/194	30/18614	0.000253544	0.00189609	0.00115395	PLA2G4A/MMP8/TLR4/TLR6	4
BP	GO:0090330	regulation of platelet aggregation	4/194	30/18614	0.000253544	0.00189609	0.00115395	PRKCD/GP6/PRKCA/IL6ST	4
BP	GO:0022604	regulation of cell morphogenesis	10/194	245/18614	0.000257887	0.0019246	0.0011713	EPS8/CRK/EZR/SRC/PTK2B/SEMA4D/FYN/LPAR1/CCL7/CD44	10
BP	GO:0010518	positive regulation of phospholipase activity	5/194	55/18614	0.000266239	0.00197879	0.00120428	EGFR/ESR1/PLA2G1B/LPAR1/CD86	5
BP	GO:0043525	positive regulation of neuron apoptotic process	5/194	55/18614	0.000266239	0.00197879	0.00120428	ABL1/CTNNB1/CDK5R1/BACE1/PCSK9	5
BP	GO:0044409	entry into host	8/194	160/18614	0.000278705	0.0020661	0.00125741	EGFR/CAV2/SRC/CBL/IFITM3/CLDN1/CD86/IDE	8
BP	GO:0048041	focal adhesion assembly	6/194	86/18614	0.000279257	0.0020661	0.00125741	ABL1/SRC/PTK2B/PTPRA/DUSP3/MMP14	6
BP	GO:1990778	protein localization to cell periphery	12/194	345/18614	0.000279695	0.0020661	0.00125741	EGFR/CDH1/ERBB2/EZR/FYB1/TUB/TGFB1/MMP14/PIK3R1/PIK3R2/APPL1/TSPAN14	12
BP	GO:1900225	regulation of NLRP3 inflammasome complex assembly	4/194	31/18614	0.000288747	0.00212412	0.00129273	PLCG2/TLR4/TLR6/MYD88	4
BP	GO:0009314	response to radiation	14/194	452/18614	0.000289543	0.00212412	0.00129273	EGFR/GRB2/CBL/PRKCD/NEDD4/ELK1/MMP2/BACE1/CCL7/MMP9/TIMP1/MMP1/PIK3R1/KRAS	14
BP	GO:0032608	interferon-beta production	5/194	56/18614	0.000289893	0.00212412	0.00129273	HSP90AA1/TLR4/TIRAP/TICAM1/TLR2	5
BP	GO:0032648	regulation of interferon-beta production	5/194	56/18614	0.000289893	0.00212412	0.00129273	HSP90AA1/TLR4/TIRAP/TICAM1/TLR2	5
BP	GO:0051017	actin filament bundle assembly	8/194	161/18614	0.000290703	0.00212576	0.00129373	EPS8/ABL1/EZR/SRC/PTK2B/LPAR1/PIK3R1/PIK3R2	8
BP	GO:0046660	female sex differentiation	7/194	122/18614	0.000292489	0.00213452	0.00129906	SRC/ESR1/PGR/MMP2/A2M/MMP14/STAT5B	7
BP	GO:0036006	cellular response to macrophage colony-stimulating factor stimulus	3/194	13/18614	0.000295184	0.00214986	0.00130839	PTPN2/TLR4/TLR2	3
BP	GO:0032092	positive regulation of protein binding	6/194	87/18614	0.000297376	0.00216149	0.00131547	ANXA2/ABL1/BLK/MMP9/IDE/TICAM1	6
BP	GO:0030522	intracellular receptor signaling pathway	11/194	299/18614	0.000312404	0.00226397	0.00137784	ERBIN/SRC/ESR1/PGR/SAFB/NEDD4/STAT3/TLR4/TIRAP/MYD88/IRAK4	11
BP	GO:0031330	negative regulation of cellular catabolic process	10/194	251/18614	0.000312724	0.00226397	0.00137784	PIK3CA/ANXA2/CAMLG/RNF41/TIMP2/TIMP1/PIK3CG/STAT3/TIRAP/MYD88	10
BP	GO:0043388	positive regulation of DNA binding	5/194	57/18614	0.000315107	0.00227668	0.00138557	EGF/CTNNB1/TGFB1/MMP9/MMP8	5
BP	GO:0046849	bone remodeling	6/194	88/18614	0.000316405	0.00228151	0.00138851	SRC/PTK2B/CTNNB1/PRKCA/TNFSF11/NOX4	6
BP	GO:0035456	response to interferon-beta	4/194	32/18614	0.000327324	0.00234162	0.0014251	IFITM3/CAPN2/STAT1/NDUFA13	4
BP	GO:0043552	positive regulation of phosphatidylinositol 3-kinase activity	4/194	32/18614	0.000327324	0.00234162	0.0014251	SRC/PTK2B/TGFB1/IRS1	4
BP	GO:0045671	negative regulation of osteoclast differentiation	4/194	32/18614	0.000327324	0.00234162	0.0014251	CTNNB1/PIK3R1/PIAS3/TLR4	4
BP	GO:0061099	negative regulation of protein tyrosine kinase activity	4/194	32/18614	0.000327324	0.00234162	0.0014251	ERRFI1/CBLB/CBL/PTPN2	4
BP	GO:0044703	multi-organism reproductive process	9/194	207/18614	0.000330444	0.00235117	0.00143091	ESR1/PGR/CAPN2/MMP2/MMP9/TIMP1/RECK/PZP/STAT5B	9
BP	GO:0048608	reproductive structure development	11/194	301/18614	0.000330603	0.00235117	0.00143091	SRC/ESR1/PGR/CYP1B1/CTNNB1/CBL/MMP2/A2M/MMP14/FRS2/STAT5B	11
BP	GO:0097193	intrinsic apoptotic signaling pathway	11/194	301/18614	0.000330603	0.00235117	0.00143091	ABL1/SRC/CYP1B1/PRKCD/MMP9/CD44/PIK3R1/PIK3CB/PTPN2/NDUFA13/S100A8	11
BP	GO:0060191	regulation of lipase activity	6/194	89/18614	0.000336375	0.00238754	0.00145304	EGFR/ABL1/ESR1/PLA2G1B/LPAR1/CD86	6
BP	GO:0030225	macrophage differentiation	5/194	58/18614	0.000341947	0.00241762	0.00147135	TGFB1/MMP9/PRKCA/PTPN2/TLR2	5
BP	GO:0048010	vascular endothelial growth factor receptor signaling pathway	5/194	58/18614	0.000341947	0.00241762	0.00147135	SRC/PTK2B/FYN/BCAR1/NEDD4	5
BP	GO:0061572	actin filament bundle organization	8/194	165/18614	0.000342995	0.00242032	0.00147299	EPS8/ABL1/EZR/SRC/PTK2B/LPAR1/PIK3R1/PIK3R2	8
BP	GO:0045787	positive regulation of cell cycle	12/194	354/18614	0.000353037	0.00248634	0.00151317	EGFR/EGF/PLCG2/TGFA/ABL1/BTC/SH2B1/SRC/DUSP3/PRKCA/CD28/STAT5B	12
BP	GO:1903320	regulation of protein modification by small protein conjugation or removal	10/194	255/18614	0.000354445	0.00249142	0.00151626	ABL1/CAMLG/HSP90AA1/CTNNB1/FYN/CBLB/RASD2/PIAS3/TICAM1/TOLLIP	10
BP	GO:0014910	regulation of smooth muscle cell migration	6/194	90/18614	0.00035732	0.00250677	0.0015256	CRK/SRC/CYP1B1/LPAR1/IGFBP3/TLR4	6
BP	GO:0002064	epithelial cell development	9/194	210/18614	0.000367173	0.00256597	0.00156163	EZR/SRC/ESR1/PGR/NPHS2/CLDN1/FRS2/IL6ST/MYD88	9
BP	GO:0046474	glycerophospholipid biosynthetic process	9/194	210/18614	0.000367173	0.00256597	0.00156163	PIK3CA/PLCG2/CAPN2/PLA2G4A/PIK3R1/PIK3R3/PIK3R2/PIK3CB/PIK3CG	9
BP	GO:0061458	reproductive system development	11/194	305/18614	0.00036969	0.00257421	0.00156665	SRC/ESR1/PGR/CYP1B1/CTNNB1/CBL/MMP2/A2M/MMP14/FRS2/STAT5B	11
BP	GO:0046324	regulation of glucose import	5/194	59/18614	0.000370482	0.00257421	0.00156665	PLA2G1B/PIK3R1/APPL1/IRS1/IRS2	5
BP	GO:0051785	positive regulation of nuclear division	5/194	59/18614	0.000370482	0.00257421	0.00156665	EGF/TGFA/BTC/SH2B1/CD28	5
BP	GO:0007175	negative regulation of epidermal growth factor-activated receptor activity	3/194	14/18614	0.00037281	0.00257559	0.00156749	ERRFI1/CBLB/CBL	3
BP	GO:0035791	platelet-derived growth factor receptor-beta signaling pathway	3/194	14/18614	0.00037281	0.00257559	0.00156749	ABL1/SRC/PTPN2	3
BP	GO:1905049	negative regulation of metallopeptidase activity	3/194	14/18614	0.00037281	0.00257559	0.00156749	TIMP2/TIMP1/RECK	3
BP	GO:0071482	cellular response to light stimulus	7/194	127/18614	0.000373535	0.00257569	0.00156755	PRKCD/NEDD4/MMP2/MMP9/TIMP1/MMP1/PIK3R1	7
BP	GO:0097581	lamellipodium organization	6/194	91/18614	0.000379271	0.00260534	0.00158559	PIK3CA/SH2B1/HSP90AA1/SRC/CD44/PIK3R1	6
BP	GO:2000117	negative regulation of cysteine-type endopeptidase activity	6/194	91/18614	0.000379271	0.00260534	0.00158559	SRC/RPS6KA1/RPS6KA3/MMP9/CD44/MAP2K5	6
BP	GO:0042692	muscle cell differentiation	13/194	410/18614	0.000381993	0.00261907	0.00159395	CAV2/NRG1/ADAM12/GDF15/CTNNB1/CAPN2/NEB/MTPN/TGFB1/MMP14/FRS2/KRAS/NOX4	13
BP	GO:1904375	regulation of protein localization to cell periphery	7/194	128/18614	0.000391715	0.00268066	0.00163143	EGFR/EZR/TGFB1/MMP14/PIK3R1/PIK3R2/APPL1	7
BP	GO:0046579	positive regulation of Ras protein signal transduction	5/194	60/18614	0.00040078	0.00273753	0.00166604	SRC/LPAR1/PIK3CB/PIK3CG/KRAS	5
BP	GO:0032874	positive regulation of stress-activated MAPK cascade	7/194	129/18614	0.000410596	0.00279931	0.00170364	CRK/PTK2B/MMP8/TNFSF11/TLR4/TIRAP/MYD88	7
BP	GO:0034405	response to fluid shear stress	4/194	34/18614	0.000415327	0.00281569	0.00171361	SRC/PTK2B/MMP2/MAP2K5	4
BP	GO:0044546	NLRP3 inflammasome complex assembly	4/194	34/18614	0.000415327	0.00281569	0.00171361	PLCG2/TLR4/TLR6/MYD88	4
BP	GO:0045648	positive regulation of erythrocyte differentiation	4/194	34/18614	0.000415327	0.00281569	0.00171361	ETS1/STAT3/STAT5B/STAT1	4
BP	GO:0006661	phosphatidylinositol biosynthetic process	7/194	131/18614	0.000450541	0.00303334	0.00184607	PIK3CA/PLCG2/PIK3R1/PIK3R3/PIK3R2/PIK3CB/PIK3CG	7
BP	GO:0050868	negative regulation of T cell activation	7/194	131/18614	0.000450541	0.00303334	0.00184607	ERBB2/CTLA4/CBLB/PAG1/DUSP3/CD86/PTPN2	7
BP	GO:0070304	positive regulation of stress-activated protein kinase signaling cascade	7/194	131/18614	0.000450541	0.00303334	0.00184607	CRK/PTK2B/MMP8/TNFSF11/TLR4/TIRAP/MYD88	7
BP	GO:0044706	multi-multicellular organism process	9/194	216/18614	0.000450778	0.00303334	0.00184607	ESR1/PGR/CAPN2/MMP2/MMP9/TIMP1/RECK/PZP/STAT5B	9
BP	GO:0003376	sphingosine-1-phosphate receptor signaling pathway	3/194	15/18614	0.000462445	0.00310609	0.00189035	EZR/PIK3CB/PIK3CG	3
BP	GO:0002446	neutrophil mediated immunity	4/194	35/18614	0.000465123	0.00311255	0.00189428	PLA2G1B/CXCL6/MYD88/IRAK4	4
BP	GO:0060416	response to growth hormone	4/194	35/18614	0.000465123	0.00311255	0.00189428	GDF15/PIK3R1/STAT3/STAT5B	4
BP	GO:0006469	negative regulation of protein kinase activity	9/194	217/18614	0.000466125	0.00311351	0.00189486	ERRFI1/ABL1/CBLB/CBL/PRKCD/DUSP3/PIK3CB/PTPN2/PTPRT	9
BP	GO:0051924	regulation of calcium ion transport	10/194	266/18614	0.000493769	0.00329209	0.00200355	EGF/PLCG2/ABL1/PTK2B/CTNNB1/FYN/CASR/CAMK2D/PLA2G1B/PIK3CG	10
BP	GO:0002090	regulation of receptor internalization	5/194	63/18614	0.000502962	0.0033411	0.00203337	ANXA2/EGF/PLCG2/LPAR1/PCSK9	5
BP	GO:0070542	response to fatty acid	5/194	63/18614	0.000502962	0.0033411	0.00203337	PIK3CA/SRC/CLDN1/IRS1/TLR2	5
BP	GO:0007044	cell-substrate junction assembly	6/194	96/18614	0.000505326	0.00335067	0.0020392	ABL1/SRC/PTK2B/PTPRA/DUSP3/MMP14	6
BP	GO:0046631	alpha-beta T cell activation	8/194	175/18614	0.000507925	0.00336176	0.00204595	ABL1/ZAP70/CBLB/CD28/CD86/STAT3/NFKBIZ/IL6R	8
BP	GO:0010959	regulation of metal ion transport	13/194	423/18614	0.000512706	0.00338722	0.00206144	EGF/PLCG2/ABL1/PTK2B/SNTA1/CTNNB1/FYN/CASR/NEDD4/CAMK2D/PLA2G1B/PCSK9/PIK3CG	13
BP	GO:0010613	positive regulation of cardiac muscle hypertrophy	4/194	36/18614	0.000519031	0.00341037	0.00207553	CAMK2D/MTPN/PRKCA/IL6ST	4
BP	GO:0090218	positive regulation of lipid kinase activity	4/194	36/18614	0.000519031	0.00341037	0.00207553	SRC/PTK2B/TGFB1/IRS1	4
BP	GO:0140632	inflammasome complex assembly	4/194	36/18614	0.000519031	0.00341037	0.00207553	PLCG2/TLR4/TLR6/MYD88	4
BP	GO:0110053	regulation of actin filament organization	10/194	268/18614	0.00052343	0.00343306	0.00208934	PIK3CA/EPS8/ABL1/GRB2/PTK2B/PRKCD/MTPN/LPAR1/PIK3R1/PIK3R2	10
BP	GO:0014909	smooth muscle cell migration	6/194	97/18614	0.000534043	0.00349634	0.00212785	CRK/SRC/CYP1B1/LPAR1/IGFBP3/TLR4	6
BP	GO:0030199	collagen fibril organization	5/194	64/18614	0.000541025	0.00351037	0.00213639	ANXA2/CYP1B1/MMP11/COL18A1/COL12A1	5
BP	GO:0040014	regulation of multicellular organism growth	5/194	64/18614	0.000541025	0.00351037	0.00213639	PIK3CA/EZR/GDF15/STAT3/STAT5B	5
BP	GO:0051893	regulation of focal adhesion assembly	5/194	64/18614	0.000541025	0.00351037	0.00213639	ABL1/SRC/PTPRA/DUSP3/MMP14	5
BP	GO:0090109	regulation of cell-substrate junction assembly	5/194	64/18614	0.000541025	0.00351037	0.00213639	ABL1/SRC/PTPRA/DUSP3/MMP14	5
BP	GO:1905953	negative regulation of lipid localization	5/194	64/18614	0.000541025	0.00351037	0.00213639	EGF/PCSK9/IRS2/CRP/PTPN2	5
BP	GO:0010810	regulation of cell-substrate adhesion	9/194	222/18614	0.000549454	0.00355869	0.0021658	ABL1/CRK/SRC/PTK2B/PTPRA/DUSP3/MMP14/PIK3R1/PIK3CB	9
BP	GO:0016045	detection of bacterium	3/194	16/18614	0.000564807	0.00363219	0.00221053	TLR6/TLR1/TLR2	3
BP	GO:0034134	toll-like receptor 2 signaling pathway	3/194	16/18614	0.000564807	0.00363219	0.00221053	TIRAP/TLR6/TLR1	3
BP	GO:2000650	negative regulation of sodium ion transmembrane transporter activity	3/194	16/18614	0.000564807	0.00363219	0.00221053	NEDD4/CAMK2D/PCSK9	3
BP	GO:2000696	regulation of epithelial cell differentiation involved in kidney development	3/194	16/18614	0.000564807	0.00363219	0.00221053	CTNNB1/MMP9/STAT1	3
BP	GO:0014742	positive regulation of muscle hypertrophy	4/194	37/18614	0.000577237	0.00369249	0.00224722	CAMK2D/MTPN/PRKCA/IL6ST	4
BP	GO:0046326	positive regulation of glucose import	4/194	37/18614	0.000577237	0.00369249	0.00224722	PIK3R1/APPL1/IRS1/IRS2	4
BP	GO:1902745	positive regulation of lamellipodium organization	4/194	37/18614	0.000577237	0.00369249	0.00224722	PIK3CA/HSP90AA1/SRC/PIK3R1	4
BP	GO:0030888	regulation of B cell proliferation	5/194	65/18614	0.000581212	0.00370484	0.00225474	CTLA4/IRS2/TLR4/TIRAP/TICAM1	5
BP	GO:0050854	regulation of antigen receptor-mediated signaling pathway	5/194	65/18614	0.000581212	0.00370484	0.00225474	EZR/CBLB/SH2D1A/DUSP3/PTPN2	5
BP	GO:0001503	ossification	13/194	429/18614	0.000584781	0.00372105	0.00226461	EGFR/PTK2B/SEMA4D/CTNNB1/CASR/MAPK1/MMP2/IGFBP3/MMP14/TXLNG/IL6ST/TNFSF11/IL6R	13
BP	GO:0033157	regulation of intracellular protein transport	9/194	224/18614	0.000586035	0.0037225	0.00226549	CDH1/ERBB2/HSP90AA1/FYN/PRKCD/CDK5R1/TGFB1/PIK3R1/PIK3R2	9
BP	GO:0006644	phospholipid metabolic process	12/194	375/18614	0.000589686	0.00372615	0.00226771	PIK3CA/PLCG2/PRKCD/CAPN2/PLA2G4A/PLA2G1B/PCSK9/PIK3R1/PIK3R3/PIK3R2/PIK3CB/PIK3CG	12
BP	GO:0030336	negative regulation of cell migration	12/194	375/18614	0.000589686	0.00372615	0.00226771	CDH1/RNF41/CYP1B1/PTPRR/DUSP3/TGFB1/IGFBP3/TIMP1/RECK/STAT3/MAP2K5/PTPRT	12
BP	GO:0043534	blood vessel endothelial cell migration	8/194	179/18614	0.000589691	0.00372615	0.00226771	ABL1/PTK2B/CYP1B1/ETS1/TGFB1/PIK3R3/PRKCA/MAP2K5	8
BP	GO:2000272	negative regulation of signaling receptor activity	5/194	66/18614	0.000623597	0.00393354	0.00239393	ERRFI1/CBLB/CBL/PCSK9/DUT	5
BP	GO:0050708	regulation of protein secretion	10/194	275/18614	0.000639134	0.00400869	0.00243967	BLK/EZR/CD2AP/CASR/PLA2G1B/TGFB1/IRS1/IRS2/TLR4/TLR2	10
BP	GO:0032728	positive regulation of interferon-beta production	4/194	38/18614	0.000639932	0.00400869	0.00243967	HSP90AA1/TLR4/TICAM1/TLR2	4
BP	GO:0032885	regulation of polysaccharide biosynthetic process	4/194	38/18614	0.000639932	0.00400869	0.00243967	EGF/TGFB1/IRS1/IRS2	4
BP	GO:0043368	positive T cell selection	4/194	38/18614	0.000639932	0.00400869	0.00243967	ZAP70/STAT3/PTPN2/IL6R	4
BP	GO:0034341	response to type II interferon	7/194	139/18614	0.000642426	0.00401738	0.00244495	IFITM3/CLDN1/CCL7/STAT1/PTPN2/TLR4/TLR2	7
BP	GO:0043255	regulation of carbohydrate biosynthetic process	6/194	101/18614	0.00066182	0.00413153	0.00251442	EGF/PTK2B/TGFB1/IRS1/IRS2/PTPN2	6
BP	GO:0008406	gonad development	9/194	228/18614	0.000665193	0.00414545	0.0025229	SRC/ESR1/PGR/CYP1B1/CBL/MMP2/A2M/MMP14/STAT5B	9
BP	GO:0009620	response to fungus	5/194	67/18614	0.000668258	0.00415029	0.00252584	PLCG2/CRK/TLR4/MYD88/S100A8	5
BP	GO:0060193	positive regulation of lipase activity	5/194	67/18614	0.000668258	0.00415029	0.00252584	EGFR/ESR1/PLA2G1B/LPAR1/CD86	5
BP	GO:1904019	epithelial cell apoptotic process	7/194	140/18614	0.000670378	0.00415573	0.00252915	ABL1/BTC/ESR1/PLA2G1B/PAK4/PIK3CG/NFKBIZ	7
BP	GO:0006913	nucleocytoplasmic transport	11/194	328/18614	0.000677831	0.00415573	0.00252915	CDH1/HSP90AA1/POLR2D/CBLB/PRKCD/NEDD4/TGFB1/PIK3R1/PIK3R2/APPL1/STAT3	11
BP	GO:0051169	nuclear transport	11/194	328/18614	0.000677831	0.00415573	0.00252915	CDH1/HSP90AA1/POLR2D/CBLB/PRKCD/NEDD4/TGFB1/PIK3R1/PIK3R2/APPL1/STAT3	11
BP	GO:0016202	regulation of striated muscle tissue development	3/194	17/18614	0.000680592	0.00415573	0.00252915	ERBB3/MTPN/TGFB1	3
BP	GO:0034112	positive regulation of homotypic cell-cell adhesion	3/194	17/18614	0.000680592	0.00415573	0.00252915	GP6/IL6ST/TNFSF11	3
BP	GO:0035729	cellular response to hepatocyte growth factor stimulus	3/194	17/18614	0.000680592	0.00415573	0.00252915	CASR/BCAR1/APPL1	3
BP	GO:0036005	response to macrophage colony-stimulating factor	3/194	17/18614	0.000680592	0.00415573	0.00252915	PTPN2/TLR4/TLR2	3
BP	GO:0097396	response to interleukin-17	3/194	17/18614	0.000680592	0.00415573	0.00252915	STAT3/NFKBIZ/IL17F	3
BP	GO:0097398	cellular response to interleukin-17	3/194	17/18614	0.000680592	0.00415573	0.00252915	STAT3/NFKBIZ/IL17F	3
BP	GO:1902306	negative regulation of sodium ion transmembrane transport	3/194	17/18614	0.000680592	0.00415573	0.00252915	NEDD4/CAMK2D/PCSK9	3
BP	GO:1905477	positive regulation of protein localization to membrane	6/194	102/18614	0.000697182	0.00424988	0.00258645	EGFR/ERBB2/EZR/FYN/CDK5R1/PIK3R1	6
BP	GO:1902107	positive regulation of leukocyte differentiation	8/194	184/18614	0.000706535	0.00429247	0.00261237	ZAP70/TGFB1/MMP14/PRKCA/CD86/NFKBIZ/STAT5B/TNFSF11	8
BP	GO:1903708	positive regulation of hemopoiesis	8/194	184/18614	0.000706535	0.00429247	0.00261237	ZAP70/TGFB1/MMP14/PRKCA/CD86/NFKBIZ/STAT5B/TNFSF11	8
BP	GO:0045670	regulation of osteoclast differentiation	5/194	68/18614	0.00071527	0.00431661	0.00262706	CTNNB1/PIK3R1/PIAS3/TNFSF11/TLR4	5
BP	GO:0051057	positive regulation of small GTPase mediated signal transduction	5/194	68/18614	0.00071527	0.00431661	0.00262706	SRC/LPAR1/PIK3CB/PIK3CG/KRAS	5
BP	GO:0061180	mammary gland epithelium development	5/194	68/18614	0.00071527	0.00431661	0.00262706	SRC/ESR1/PGR/MAPK1/TNFSF11	5
BP	GO:1902893	regulation of miRNA transcription	5/194	68/18614	0.00071527	0.00431661	0.00262706	EGFR/ESR1/ETS1/TGFB1/STAT3	5
BP	GO:0001889	liver development	7/194	142/18614	0.000729173	0.00439166	0.00267273	PIK3CA/TGFA/ELK1/RPS6KA1/CLDN1/PCSK9/DUT	7
BP	GO:0071241	cellular response to inorganic substance	9/194	231/18614	0.000730127	0.00439166	0.00267273	EGFR/PLCG2/CDH1/CRK/MAPK1/CAMK2D/BACE1/CLDN1/MMP9	9
BP	GO:0044000	movement in host	8/194	185/18614	0.000732001	0.00439564	0.00267516	EGFR/CAV2/SRC/CBL/IFITM3/CLDN1/CD86/IDE	8
BP	GO:0001776	leukocyte homeostasis	6/194	103/18614	0.000733989	0.0044003	0.00267799	ABL1/CAMLG/SIT1/CXCL6/PIK3CB/STAT5B	6
BP	GO:0030324	lung development	8/194	186/18614	0.000758202	0.00453795	0.00276177	ERRFI1/PGR/CTNNB1/MAPK1/MAP2K2/ELK1/MMP14/KRAS	8
BP	GO:0010611	regulation of cardiac muscle hypertrophy	5/194	69/18614	0.000764711	0.00456185	0.00277631	ERRFI1/CAMK2D/MTPN/PRKCA/IL6ST	5
BP	GO:0061614	miRNA transcription	5/194	69/18614	0.000764711	0.00456185	0.00277631	EGFR/ESR1/ETS1/TGFB1/STAT3	5
BP	GO:0045137	development of primary sexual characteristics	9/194	233/18614	0.000776223	0.00462292	0.00281348	SRC/ESR1/PGR/CYP1B1/CBL/MMP2/A2M/MMP14/STAT5B	9
BP	GO:0010863	positive regulation of phospholipase C activity	4/194	40/18614	0.000779545	0.00462751	0.00281627	EGFR/ESR1/LPAR1/CD86	4
BP	GO:0032570	response to progesterone	4/194	40/18614	0.000779545	0.00462751	0.00281627	SRC/CYP1B1/TGFB1/TLR2	4
BP	GO:0007548	sex differentiation	10/194	283/18614	0.000796482	0.00472033	0.00287276	SRC/ESR1/PGR/CYP1B1/CTNNB1/CBL/MMP2/A2M/MMP14/STAT5B	10
BP	GO:0050807	regulation of synapse organization	9/194	234/18614	0.000800146	0.00472659	0.00287657	ABL1/PTK2B/SEMA4D/CTNNB1/FYN/CDK5R1/NEDD4/RPS6KA5/TLR2	9
BP	GO:2000116	regulation of cysteine-type endopeptidase activity	9/194	234/18614	0.000800146	0.00472659	0.00287657	SRC/FYN/RPS6KA1/RPS6KA3/MMP9/CD44/MAP2K5/NDUFA13/S100A8	9
BP	GO:0036035	osteoclast development	3/194	18/18614	0.000810466	0.00474888	0.00289014	ANXA2/SRC/TNFSF11	3
BP	GO:0045780	positive regulation of bone resorption	3/194	18/18614	0.000810466	0.00474888	0.00289014	SRC/PRKCA/TNFSF11	3
BP	GO:0051770	positive regulation of nitric-oxide synthase biosynthetic process	3/194	18/18614	0.000810466	0.00474888	0.00289014	STAT1/TLR4/TLR2	3
BP	GO:0090520	sphingolipid mediated signaling pathway	3/194	18/18614	0.000810466	0.00474888	0.00289014	EZR/PIK3CB/PIK3CG	3
BP	GO:2000811	negative regulation of anoikis	3/194	18/18614	0.000810466	0.00474888	0.00289014	PIK3CA/SRC/PIK3R3	3
BP	GO:0046425	regulation of receptor signaling pathway via JAK-STAT	6/194	105/18614	0.000812099	0.00475078	0.00289129	EGF/PTK2B/CYP1B1/CDK5R1/PTPN2/IL6R	6
BP	GO:0051783	regulation of nuclear division	7/194	145/18614	0.000824946	0.00481042	0.00292759	EGF/TGFA/BTC/CAV2/SH2B1/TOM1L1/CD28	7
BP	GO:0061008	hepaticobiliary system development	7/194	145/18614	0.000824946	0.00481042	0.00292759	PIK3CA/TGFA/ELK1/RPS6KA1/CLDN1/PCSK9/DUT	7
BP	GO:0032102	negative regulation of response to external stimulus	13/194	446/18614	0.000837151	0.00487375	0.00296613	ANXA2/CRK/ERBIN/SRC/SEMA4D/FYN/PRKCD/DUSP3/BACE1/A2M/TGFB1/PTPN2/SIGIRR	13
BP	GO:0072659	protein localization to plasma membrane	10/194	285/18614	0.000840439	0.00488505	0.00297301	EGFR/CDH1/EZR/FYB1/TGFB1/MMP14/PIK3R1/PIK3R2/APPL1/TSPAN14	10
BP	GO:0030177	positive regulation of Wnt signaling pathway	7/194	146/18614	0.000858987	0.00498488	0.00303376	EGFR/EGF/ABL1/SRC/TGFB1/RECK/TLR2	7
BP	GO:0030323	respiratory tube development	8/194	190/18614	0.000870659	0.00504454	0.00307007	ERRFI1/PGR/CTNNB1/MAPK1/MAP2K2/ELK1/MMP14/KRAS	8
BP	GO:0014743	regulation of muscle hypertrophy	5/194	72/18614	0.000928398	0.00536194	0.00326324	ERRFI1/CAMK2D/MTPN/PRKCA/IL6ST	5
BP	GO:0046626	regulation of insulin receptor signaling pathway	5/194	72/18614	0.000928398	0.00536194	0.00326324	SRC/PRKCD/PIK3R1/IRS1/PTPN2	5
BP	GO:0008154	actin polymerization or depolymerization	8/194	192/18614	0.000931705	0.00537248	0.00326966	PIK3CA/EPS8/ABL1/GRB2/PTK2B/PRKCD/MTPN/PIK3R2	8
BP	GO:0033138	positive regulation of peptidyl-serine phosphorylation	6/194	108/18614	0.000941115	0.00541813	0.00329744	EGFR/PIK3CA/HSP90AA1/TGFB1/CD44/ARAF	6
BP	GO:0010766	negative regulation of sodium ion transport	3/194	19/18614	0.000955074	0.00547244	0.00333049	NEDD4/CAMK2D/PCSK9	3
BP	GO:0032930	positive regulation of superoxide anion generation	3/194	19/18614	0.000955074	0.00547244	0.00333049	PRKCD/TGFB1/CRP	3
BP	GO:0060438	trachea development	3/194	19/18614	0.000955074	0.00547244	0.00333049	CTNNB1/MAPK1/MAP2K2	3
BP	GO:0050803	regulation of synapse structure or activity	9/194	240/18614	0.000956621	0.00547266	0.00333062	ABL1/PTK2B/SEMA4D/CTNNB1/FYN/CDK5R1/NEDD4/RPS6KA5/TLR2	9
BP	GO:0008064	regulation of actin polymerization or depolymerization	7/194	149/18614	0.000967809	0.00552794	0.00336427	PIK3CA/EPS8/GRB2/PTK2B/PRKCD/MTPN/PIK3R2	7
BP	GO:0030038	contractile actin filament bundle assembly	6/194	109/18614	0.000987447	0.0056224	0.00342176	ABL1/SRC/PTK2B/LPAR1/PIK3R1/PIK3R2	6
BP	GO:0043149	stress fiber assembly	6/194	109/18614	0.000987447	0.0056224	0.00342176	ABL1/SRC/PTK2B/LPAR1/PIK3R1/PIK3R2	6
BP	GO:0019216	regulation of lipid metabolic process	11/194	344/18614	0.000999564	0.00568247	0.00345832	PLCG2/SRC/PTK2B/PRKCD/CAPN2/TGFB1/PIK3IP1/IRS1/PIK3CG/IRS2/STAT5B	11
BP	GO:1903038	negative regulation of leukocyte cell-cell adhesion	7/194	150/18614	0.0010064	0.00571238	0.00347651	ERBB2/CTLA4/CBLB/PAG1/DUSP3/CD86/PTPN2	7
BP	GO:0010907	positive regulation of glucose metabolic process	4/194	43/18614	0.00102738	0.00578619	0.00352144	SRC/IRS1/IRS2/PTPN2	4
BP	GO:0032735	positive regulation of interleukin-12 production	4/194	43/18614	0.00102738	0.00578619	0.00352144	PLCG2/TLR4/TIRAP/TLR2	4
BP	GO:0042554	superoxide anion generation	4/194	43/18614	0.00102738	0.00578619	0.00352144	PRKCD/TGFB1/CRP/NOX4	4
BP	GO:0060428	lung epithelium development	4/194	43/18614	0.00102738	0.00578619	0.00352144	ERRFI1/CTNNB1/MAP2K2/KRAS	4
BP	GO:0071548	response to dexamethasone	4/194	43/18614	0.00102738	0.00578619	0.00352144	PIK3CA/ERRFI1/CYP1B1/CLDN1	4
BP	GO:0014812	muscle cell migration	6/194	110/18614	0.00103551	0.00581394	0.00353833	CRK/SRC/CYP1B1/LPAR1/IGFBP3/TLR4	6
BP	GO:1901222	regulation of NIK/NF-kappaB signaling	6/194	110/18614	0.00103551	0.00581394	0.00353833	EGFR/MMP8/CD86/TLR4/CD14/TLR2	6
BP	GO:0045834	positive regulation of lipid metabolic process	7/194	151/18614	0.00104619	0.00586277	0.00356805	SRC/PTK2B/PRKCD/CAPN2/TGFB1/IRS1/IRS2	7
BP	GO:1904062	regulation of monoatomic cation transmembrane transport	11/194	346/18614	0.00104744	0.00586277	0.00356805	PLCG2/ABL1/PTK2B/SNTA1/FYN/NEDD4/CAMK2D/PLA2G1B/PCSK9/MMP9/PIK3CG	11
BP	GO:0010675	regulation of cellular carbohydrate metabolic process	7/194	152/18614	0.00108721	0.00607596	0.00369779	SRC/PTK2B/IGFBP3/IRS1/IRS2/STAT3/PTPN2	7
BP	GO:0046323	glucose import	5/194	75/18614	0.00111682	0.00620743	0.0037778	PLA2G1B/PIK3R1/APPL1/IRS1/IRS2	5
BP	GO:0001881	receptor recycling	4/194	44/18614	0.001121	0.00620743	0.0037778	ANXA2/CAMLG/PCSK9/PTPN2	4
BP	GO:0010828	positive regulation of glucose transmembrane transport	4/194	44/18614	0.001121	0.00620743	0.0037778	PIK3R1/APPL1/IRS1/IRS2	4
BP	GO:0032881	regulation of polysaccharide metabolic process	4/194	44/18614	0.001121	0.00620743	0.0037778	EGF/TGFB1/IRS1/IRS2	4
BP	GO:0045022	early endosome to late endosome transport	4/194	44/18614	0.001121	0.00620743	0.0037778	EZR/SRC/MAPK1/MAP2K2	4
BP	GO:1904646	cellular response to amyloid-beta	4/194	44/18614	0.001121	0.00620743	0.0037778	FYN/BACE1/TLR4/TLR6	4
BP	GO:0032368	regulation of lipid transport	7/194	153/18614	0.00112948	0.00624484	0.00380057	ANXA2/EGF/PRKCD/PLA2G4A/PCSK9/IRS2/TNFSF11	7
BP	GO:0071897	DNA biosynthetic process	8/194	198/18614	0.0011357	0.0062583	0.00380876	SH2B1/HSP90AA1/SRC/PTK2B/CYP1B1/CTNNB1/MAPK1/NOX4	8
BP	GO:0042177	negative regulation of protein catabolic process	6/194	112/18614	0.00113702	0.0062583	0.00380876	EGFR/ANXA2/CAMLG/FYN/TIMP2/TIMP1	6
BP	GO:0002703	regulation of leukocyte mediated immunity	9/194	246/18614	0.00113709	0.0062583	0.00380876	PLCG2/CRK/TGFB1/CXCL6/CD28/STAT5B/TLR4/TICAM2/TICAM1	9
BP	GO:0006650	glycerophospholipid metabolic process	10/194	297/18614	0.00114809	0.0063093	0.0038398	PIK3CA/PLCG2/CAPN2/PLA2G4A/PLA2G1B/PIK3R1/PIK3R3/PIK3R2/PIK3CB/PIK3CG	10
BP	GO:0046488	phosphatidylinositol metabolic process	7/194	154/18614	0.00117303	0.00643657	0.00391725	PIK3CA/PLCG2/PIK3R1/PIK3R3/PIK3R2/PIK3CB/PIK3CG	7
BP	GO:0051056	regulation of small GTPase mediated signal transduction	10/194	298/18614	0.00117742	0.00645089	0.00392597	EPS8/ABL1/CRK/SRC/CD2AP/CBL/LPAR1/PIK3CB/PIK3CG/KRAS	10
BP	GO:0042593	glucose homeostasis	9/194	248/18614	0.00120303	0.00658126	0.00400531	PIK3CA/CASR/PIK3R1/PIK3R2/IRS1/IRS2/STAT3/PTPN2/NOX4	9
BP	GO:0071248	cellular response to metal ion	8/194	200/18614	0.00121111	0.00661549	0.00402614	EGFR/PLCG2/CDH1/MAPK1/CAMK2D/BACE1/CLDN1/MMP9	8
BP	GO:0030890	positive regulation of B cell proliferation	4/194	45/18614	0.00122044	0.00664646	0.00404499	IRS2/TLR4/TIRAP/TICAM1	4
BP	GO:0060443	mammary gland morphogenesis	4/194	45/18614	0.00122044	0.00664646	0.00404499	ELF3/SRC/ESR1/PGR	4
BP	GO:0033500	carbohydrate homeostasis	9/194	249/18614	0.00123714	0.00672727	0.00409417	PIK3CA/CASR/PIK3R1/PIK3R2/IRS1/IRS2/STAT3/PTPN2/NOX4	9
BP	GO:0010827	regulation of glucose transmembrane transport	5/194	77/18614	0.00125726	0.00682647	0.00415455	PLA2G1B/PIK3R1/APPL1/IRS1/IRS2	5
BP	GO:0045017	glycerolipid biosynthetic process	9/194	250/18614	0.00127202	0.0068963	0.00419704	PIK3CA/PLCG2/CAPN2/PLA2G4A/PIK3R1/PIK3R3/PIK3R2/PIK3CB/PIK3CG	9
BP	GO:0007252	I-kappaB phosphorylation	3/194	21/18614	0.00129094	0.00697802	0.00424677	PLCG2/TLR4/TLR2	3
BP	GO:1903209	positive regulation of oxidative stress-induced cell death	3/194	21/18614	0.00129094	0.00697802	0.00424677	ABL1/TLR4/TLR6	3
BP	GO:0035710	CD4-positive, alpha-beta T cell activation	6/194	115/18614	0.00130338	0.00703476	0.00428131	CBLB/CD28/CD86/STAT3/NFKBIZ/IL6R	6
BP	GO:0030902	hindbrain development	7/194	157/18614	0.00131163	0.00706875	0.004302	EGF/ABL1/CRK/CTNNB1/CDK5R1/MTPN/LPAR1	7
BP	GO:1901861	regulation of muscle tissue development	4/194	46/18614	0.0013259	0.00712448	0.00433591	ERBB3/CTNNB1/MTPN/TGFB1	4
BP	GO:2000273	positive regulation of signaling receptor activity	4/194	46/18614	0.0013259	0.00712448	0.00433591	EGF/TGFA/BTC/HBEGF	4
BP	GO:0071346	cellular response to type II interferon	6/194	116/18614	0.00136277	0.00731179	0.00444991	CLDN1/CCL7/STAT1/PTPN2/TLR4/TLR2	6
BP	GO:0043281	regulation of cysteine-type endopeptidase activity involved in apoptotic process	8/194	204/18614	0.00137389	0.00736058	0.0044796	SRC/RPS6KA1/RPS6KA3/MMP9/CD44/MAP2K5/NDUFA13/S100A8	8
BP	GO:0031589	cell-substrate adhesion	11/194	359/18614	0.00140705	0.00751148	0.00457144	ABL1/CRK/SRC/PTK2B/CTNNB1/PTPRA/DUSP3/MMP14/CD44/PIK3R1/PIK3CB	11
BP	GO:0042310	vasoconstriction	5/194	79/18614	0.00141034	0.00751148	0.00457144	ABL1/SNTA1/CASR/MMP2/CRP	5
BP	GO:0045913	positive regulation of carbohydrate metabolic process	5/194	79/18614	0.00141034	0.00751148	0.00457144	EGF/SRC/IRS1/IRS2/PTPN2	5
BP	GO:1903201	regulation of oxidative stress-induced cell death	5/194	79/18614	0.00141034	0.00751148	0.00457144	ABL1/CTNNB1/FYN/TLR4/TLR6	5
BP	GO:0045646	regulation of erythrocyte differentiation	4/194	47/18614	0.00143755	0.00762282	0.0046392	ETS1/STAT3/STAT5B/STAT1	4
BP	GO:0051972	regulation of telomerase activity	4/194	47/18614	0.00143755	0.00762282	0.0046392	HSP90AA1/SRC/CTNNB1/MAPK1	4
BP	GO:0098927	vesicle-mediated transport between endosomal compartments	4/194	47/18614	0.00143755	0.00762282	0.0046392	EZR/SRC/MAPK1/MAP2K2	4
BP	GO:0008654	phospholipid biosynthetic process	9/194	255/18614	0.00145857	0.00772296	0.00470014	PIK3CA/PLCG2/CAPN2/PLA2G4A/PIK3R1/PIK3R3/PIK3R2/PIK3CB/PIK3CG	9
BP	GO:0051701	biological process involved in interaction with host	8/194	206/18614	0.00146157	0.00772755	0.00470294	EGFR/CAV2/SRC/CBL/IFITM3/CLDN1/CD86/IDE	8
BP	GO:0002223	stimulatory C-type lectin receptor signaling pathway	3/194	22/18614	0.00148337	0.00774127	0.00471129	PLCG2/SRC/FYN	3
BP	GO:0032928	regulation of superoxide anion generation	3/194	22/18614	0.00148337	0.00774127	0.00471129	PRKCD/TGFB1/CRP	3
BP	GO:0045061	thymic T cell selection	3/194	22/18614	0.00148337	0.00774127	0.00471129	ZAP70/CD28/PTPN2	3
BP	GO:0048634	regulation of muscle organ development	3/194	22/18614	0.00148337	0.00774127	0.00471129	ERBB3/MTPN/TGFB1	3
BP	GO:0051767	nitric-oxide synthase biosynthetic process	3/194	22/18614	0.00148337	0.00774127	0.00471129	STAT1/TLR4/TLR2	3
BP	GO:0051769	regulation of nitric-oxide synthase biosynthetic process	3/194	22/18614	0.00148337	0.00774127	0.00471129	STAT1/TLR4/TLR2	3
BP	GO:0060444	branching involved in mammary gland duct morphogenesis	3/194	22/18614	0.00148337	0.00774127	0.00471129	SRC/ESR1/PGR	3
BP	GO:1990840	response to lectin	3/194	22/18614	0.00148337	0.00774127	0.00471129	PLCG2/SRC/FYN	3
BP	GO:1990858	cellular response to lectin	3/194	22/18614	0.00148337	0.00774127	0.00471129	PLCG2/SRC/FYN	3
BP	GO:0050830	defense response to Gram-positive bacterium	6/194	118/18614	0.00148773	0.00775288	0.00471835	PLA2G1B/IL17F/CRP/TIRAP/MYD88/TLR2	6
BP	GO:0002720	positive regulation of cytokine production involved in immune response	5/194	80/18614	0.00149184	0.00776313	0.00472459	PLCG2/TLR4/TICAM2/MYD88/TICAM1	5
BP	GO:0035051	cardiocyte differentiation	7/194	161/18614	0.001516	0.00787754	0.00479422	EGFR/NRG1/MAPK1/NEB/TGFB1/FRS2/NOX4	7
BP	GO:0002718	regulation of cytokine production involved in immune response	6/194	119/18614	0.00155339	0.00800309	0.00487063	PLCG2/TGFB1/TLR4/TICAM2/MYD88/TICAM1	6
BP	GO:0046632	alpha-beta T cell differentiation	6/194	119/18614	0.00155339	0.00800309	0.00487063	ABL1/ZAP70/CD86/STAT3/NFKBIZ/IL6R	6
BP	GO:0002673	regulation of acute inflammatory response	4/194	48/18614	0.0015556	0.00800309	0.00487063	OSMR/PIK3CG/IL6ST/TNFSF11	4
BP	GO:0030850	prostate gland development	4/194	48/18614	0.0015556	0.00800309	0.00487063	ESR1/CTNNB1/MMP2/FRS2	4
BP	GO:0035850	epithelial cell differentiation involved in kidney development	4/194	48/18614	0.0015556	0.00800309	0.00487063	CTNNB1/NPHS2/MMP9/STAT1	4
BP	GO:0045747	positive regulation of Notch signaling pathway	4/194	48/18614	0.0015556	0.00800309	0.00487063	SRC/TSPAN14/STAT3/IL6ST	4
BP	GO:0048538	thymus development	4/194	48/18614	0.0015556	0.00800309	0.00487063	ABL1/CTNNB1/MAPK1/MAP2K2	4
BP	GO:0030041	actin filament polymerization	7/194	162/18614	0.00157077	0.00806968	0.00491115	EPS8/ABL1/GRB2/PTK2B/PRKCD/MTPN/PIK3R2	7
BP	GO:2000628	regulation of miRNA metabolic process	5/194	81/18614	0.00157675	0.00808891	0.00492286	EGFR/ESR1/ETS1/TGFB1/STAT3	5
BP	GO:0045732	positive regulation of protein catabolic process	8/194	209/18614	0.00160135	0.00820353	0.00499261	EZR/HSP90AA1/RNF41/CBLB/NEDD4/PCSK9/IDE/NDUFA13	8
BP	GO:0043200	response to amino acid	6/194	120/18614	0.00162124	0.00828012	0.00503923	EGFR/PIK3CA/FYN/CAPN2/MMP2/MYD88	6
BP	GO:0071774	response to fibroblast growth factor	6/194	120/18614	0.00162124	0.00828012	0.00503923	GRB2/CTNNB1/CASR/ELK1/CD44/FRS2	6
BP	GO:0003015	heart process	9/194	259/18614	0.00162315	0.00828012	0.00503923	PIK3CA/HSP90AA1/SRC/SNTA1/FYN/CAMK2D/HBEGF/PIK3CG/NOX4	9
BP	GO:0002367	cytokine production involved in immune response	6/194	121/18614	0.00169132	0.00861154	0.00524092	PLCG2/TGFB1/TLR4/TICAM2/MYD88/TICAM1	6
BP	GO:1900120	regulation of receptor binding	3/194	23/18614	0.00169287	0.00861154	0.00524092	ANXA2/PCSK9/MMP9	3
BP	GO:0044403	biological process involved in symbiotic interaction	10/194	313/18614	0.00169583	0.00861453	0.00524275	EGFR/CAV2/SRC/CBL/IFITM3/CLDN1/CXCL6/CD86/IDE/MYD88	10
BP	GO:0060541	respiratory system development	8/194	211/18614	0.00170028	0.00862506	0.00524916	ERRFI1/PGR/CTNNB1/MAPK1/MAP2K2/ELK1/MMP14/KRAS	8
BP	GO:0051051	negative regulation of transport	13/194	483/18614	0.00171287	0.00867678	0.00528063	ANXA2/EGF/NRG1/ERBB3/PTK2B/NEDD4/CAMK2D/PCSK9/MMP9/APPL1/IRS1/IRS2/TLR2	13
BP	GO:0072676	lymphocyte migration	6/194	122/18614	0.00176367	0.00892166	0.00542966	ABL1/CRK/PTK2B/ZAP70/CCL7/PIK3CG	6
BP	GO:1904894	positive regulation of receptor signaling pathway via STAT	4/194	50/18614	0.00181164	0.00915154	0.00556957	PTK2B/CYP1B1/TGFB1/IL6R	4
BP	GO:0001818	negative regulation of cytokine production	11/194	371/18614	0.00182359	0.00919909	0.00559851	ERRFI1/EZR/ERBIN/CD2AP/RPS6KA5/TGFB1/MMP8/MAP2K5/TLR4/TLR6/SIGIRR	11
BP	GO:0002053	positive regulation of mesenchymal cell proliferation	3/194	24/18614	0.00191996	0.00964499	0.00586988	CTNNB1/IRS2/STAT1	3
BP	GO:0035458	cellular response to interferon-beta	3/194	24/18614	0.00191996	0.00964499	0.00586988	CAPN2/STAT1/NDUFA13	3
BP	GO:0072202	cell differentiation involved in metanephros development	3/194	24/18614	0.00191996	0.00964499	0.00586988	CTNNB1/NPHS2/STAT1	3
BP	GO:0051250	negative regulation of lymphocyte activation	7/194	168/18614	0.00193258	0.009695	0.00590031	ERBB2/CTLA4/CBLB/PAG1/DUSP3/CD86/PTPN2	7
BP	GO:1902895	positive regulation of miRNA transcription	4/194	51/18614	0.00194999	0.00975535	0.00593704	EGFR/ETS1/TGFB1/STAT3	4
BP	GO:1904707	positive regulation of vascular associated smooth muscle cell proliferation	4/194	51/18614	0.00194999	0.00975535	0.00593704	SRC/MMP2/MMP9/FRS2	4
BP	GO:0002832	negative regulation of response to biotic stimulus	6/194	125/18614	0.00199487	0.00996611	0.00606531	CRK/ERBIN/A2M/TGFB1/PTPN2/SIGIRR	6
BP	GO:0034250	positive regulation of amide metabolic process	7/194	169/18614	0.00199869	0.00997146	0.00606856	ERBB2/PTK2B/POLR2D/POLR2G/CYP1B1/PRKCD/CD28	7
BP	GO:1902903	regulation of supramolecular fiber organization	11/194	376/18614	0.00202453	0.0100865	0.00613857	PIK3CA/EPS8/ABL1/GRB2/PTK2B/PRKCD/CDK5R1/MTPN/LPAR1/PIK3R1/PIK3R2	11
BP	GO:0060425	lung morphogenesis	4/194	52/18614	0.00209549	0.0104257	0.00634503	CTNNB1/MAPK1/MAP2K2/KRAS	4
BP	GO:0009416	response to light stimulus	10/194	323/18614	0.00213442	0.0106048	0.00645403	EGFR/PRKCD/NEDD4/ELK1/MMP2/MMP9/TIMP1/MMP1/PIK3R1/KRAS	10
BP	GO:0048145	regulation of fibroblast proliferation	5/194	87/18614	0.00216271	0.0106989	0.00651128	EGFR/ABL1/ESR1/CTNNB1/PLA2G1B	5
BP	GO:0045649	regulation of macrophage differentiation	3/194	25/18614	0.00216515	0.0106989	0.00651128	TGFB1/PRKCA/PTPN2	3
BP	GO:0046628	positive regulation of insulin receptor signaling pathway	3/194	25/18614	0.00216515	0.0106989	0.00651128	SRC/IRS1/PTPN2	3
BP	GO:2000209	regulation of anoikis	3/194	25/18614	0.00216515	0.0106989	0.00651128	PIK3CA/SRC/PIK3R3	3
BP	GO:2001233	regulation of apoptotic signaling pathway	11/194	381/18614	0.00224316	0.0110693	0.0067367	SRC/CTNNB1/PRKCD/MMP9/CD44/PIK3CB/PDIA3/MAP2K5/PTPN2/NDUFA13/S100A8	11
BP	GO:0048146	positive regulation of fibroblast proliferation	4/194	53/18614	0.00224832	0.0110797	0.00674304	EGFR/ABL1/ESR1/PLA2G1B	4
BP	GO:0099072	regulation of postsynaptic membrane neurotransmitter receptor levels	5/194	88/18614	0.00227394	0.0111907	0.00681061	EPS8/ERBB2/HSP90AA1/ERBIN/LPAR1	5
BP	GO:2001242	regulation of intrinsic apoptotic signaling pathway	7/194	173/18614	0.0022808	0.0112093	0.00682192	SRC/MMP9/CD44/PIK3CB/PTPN2/NDUFA13/S100A8	7
BP	GO:0009410	response to xenobiotic stimulus	12/194	440/18614	0.00229784	0.0112778	0.00686358	TGFA/CDH1/ABL1/HSP90AA1/SRC/PTK2B/CYP1B1/CTNNB1/DUSP6/MMP2/NFKBIZ/STAT1	12
BP	GO:0044242	cellular lipid catabolic process	8/194	222/18614	0.00233415	0.0114282	0.00695512	PLCG2/CYP1B1/PRKCD/PLA2G4A/NEU1/IRS1/PIK3CG/IRS2	8
BP	GO:1902074	response to salt	11/194	383/18614	0.00233581	0.0114282	0.00695512	PIK3CA/PLCG2/CDH1/HSP90AA1/PTK2B/FYN/CASR/CDK5R1/NEDD4/CAMK2D/CLDN1	11
BP	GO:0046683	response to organophosphorus	6/194	129/18614	0.00233794	0.0114282	0.00695512	EZR/PTK2B/CYP1B1/LPAR1/PIK3CG/STAT1	6
BP	GO:0002440	production of molecular mediator of immune response	10/194	328/18614	0.00238569	0.0116165	0.0070697	PLCG2/TGFB1/CD28/CD86/NFKBIZ/IL17F/TLR4/TICAM2/MYD88/TICAM1	10
BP	GO:0032945	negative regulation of mononuclear cell proliferation	5/194	89/18614	0.00238927	0.0116165	0.0070697	ERBB2/CTLA4/CBLB/CD86/CRP	5
BP	GO:0051591	response to cAMP	5/194	89/18614	0.00238927	0.0116165	0.0070697	EZR/PTK2B/CYP1B1/PIK3CG/STAT1	5
BP	GO:0071229	cellular response to acid chemical	5/194	89/18614	0.00238927	0.0116165	0.0070697	EGFR/PIK3CA/FYN/CAPN2/MMP2	5
BP	GO:0030857	negative regulation of epithelial cell differentiation	4/194	54/18614	0.00240866	0.0116951	0.00711754	CTNNB1/MMP9/KRAS/STAT1	4
BP	GO:0010954	positive regulation of protein processing	3/194	26/18614	0.00242892	0.0117121	0.00712791	ANXA2/SRC/MMP14	3
BP	GO:0032816	positive regulation of natural killer cell activation	3/194	26/18614	0.00242892	0.0117121	0.00712791	STAT5B/TICAM2/TICAM1	3
BP	GO:0033598	mammary gland epithelial cell proliferation	3/194	26/18614	0.00242892	0.0117121	0.00712791	ESR1/MAPK1/TNFSF11	3
BP	GO:0060740	prostate gland epithelium morphogenesis	3/194	26/18614	0.00242892	0.0117121	0.00712791	ESR1/MMP2/FRS2	3
BP	GO:0030833	regulation of actin filament polymerization	6/194	130/18614	0.00243025	0.0117121	0.00712791	EPS8/GRB2/PTK2B/PRKCD/MTPN/PIK3R2	6
BP	GO:0046486	glycerolipid metabolic process	11/194	385/18614	0.00243155	0.0117121	0.00712791	PIK3CA/PLCG2/CAPN2/PLA2G4A/PLA2G1B/PCSK9/PIK3R1/PIK3R3/PIK3R2/PIK3CB/PIK3CG	11
BP	GO:0051258	protein polymerization	9/194	276/18614	0.00249671	0.01201	0.00730923	EPS8/ABL1/GRB2/HSP90AA1/PTK2B/PRKCD/CDK5R1/MTPN/PIK3R2	9
BP	GO:0050829	defense response to Gram-negative bacterium	5/194	90/18614	0.0025088	0.0120522	0.00733488	CXCL6/NFKBIZ/IL17F/IL6R/TLR4	5
BP	GO:0050866	negative regulation of cell activation	8/194	225/18614	0.00253571	0.0121654	0.00740378	ERBB2/CTLA4/CBLB/PRKCD/PAG1/DUSP3/CD86/PTPN2	8
BP	GO:0060759	regulation of response to cytokine stimulus	7/194	177/18614	0.00259271	0.0124224	0.00756021	MAP2K5/PTPN2/TLR4/TICAM2/SIGIRR/IRAK2/TLR2	7
BP	GO:0007265	Ras protein signal transduction	10/194	333/18614	0.00266023	0.0127123	0.00773665	EPS8/ABL1/CRK/GRB2/SRC/CBL/LPAR1/PIK3CB/PIK3CG/KRAS	10
BP	GO:0070482	response to oxygen levels	10/194	333/18614	0.00266023	0.0127123	0.00773665	SRC/PTK2B/CBL/CASR/CAPN2/MMP2/LPAR1/MMP14/PIK3CB/TLR2	10
BP	GO:0002092	positive regulation of receptor internalization	3/194	27/18614	0.00271174	0.0128568	0.00782458	EGF/PLCG2/PCSK9	3
BP	GO:0009651	response to salt stress	3/194	27/18614	0.00271174	0.0128568	0.00782458	HSP90AA1/PTK2B/CLDN1	3
BP	GO:0032682	negative regulation of chemokine production	3/194	27/18614	0.00271174	0.0128568	0.00782458	ERBIN/MAP2K5/SIGIRR	3
BP	GO:0036010	protein localization to endosome	3/194	27/18614	0.00271174	0.0128568	0.00782458	EGF/EZR/TOLLIP	3
BP	GO:0050996	positive regulation of lipid catabolic process	3/194	27/18614	0.00271174	0.0128568	0.00782458	PRKCD/IRS1/IRS2	3
BP	GO:0062149	detection of stimulus involved in sensory perception of pain	3/194	27/18614	0.00271174	0.0128568	0.00782458	FYN/BACE1/MMP24	3
BP	GO:0060562	epithelial tube morphogenesis	10/194	334/18614	0.00271807	0.01287	0.0078326	EGF/ABL1/SRC/ESR1/PGR/CTNNB1/CASR/TGFB1/MMP14/KRAS	10
BP	GO:0070301	cellular response to hydrogen peroxide	5/194	93/18614	0.00289342	0.0136825	0.00832706	ABL1/SRC/CYP1B1/FYN/PRKCD	5
BP	GO:0001541	ovarian follicle development	4/194	57/18614	0.00293656	0.0138324	0.00841829	SRC/ESR1/MMP2/MMP14	4
BP	GO:0007566	embryo implantation	4/194	57/18614	0.00293656	0.0138324	0.00841829	MMP2/MMP9/TIMP1/RECK	4
BP	GO:0010676	positive regulation of cellular carbohydrate metabolic process	4/194	57/18614	0.00293656	0.0138324	0.00841829	SRC/IRS1/IRS2/PTPN2	4
BP	GO:0060512	prostate gland morphogenesis	3/194	28/18614	0.00301404	0.0141239	0.00859573	ESR1/MMP2/FRS2	3
BP	GO:0090314	positive regulation of protein targeting to membrane	3/194	28/18614	0.00301404	0.0141239	0.00859573	ERBB2/FYN/CDK5R1	3
BP	GO:1900078	positive regulation of cellular response to insulin stimulus	3/194	28/18614	0.00301404	0.0141239	0.00859573	SRC/IRS1/PTPN2	3
BP	GO:1903319	positive regulation of protein maturation	3/194	28/18614	0.00301404	0.0141239	0.00859573	ANXA2/SRC/MMP14	3
BP	GO:1900407	regulation of cellular response to oxidative stress	5/194	94/18614	0.00303061	0.0141833	0.00863184	ABL1/CTNNB1/FYN/TLR4/TLR6	5
BP	GO:0001101	response to acid chemical	6/194	136/18614	0.00304291	0.0142225	0.00865569	EGFR/PIK3CA/FYN/CAPN2/MMP2/MYD88	6
BP	GO:0061005	cell differentiation involved in kidney development	4/194	58/18614	0.00312876	0.0146049	0.00888845	CTNNB1/NPHS2/MMP9/STAT1	4
BP	GO:0010721	negative regulation of cell development	9/194	286/18614	0.0031634	0.0147476	0.0089753	CDH1/ERBB2/SEMA4D/CTNNB1/CTLA4/PIK3R1/PIAS3/PTPN2/TLR4	9
BP	GO:0002753	cytosolic pattern recognition receptor signaling pathway	5/194	95/18614	0.00317243	0.0147707	0.00898938	ERBIN/TLR4/TIRAP/MYD88/IRAK4	5
BP	GO:0016311	dephosphorylation	10/194	342/18614	0.00321789	0.0149632	0.0091065	SRC/SEMA4D/PRKCD/PTPRA/PTPRR/DUSP6/DUSP3/TGFB1/PTPN2/PTPRT	10
BP	GO:0002690	positive regulation of leukocyte chemotaxis	5/194	96/18614	0.00331898	0.0153366	0.00933376	PTK2B/MAPK1/CCL7/IL6R/TIRAP	5
BP	GO:0043502	regulation of muscle adaptation	5/194	96/18614	0.00331898	0.0153366	0.00933376	ERRFI1/CAMK2D/MTPN/PRKCA/IL6ST	5
BP	GO:0070664	negative regulation of leukocyte proliferation	5/194	96/18614	0.00331898	0.0153366	0.00933376	ERBB2/CTLA4/CBLB/CD86/CRP	5
BP	GO:0033619	membrane protein proteolysis	4/194	59/18614	0.00332936	0.0153366	0.00933376	TIMP2/BACE1/TGFB1/TIMP1	4
BP	GO:0006910	phagocytosis, recognition	3/194	29/18614	0.00333625	0.0153366	0.00933376	TUB/CRP/SFTPA1	3
BP	GO:0010575	positive regulation of vascular endothelial growth factor production	3/194	29/18614	0.00333625	0.0153366	0.00933376	CYP1B1/TGFB1/IL6ST	3
BP	GO:0010592	positive regulation of lamellipodium assembly	3/194	29/18614	0.00333625	0.0153366	0.00933376	PIK3CA/HSP90AA1/PIK3R1	3
BP	GO:0010800	positive regulation of peptidyl-threonine phosphorylation	3/194	29/18614	0.00333625	0.0153366	0.00933376	EGF/MAPK1/TGFB1	3
BP	GO:0044342	type B pancreatic cell proliferation	3/194	29/18614	0.00333625	0.0153366	0.00933376	ERRFI1/IGFBP3/IRS2	3
BP	GO:0001909	leukocyte mediated cytotoxicity	6/194	139/18614	0.00338931	0.0155608	0.00947019	CRK/SH2D1A/TGFB1/CXCL6/STAT5B/MYD88	6
BP	GO:1903169	regulation of calcium ion transmembrane transport	7/194	186/18614	0.00341403	0.0156545	0.00952721	PLCG2/ABL1/PTK2B/FYN/CAMK2D/PLA2G1B/PIK3CG	7
BP	GO:0044262	cellular carbohydrate metabolic process	9/194	290/18614	0.00346642	0.0158326	0.0096356	SRC/PTK2B/PLA2G4A/IGFBP3/IRS1/IRS2/STAT3/IL6ST/PTPN2	9
BP	GO:0008593	regulation of Notch signaling pathway	5/194	97/18614	0.00347033	0.0158326	0.0096356	SRC/MMP14/TSPAN14/STAT3/IL6ST	5
BP	GO:0010586	miRNA metabolic process	5/194	97/18614	0.00347033	0.0158326	0.0096356	EGFR/ESR1/ETS1/TGFB1/STAT3	5
BP	GO:1903321	negative regulation of protein modification by small protein conjugation or removal	5/194	97/18614	0.00347033	0.0158326	0.0096356	ABL1/CAMLG/CTNNB1/FYN/PIAS3	5
BP	GO:2000630	positive regulation of miRNA metabolic process	4/194	60/18614	0.00353854	0.0161235	0.00981265	EGFR/ETS1/TGFB1/STAT3	4
BP	GO:0019932	second-messenger-mediated signaling	9/194	292/18614	0.00362626	0.0164832	0.0100316	EGFR/PLCG2/ERBB3/PTK2B/ZAP70/CAMK2D/LPAR1/RASD2/TNFSF11	9
BP	GO:0002275	myeloid cell activation involved in immune response	5/194	98/18614	0.00362659	0.0164832	0.0100316	PLCG2/CBL/PIK3CG/MYD88/TICAM1	5
BP	GO:0045727	positive regulation of translation	6/194	141/18614	0.00363602	0.0165054	0.0100451	ERBB2/PTK2B/POLR2D/POLR2G/CYP1B1/CD28	6
BP	GO:0007202	activation of phospholipase C activity	3/194	30/18614	0.00367878	0.0166371	0.0101252	EGFR/LPAR1/CD86	3
BP	GO:0060603	mammary gland duct morphogenesis	3/194	30/18614	0.00367878	0.0166371	0.0101252	SRC/ESR1/PGR	3
BP	GO:0072539	T-helper 17 cell differentiation	3/194	30/18614	0.00367878	0.0166371	0.0101252	STAT3/NFKBIZ/IL6R	3
BP	GO:0019229	regulation of vasoconstriction	4/194	61/18614	0.00375648	0.0169252	0.0103006	ABL1/SNTA1/CASR/MMP2	4
BP	GO:0050994	regulation of lipid catabolic process	4/194	61/18614	0.00375648	0.0169252	0.0103006	PRKCD/IRS1/PIK3CG/IRS2	4
BP	GO:1905517	macrophage migration	4/194	61/18614	0.00375648	0.0169252	0.0103006	PTK2B/MAPK1/MMP2/MMP14	4
BP	GO:0003300	cardiac muscle hypertrophy	5/194	99/18614	0.00378783	0.0170241	0.0103608	ERRFI1/CAMK2D/MTPN/PRKCA/IL6ST	5
BP	GO:2001243	negative regulation of intrinsic apoptotic signaling pathway	5/194	99/18614	0.00378783	0.0170241	0.0103608	SRC/MMP9/CD44/PIK3CB/NDUFA13	5
BP	GO:0007517	muscle organ development	10/194	351/18614	0.00386507	0.0173498	0.0105589	CAV2/NRG1/ERBB3/CTNNB1/NEB/MTPN/TGFB1/HBEGF/COL6A3/KRAS	10
BP	GO:0033135	regulation of peptidyl-serine phosphorylation	6/194	143/18614	0.00389583	0.0174662	0.0106298	EGFR/PIK3CA/HSP90AA1/TGFB1/CD44/ARAF	6
BP	GO:0050777	negative regulation of immune response	7/194	191/18614	0.00394871	0.0176814	0.0107608	CRK/SRC/FYN/CTLA4/A2M/TGFB1/PTPN2	7
BP	GO:0043030	regulation of macrophage activation	4/194	62/18614	0.00398335	0.0178146	0.0108418	PLA2G4A/MMP8/TLR4/TLR6	4
BP	GO:0031346	positive regulation of cell projection organization	10/194	353/18614	0.00402201	0.0179653	0.0109336	PIK3CA/EPS8/ABL1/HSP90AA1/SRC/PTK2B/SEMA4D/FYN/MAP2K2/PIK3R1	10
BP	GO:0010464	regulation of mesenchymal cell proliferation	3/194	31/18614	0.00404199	0.0179661	0.010934	CTNNB1/IRS2/STAT1	3
BP	GO:0071276	cellular response to cadmium ion	3/194	31/18614	0.00404199	0.0179661	0.010934	EGFR/MAPK1/MMP9	3
BP	GO:0150117	positive regulation of cell-substrate junction organization	3/194	31/18614	0.00404199	0.0179661	0.010934	ABL1/DUSP3/PIK3R1	3
BP	GO:1903203	regulation of oxidative stress-induced neuron death	3/194	31/18614	0.00404199	0.0179661	0.010934	CTNNB1/TLR4/TLR6	3
BP	GO:0010573	vascular endothelial growth factor production	4/194	63/18614	0.00421931	0.0187083	0.0113858	CYP1B1/TGFB1/IL6ST/IL6R	4
BP	GO:0032731	positive regulation of interleukin-1 beta production	4/194	63/18614	0.00421931	0.0187083	0.0113858	STAT3/TLR4/TLR6/MYD88	4
BP	GO:0014897	striated muscle hypertrophy	5/194	102/18614	0.00430234	0.0190532	0.0115957	ERRFI1/CAMK2D/MTPN/PRKCA/IL6ST	5
BP	GO:0002313	mature B cell differentiation involved in immune response	3/194	32/18614	0.00442627	0.0195781	0.0119151	PLCG2/PTK2B/NFKBIZ	3
BP	GO:0048863	stem cell differentiation	8/194	247/18614	0.00446236	0.0196515	0.0119598	ABL1/NRG1/SEMA4D/ESR1/CTNNB1/MAPK1/A2M/STAT3	8
BP	GO:0071695	anatomical structure maturation	8/194	247/18614	0.00446236	0.0196515	0.0119598	RND1/PTK2B/SEMA4D/PGR/CTNNB1/CDK5R1/MMP2/RECK	8
BP	GO:0032615	interleukin-12 production	4/194	64/18614	0.00446453	0.0196515	0.0119598	PLCG2/TLR4/TIRAP/TLR2	4
BP	GO:0032655	regulation of interleukin-12 production	4/194	64/18614	0.00446453	0.0196515	0.0119598	PLCG2/TLR4/TIRAP/TLR2	4
BP	GO:0010906	regulation of glucose metabolic process	5/194	103/18614	0.0044844	0.0196674	0.0119694	SRC/IGFBP3/IRS1/IRS2/PTPN2	5
BP	GO:0048144	fibroblast proliferation	5/194	103/18614	0.0044844	0.0196674	0.0119694	EGFR/ABL1/ESR1/CTNNB1/PLA2G1B	5
BP	GO:1902882	regulation of response to oxidative stress	5/194	103/18614	0.0044844	0.0196674	0.0119694	ABL1/CTNNB1/FYN/TLR4/TLR6	5
BP	GO:0001765	membrane raft assembly	2/194	10/18614	0.00460266	0.0200286	0.0121893	ANXA2/CAV2	2
BP	GO:0010572	positive regulation of platelet activation	2/194	10/18614	0.00460266	0.0200286	0.0121893	PLA2G4A/TLR4	2
BP	GO:0032377	regulation of intracellular lipid transport	2/194	10/18614	0.00460266	0.0200286	0.0121893	ANXA2/PCSK9	2
BP	GO:0033085	negative regulation of T cell differentiation in thymus	2/194	10/18614	0.00460266	0.0200286	0.0121893	ERBB2/PTPN2	2
BP	GO:0035747	natural killer cell chemotaxis	2/194	10/18614	0.00460266	0.0200286	0.0121893	CCL7/PIK3CG	2
BP	GO:0060525	prostate glandular acinus development	2/194	10/18614	0.00460266	0.0200286	0.0121893	ESR1/FRS2	2
BP	GO:0002705	positive regulation of leukocyte mediated immunity	6/194	148/18614	0.00460541	0.0200286	0.0121893	PLCG2/TGFB1/CD28/STAT5B/TICAM2/TICAM1	6
BP	GO:0014896	muscle hypertrophy	5/194	104/18614	0.00467188	0.020269	0.0123356	ERRFI1/CAMK2D/MTPN/PRKCA/IL6ST	5
BP	GO:0050773	regulation of dendrite development	5/194	104/18614	0.00467188	0.020269	0.0123356	ABL1/CRK/SEMA4D/NEDD4/SARM1	5
BP	GO:0006470	protein dephosphorylation	8/194	249/18614	0.00468167	0.0202873	0.0123467	PRKCD/PTPRA/PTPRR/DUSP6/DUSP3/TGFB1/PTPN2/PTPRT	8
BP	GO:1905330	regulation of morphogenesis of an epithelium	4/194	65/18614	0.00471917	0.0204253	0.0124307	EGF/ABL1/ESR1/CTNNB1	4
BP	GO:0006959	humoral immune response	8/194	250/18614	0.00479439	0.0207262	0.0126138	SH2D1A/PLA2G1B/A2M/CXCL6/CXCL5/PRSS2/CD28/IL17F	8
BP	GO:0090279	regulation of calcium ion import	3/194	33/18614	0.00483195	0.0207894	0.0126523	EGF/CTNNB1/CASR	3
BP	GO:1901889	negative regulation of cell junction assembly	3/194	33/18614	0.00483195	0.0207894	0.0126523	SRC/MMP14/TLR2	3
BP	GO:1905207	regulation of cardiocyte differentiation	3/194	33/18614	0.00483195	0.0207894	0.0126523	EGFR/TGFB1/FRS2	3
BP	GO:2000191	regulation of fatty acid transport	3/194	33/18614	0.00483195	0.0207894	0.0126523	PLA2G4A/IRS2/TNFSF11	3
BP	GO:0007264	small GTPase mediated signal transduction	12/194	483/18614	0.00484892	0.0208377	0.0126817	EPS8/ABL1/CRK/GRB2/RND1/SRC/CD2AP/CBL/LPAR1/PIK3CB/PIK3CG/KRAS	12
BP	GO:0021549	cerebellum development	5/194	105/18614	0.00486487	0.0208568	0.0126933	ABL1/CRK/CDK5R1/MTPN/LPAR1	5
BP	GO:0042102	positive regulation of T cell proliferation	5/194	105/18614	0.00486487	0.0208568	0.0126933	ZAP70/CD28/CD86/STAT5B/IL6ST	5
BP	GO:0036293	response to decreased oxygen levels	9/194	306/18614	0.0049137	0.0210413	0.0128056	SRC/PTK2B/CBL/CASR/CAPN2/MMP2/MMP14/PIK3CB/TLR2	9
BP	GO:0001655	urogenital system development	4/194	66/18614	0.0049834	0.0213146	0.0129719	ESR1/CTNNB1/MMP2/FRS2	4
BP	GO:0060537	muscle tissue development	11/194	426/18614	0.00520477	0.0222069	0.013515	ABL1/CAV2/NRG1/ERBB3/CTNNB1/NEB/MTPN/TGFB1/FRS2/KRAS/NOX4	11
BP	GO:0001935	endothelial cell proliferation	7/194	201/18614	0.00520628	0.0222069	0.013515	EGF/CAV2/MMP14/PIK3CB/PRKCA/STAT3/STAT1	7
BP	GO:0051205	protein insertion into membrane	4/194	67/18614	0.00525738	0.0222069	0.013515	EGFR/CAMLG/HSP90AA1/NDUFA13	4
BP	GO:1902305	regulation of sodium ion transmembrane transport	4/194	67/18614	0.00525738	0.0222069	0.013515	SNTA1/NEDD4/CAMK2D/PCSK9	4
BP	GO:0006691	leukotriene metabolic process	3/194	34/18614	0.00525936	0.0222069	0.013515	PLA2G4A/PLA2G1B/TLR2	3
BP	GO:0034121	regulation of toll-like receptor signaling pathway	3/194	34/18614	0.00525936	0.0222069	0.013515	ESR1/TLR2/SARM1	3
BP	GO:0036475	neuron death in response to oxidative stress	3/194	34/18614	0.00525936	0.0222069	0.013515	CTNNB1/TLR4/TLR6	3
BP	GO:0051450	myoblast proliferation	3/194	34/18614	0.00525936	0.0222069	0.013515	ABL1/SRC/CTNNB1	3
BP	GO:0051973	positive regulation of telomerase activity	3/194	34/18614	0.00525936	0.0222069	0.013515	HSP90AA1/CTNNB1/MAPK1	3
BP	GO:0090313	regulation of protein targeting to membrane	3/194	34/18614	0.00525936	0.0222069	0.013515	ERBB2/FYN/CDK5R1	3
BP	GO:0090322	regulation of superoxide metabolic process	3/194	34/18614	0.00525936	0.0222069	0.013515	PRKCD/TGFB1/CRP	3
BP	GO:0005976	polysaccharide metabolic process	5/194	107/18614	0.00526771	0.0222163	0.0135207	EGF/TGFB1/IRS1/IRS2/IL6ST	5
BP	GO:0002695	negative regulation of leukocyte activation	7/194	202/18614	0.00534685	0.0224977	0.013692	ERBB2/CTLA4/CBLB/PAG1/DUSP3/CD86/PTPN2	7
BP	GO:0031032	actomyosin structure organization	7/194	202/18614	0.00534685	0.0224977	0.013692	ABL1/SRC/PTK2B/NEB/LPAR1/PIK3R1/PIK3R2	7
BP	GO:0046718	viral entry into host cell	6/194	153/18614	0.00540599	0.0227202	0.0138273	EGFR/CAV2/IFITM3/CLDN1/CD86/IDE	6
BP	GO:0002460	adaptive immune response based on somatic recombination of immune receptors built from immunoglobulin superfamily domains	9/194	311/18614	0.00545096	0.0228827	0.0139262	PRKCD/PLA2G4A/TGFB1/CD28/STAT3/NFKBIZ/IL6R/TLR4/MYD88	9
BP	GO:0014013	regulation of gliogenesis	5/194	108/18614	0.00547774	0.0229685	0.0139785	CTNNB1/TGFB1/KRAS/IL6ST/TLR2	5
BP	GO:0016925	protein sumoylation	4/194	68/18614	0.00554126	0.0229753	0.0139826	CTNNB1/RASD2/PIAS3/TOLLIP	4
BP	GO:0048645	animal organ formation	4/194	68/18614	0.00554126	0.0229753	0.0139826	CTNNB1/MAPK1/MAP2K2/FRS2	4
BP	GO:2000401	regulation of lymphocyte migration	4/194	68/18614	0.00554126	0.0229753	0.0139826	ABL1/CRK/PTK2B/CCL7	4
BP	GO:0032000	positive regulation of fatty acid beta-oxidation	2/194	11/18614	0.00558704	0.0229753	0.0139826	IRS1/IRS2	2
BP	GO:0033234	negative regulation of protein sumoylation	2/194	11/18614	0.00558704	0.0229753	0.0139826	CTNNB1/PIAS3	2
BP	GO:0034350	regulation of glial cell apoptotic process	2/194	11/18614	0.00558704	0.0229753	0.0139826	PRKCD/PRKCA	2
BP	GO:0045060	negative thymic T cell selection	2/194	11/18614	0.00558704	0.0229753	0.0139826	ZAP70/CD28	2
BP	GO:0060020	Bergmann glial cell differentiation	2/194	11/18614	0.00558704	0.0229753	0.0139826	ABL1/MAPK1	2
BP	GO:0070673	response to interleukin-18	2/194	11/18614	0.00558704	0.0229753	0.0139826	CLDN1/TICAM2	2
BP	GO:0070944	neutrophil-mediated killing of bacterium	2/194	11/18614	0.00558704	0.0229753	0.0139826	CXCL6/MYD88	2
BP	GO:0072584	caveolin-mediated endocytosis	2/194	11/18614	0.00558704	0.0229753	0.0139826	SRC/MAPK1	2
BP	GO:0086100	endothelin receptor signaling pathway	2/194	11/18614	0.00558704	0.0229753	0.0139826	PTK2B/BCAR1	2
BP	GO:0090557	establishment of endothelial intestinal barrier	2/194	11/18614	0.00558704	0.0229753	0.0139826	CLDN1/MYD88	2
BP	GO:1904464	regulation of matrix metallopeptidase secretion	2/194	11/18614	0.00558704	0.0229753	0.0139826	TLR4/TLR2	2
BP	GO:1990773	matrix metallopeptidase secretion	2/194	11/18614	0.00558704	0.0229753	0.0139826	TLR4/TLR2	2
BP	GO:2000392	regulation of lamellipodium morphogenesis	2/194	11/18614	0.00558704	0.0229753	0.0139826	SRC/CD44	2
BP	GO:2000644	regulation of receptor catabolic process	2/194	11/18614	0.00558704	0.0229753	0.0139826	ANXA2/PCSK9	2
BP	GO:1902075	cellular response to salt	7/194	204/18614	0.00563652	0.0231525	0.0140905	PIK3CA/PLCG2/CDH1/FYN/CDK5R1/CAMK2D/CLDN1	7
BP	GO:0002793	positive regulation of peptide secretion	5/194	109/18614	0.00569362	0.0232912	0.0141749	BLK/CASR/IRS2/TNFSF11/S100A8	5
BP	GO:0033209	tumor necrosis factor-mediated signaling pathway	5/194	109/18614	0.00569362	0.0232912	0.0141749	PTK2B/PIAS3/STAT1/TNFSF11/PTPN2	5
BP	GO:1904035	regulation of epithelial cell apoptotic process	5/194	109/18614	0.00569362	0.0232912	0.0141749	ABL1/BTC/ESR1/PLA2G1B/PAK4	5
BP	GO:0030212	hyaluronan metabolic process	3/194	35/18614	0.00570882	0.0232912	0.0141749	EGF/TGFB1/CD44	3
BP	GO:0043276	anoikis	3/194	35/18614	0.00570882	0.0232912	0.0141749	PIK3CA/SRC/PIK3R3	3
BP	GO:0071398	cellular response to fatty acid	3/194	35/18614	0.00570882	0.0232912	0.0141749	SRC/CLDN1/IRS1	3
BP	GO:0007004	telomere maintenance via telomerase	4/194	69/18614	0.0058352	0.0237268	0.01444	HSP90AA1/SRC/CTNNB1/MAPK1	4
BP	GO:0014015	positive regulation of gliogenesis	4/194	69/18614	0.0058352	0.0237268	0.01444	TGFB1/KRAS/IL6ST/TLR2	4
BP	GO:0042093	T-helper cell differentiation	4/194	69/18614	0.0058352	0.0237268	0.01444	CD86/STAT3/NFKBIZ/IL6R	4
BP	GO:0009306	protein secretion	10/194	373/18614	0.00588517	0.0239031	0.0145473	BLK/EZR/CD2AP/CASR/PLA2G1B/TGFB1/IRS1/IRS2/TLR4/TLR2	10
BP	GO:0014706	striated muscle tissue development	8/194	259/18614	0.00590506	0.0239571	0.0145801	ABL1/NRG1/ERBB3/NEB/MTPN/TGFB1/FRS2/NOX4	8
BP	GO:0090263	positive regulation of canonical Wnt signaling pathway	5/194	110/18614	0.00591544	0.0239724	0.0145894	EGFR/EGF/SRC/TGFB1/RECK	5
BP	GO:0008643	carbohydrate transport	6/194	156/18614	0.00593271	0.0240156	0.0146157	EZR/PLA2G1B/PIK3R1/APPL1/IRS1/IRS2	6
BP	GO:0035592	establishment of protein localization to extracellular region	10/194	374/18614	0.00599349	0.0242346	0.014749	BLK/EZR/CD2AP/CASR/PLA2G1B/TGFB1/IRS1/IRS2/TLR4/TLR2	10
BP	GO:0010876	lipid localization	12/194	497/18614	0.00605064	0.0244384	0.014873	ANXA2/EGF/PRKCD/PLA2G4A/PLA2G1B/PCSK9/IRS2/STAT5B/CRP/TNFSF11/PTPN2/SFTPA1	12
BP	GO:0001678	intracellular glucose homeostasis	6/194	157/18614	0.00611633	0.0246762	0.0150178	PIK3CA/CASR/PIK3R1/PIK3R2/IRS2/NOX4	6
BP	GO:0000271	polysaccharide biosynthetic process	4/194	70/18614	0.00613935	0.0247025	0.0150338	EGF/TGFB1/IRS1/IRS2	4
BP	GO:0043627	response to estrogen	4/194	70/18614	0.00613935	0.0247025	0.0150338	HSP90AA1/ESR1/MMP2/MMP14	4
BP	GO:0051341	regulation of oxidoreductase activity	5/194	111/18614	0.00614327	0.0247025	0.0150338	EGFR/ABL1/PTK2B/PIK3CB/ECSIT	5
BP	GO:1903522	regulation of blood circulation	8/194	261/18614	0.0061765	0.0247977	0.0150917	ABL1/HSP90AA1/SNTA1/CASR/CAMK2D/MMP2/HBEGF/PIK3CG	8
BP	GO:1905332	positive regulation of morphogenesis of an epithelium	3/194	36/18614	0.00618062	0.0247977	0.0150917	EGF/ABL1/CTNNB1	3
BP	GO:0032611	interleukin-1 beta production	5/194	112/18614	0.00637721	0.0255299	0.0155374	ERRFI1/STAT3/TLR4/TLR6/MYD88	5
BP	GO:0032651	regulation of interleukin-1 beta production	5/194	112/18614	0.00637721	0.0255299	0.0155374	ERRFI1/STAT3/TLR4/TLR6/MYD88	5
BP	GO:0071383	cellular response to steroid hormone stimulus	7/194	209/18614	0.00641207	0.0256412	0.0156051	ERRFI1/SRC/ESR1/PGR/SAFB/CYP1B1/NEDD4	7
BP	GO:0002294	CD4-positive, alpha-beta T cell differentiation involved in immune response	4/194	71/18614	0.00645387	0.0257516	0.0156722	CD86/STAT3/NFKBIZ/IL6R	4
BP	GO:0072678	T cell migration	4/194	71/18614	0.00645387	0.0257516	0.0156722	ABL1/CRK/ZAP70/PIK3CG	4
BP	GO:0003337	mesenchymal to epithelial transition involved in metanephros morphogenesis	2/194	12/18614	0.00665868	0.0261942	0.0159416	CTNNB1/STAT1	2
BP	GO:0032957	inositol trisphosphate metabolic process	2/194	12/18614	0.00665868	0.0261942	0.0159416	PLCG2/PTK2B	2
BP	GO:0043383	negative T cell selection	2/194	12/18614	0.00665868	0.0261942	0.0159416	ZAP70/CD28	2
BP	GO:0051549	positive regulation of keratinocyte migration	2/194	12/18614	0.00665868	0.0261942	0.0159416	HBEGF/MMP9	2
BP	GO:0060442	branching involved in prostate gland morphogenesis	2/194	12/18614	0.00665868	0.0261942	0.0159416	ESR1/FRS2	2
BP	GO:0060788	ectodermal placode formation	2/194	12/18614	0.00665868	0.0261942	0.0159416	CTNNB1/FRS2	2
BP	GO:0070943	neutrophil-mediated killing of symbiont cell	2/194	12/18614	0.00665868	0.0261942	0.0159416	CXCL6/MYD88	2
BP	GO:0071514	genomic imprinting	2/194	12/18614	0.00665868	0.0261942	0.0159416	PIK3CA/CTR9	2
BP	GO:0071697	ectodermal placode morphogenesis	2/194	12/18614	0.00665868	0.0261942	0.0159416	CTNNB1/FRS2	2
BP	GO:0072182	regulation of nephron tubule epithelial cell differentiation	2/194	12/18614	0.00665868	0.0261942	0.0159416	CTNNB1/STAT1	2
BP	GO:1901731	positive regulation of platelet aggregation	2/194	12/18614	0.00665868	0.0261942	0.0159416	GP6/IL6ST	2
BP	GO:1902946	protein localization to early endosome	2/194	12/18614	0.00665868	0.0261942	0.0159416	EGF/EZR	2
BP	GO:1905668	positive regulation of protein localization to endosome	2/194	12/18614	0.00665868	0.0261942	0.0159416	EGF/EZR	2
BP	GO:0046466	membrane lipid catabolic process	3/194	37/18614	0.00667504	0.0262301	0.0159635	CYP1B1/PRKCD/NEU1	3
BP	GO:0002260	lymphocyte homeostasis	4/194	72/18614	0.0067789	0.0264947	0.0161245	ABL1/CAMLG/SIT1/STAT5B	4
BP	GO:0002287	alpha-beta T cell activation involved in immune response	4/194	72/18614	0.0067789	0.0264947	0.0161245	CD86/STAT3/NFKBIZ/IL6R	4
BP	GO:0002293	alpha-beta T cell differentiation involved in immune response	4/194	72/18614	0.0067789	0.0264947	0.0161245	CD86/STAT3/NFKBIZ/IL6R	4
BP	GO:0042130	negative regulation of T cell proliferation	4/194	72/18614	0.0067789	0.0264947	0.0161245	ERBB2/CTLA4/CBLB/CD86	4
BP	GO:0046635	positive regulation of alpha-beta T cell activation	4/194	72/18614	0.0067789	0.0264947	0.0161245	ZAP70/CD28/CD86/NFKBIZ	4
BP	GO:0046634	regulation of alpha-beta T cell activation	5/194	114/18614	0.00686372	0.0267685	0.0162911	ZAP70/CBLB/CD28/CD86/NFKBIZ	5
BP	GO:1904659	glucose transmembrane transport	5/194	114/18614	0.00686372	0.0267685	0.0162911	PLA2G1B/PIK3R1/APPL1/IRS1/IRS2	5
BP	GO:0071692	protein localization to extracellular region	10/194	382/18614	0.0069172	0.0269481	0.0164004	BLK/EZR/CD2AP/CASR/PLA2G1B/TGFB1/IRS1/IRS2/TLR4/TLR2	10
BP	GO:0030032	lamellipodium assembly	4/194	73/18614	0.00711458	0.0276058	0.0168007	PIK3CA/SH2B1/HSP90AA1/PIK3R1	4
BP	GO:1900076	regulation of cellular response to insulin stimulus	4/194	73/18614	0.00711458	0.0276058	0.0168007	SRC/PRKCD/IRS1/PTPN2	4
BP	GO:0022037	metencephalon development	5/194	115/18614	0.00711646	0.0276058	0.0168007	ABL1/CRK/CDK5R1/MTPN/LPAR1	5
BP	GO:0030518	intracellular steroid hormone receptor signaling pathway	5/194	115/18614	0.00711646	0.0276058	0.0168007	SRC/ESR1/PGR/SAFB/NEDD4	5
BP	GO:0002335	mature B cell differentiation	3/194	38/18614	0.00719234	0.0278109	0.0169255	PLCG2/PTK2B/NFKBIZ	3
BP	GO:0010742	macrophage derived foam cell differentiation	3/194	38/18614	0.00719234	0.0278109	0.0169255	TGFB1/STAT1/CRP	3
BP	GO:0140894	endolysosomal toll-like receptor signaling pathway	3/194	38/18614	0.00719234	0.0278109	0.0169255	TIRAP/MYD88/IRAK4	3
BP	GO:0045216	cell-cell junction organization	7/194	214/18614	0.00726455	0.0280602	0.0170773	CDH1/SRC/STRN/CTNNB1/CLDN1/TGFB1/PRKCA	7
BP	GO:0006801	superoxide metabolic process	4/194	74/18614	0.00746107	0.028758	0.0175019	PRKCD/TGFB1/CRP/NOX4	4
BP	GO:0032732	positive regulation of interleukin-1 production	4/194	74/18614	0.00746107	0.028758	0.0175019	STAT3/TLR4/TLR6/MYD88	4
BP	GO:0055074	calcium ion homeostasis	9/194	327/18614	0.00748058	0.0288026	0.0175291	PLCG2/ABL1/CAV2/PTK2B/CASR/CAMK2D/CCL7/PIK3CB/TNFSF11	9
BP	GO:0048638	regulation of developmental growth	9/194	328/18614	0.00762432	0.0293249	0.017847	PIK3CA/CDH1/ABL1/EZR/GDF15/SEMA4D/DUSP6/STAT3/STAT5B	9
BP	GO:0008645	hexose transmembrane transport	5/194	117/18614	0.00764133	0.0293592	0.0178678	PLA2G1B/PIK3R1/APPL1/IRS1/IRS2	5
BP	GO:0090077	foam cell differentiation	3/194	39/18614	0.00773276	0.0296791	0.0180625	TGFB1/STAT1/CRP	3
BP	GO:0048012	hepatocyte growth factor receptor signaling pathway	2/194	13/18614	0.00781568	0.029725	0.0180904	BCAR1/PTPN2	2
BP	GO:0061430	bone trabecula morphogenesis	2/194	13/18614	0.00781568	0.029725	0.0180904	SEMA4D/MMP2	2
BP	GO:0070424	regulation of nucleotide-binding oligomerization domain containing signaling pathway	2/194	13/18614	0.00781568	0.029725	0.0180904	ERBIN/TLR4	2
BP	GO:0071696	ectodermal placode development	2/194	13/18614	0.00781568	0.029725	0.0180904	CTNNB1/FRS2	2
BP	GO:0098693	regulation of synaptic vesicle cycle	2/194	13/18614	0.00781568	0.029725	0.0180904	CDK5R1/LPAR1	2
BP	GO:1900103	positive regulation of endoplasmic reticulum unfolded protein response	2/194	13/18614	0.00781568	0.029725	0.0180904	PIK3R1/PTPN2	2
BP	GO:1905666	regulation of protein localization to endosome	2/194	13/18614	0.00781568	0.029725	0.0180904	EGF/EZR	2
BP	GO:0006278	RNA-templated DNA biosynthetic process	4/194	75/18614	0.00781849	0.029725	0.0180904	HSP90AA1/SRC/CTNNB1/MAPK1	4
BP	GO:0043536	positive regulation of blood vessel endothelial cell migration	4/194	75/18614	0.00781849	0.029725	0.0180904	ABL1/ETS1/TGFB1/PRKCA	4
BP	GO:0002065	columnar/cuboidal epithelial cell differentiation	5/194	118/18614	0.00791361	0.0300409	0.0182827	ABL1/SRC/PGR/CTNNB1/IL6ST	5
BP	GO:0016042	lipid catabolic process	9/194	330/18614	0.00791813	0.0300409	0.0182827	PLCG2/CYP1B1/PRKCD/PLA2G4A/PLA2G1B/NEU1/IRS1/PIK3CG/IRS2	9
BP	GO:0030856	regulation of epithelial cell differentiation	6/194	166/18614	0.00795998	0.0301366	0.0183409	ERRFI1/CTNNB1/MMP9/KRAS/STAT5B/STAT1	6
BP	GO:0031960	response to corticosteroid	6/194	166/18614	0.00795998	0.0301366	0.0183409	PIK3CA/ERRFI1/SRC/CYP1B1/A2M/CLDN1	6
BP	GO:0010975	regulation of neuron projection development	11/194	452/18614	0.00798173	0.0301874	0.0183719	CDH1/ABL1/CRK/PTK2B/SEMA4D/FYN/CDK5R1/NEDD4/MAP2K2/LPAR1/SARM1	11
BP	GO:0007179	transforming growth factor beta receptor signaling pathway	7/194	218/18614	0.00800487	0.0302434	0.0184059	CAV2/GDF15/SRC/TGFB1/APPL1/STAT3/IL17F	7
BP	GO:0072594	establishment of protein localization to organelle	11/194	453/18614	0.00810788	0.0306007	0.0186234	CDH1/HSP90AA1/CBLB/PRKCD/NEDD4/TGFB1/PIK3R1/PIK3R2/APPL1/STAT3/NDUFA13	11
BP	GO:0042267	natural killer cell mediated cytotoxicity	4/194	76/18614	0.00818699	0.0307501	0.0187143	CRK/SH2D1A/TGFB1/STAT5B	4
BP	GO:0060337	type I interferon-mediated signaling pathway	4/194	76/18614	0.00818699	0.0307501	0.0187143	IFITM3/STAT1/PTPN2/MYD88	4
BP	GO:0150076	neuroinflammatory response	4/194	76/18614	0.00818699	0.0307501	0.0187143	PLCG2/MMP9/MMP8/TLR2	4
BP	GO:0021782	glial cell development	5/194	119/18614	0.00819257	0.0307501	0.0187143	LPAR1/KRAS/TLR4/TLR2/S100A8	5
BP	GO:0045446	endothelial cell differentiation	5/194	119/18614	0.00819257	0.0307501	0.0187143	NRG1/EZR/CTNNB1/CLDN1/MYD88	5
BP	GO:1901215	negative regulation of neuron death	7/194	219/18614	0.00819834	0.0307501	0.0187143	PIK3CA/ERBB3/PTK2B/CTNNB1/CBL/KRAS/IL6ST	7
BP	GO:0001953	negative regulation of cell-matrix adhesion	3/194	40/18614	0.00829653	0.0309902	0.0188604	SRC/MMP14/PIK3R1	3
BP	GO:0046627	negative regulation of insulin receptor signaling pathway	3/194	40/18614	0.00829653	0.0309902	0.0188604	PRKCD/IRS1/PTPN2	3
BP	GO:0050850	positive regulation of calcium-mediated signaling	3/194	40/18614	0.00829653	0.0309902	0.0188604	PLCG2/ERBB3/ZAP70	3
BP	GO:0071392	cellular response to estradiol stimulus	3/194	40/18614	0.00829653	0.0309902	0.0188604	EGFR/ESR1/MMP2	3
BP	GO:0061448	connective tissue development	8/194	275/18614	0.00835074	0.0311606	0.0189642	PIK3CA/CTNNB1/CASR/TGFB1/TIMP1/CD44/IL17F/IL6R	8
BP	GO:0006816	calcium ion transport	11/194	455/18614	0.00836485	0.0311812	0.0189767	ANXA2/EGF/PLCG2/ABL1/PTK2B/CTNNB1/FYN/CASR/CAMK2D/PLA2G1B/PIK3CG	11
BP	GO:0046661	male sex differentiation	6/194	168/18614	0.00841865	0.0313495	0.0190791	ESR1/CYP1B1/CTNNB1/CBL/MMP14/STAT5B	6
BP	GO:0015749	monosaccharide transmembrane transport	5/194	120/18614	0.00847828	0.0315069	0.0191749	PLA2G1B/PIK3R1/APPL1/IRS1/IRS2	5
BP	GO:0051101	regulation of DNA binding	5/194	120/18614	0.00847828	0.0315069	0.0191749	EGF/CTNNB1/TGFB1/MMP9/MMP8	5
BP	GO:0045685	regulation of glial cell differentiation	4/194	77/18614	0.0085667	0.0317379	0.0193155	CTNNB1/TGFB1/IL6ST/TLR2	4
BP	GO:0071357	cellular response to type I interferon	4/194	77/18614	0.0085667	0.0317379	0.0193155	IFITM3/STAT1/PTPN2/MYD88	4
BP	GO:2000514	regulation of CD4-positive, alpha-beta T cell activation	4/194	77/18614	0.0085667	0.0317379	0.0193155	CBLB/CD28/CD86/NFKBIZ	4
BP	GO:0043500	muscle adaptation	5/194	121/18614	0.00877082	0.032461	0.0197555	ERRFI1/CAMK2D/MTPN/PRKCA/IL6ST	5
BP	GO:0048246	macrophage chemotaxis	3/194	41/18614	0.00888387	0.0327125	0.0199086	PTK2B/MAPK1/MMP2	3
BP	GO:0072210	metanephric nephron development	3/194	41/18614	0.00888387	0.0327125	0.0199086	CTNNB1/NPHS2/STAT1	3
BP	GO:0098751	bone cell development	3/194	41/18614	0.00888387	0.0327125	0.0199086	ANXA2/SRC/TNFSF11	3
BP	GO:0150077	regulation of neuroinflammatory response	3/194	41/18614	0.00888387	0.0327125	0.0199086	PLCG2/MMP9/MMP8	3
BP	GO:2000403	positive regulation of lymphocyte migration	3/194	41/18614	0.00888387	0.0327125	0.0199086	ABL1/PTK2B/CCL7	3
BP	GO:1903034	regulation of response to wounding	6/194	170/18614	0.00889601	0.032724	0.0199156	ANXA2/CRK/PRKCD/MAP2K2/CLDN1/HBEGF	6
BP	GO:0030900	forebrain development	10/194	397/18614	0.00894358	0.0327484	0.0199305	EGFR/CDH1/CRK/SRC/CTNNB1/FYN/CDK5R1/LPAR1/FRS2/KRAS	10
BP	GO:0002437	inflammatory response to antigenic stimulus	4/194	78/18614	0.00895775	0.0327484	0.0199305	SRC/FYN/A2M/CD28	4
BP	GO:0045824	negative regulation of innate immune response	4/194	78/18614	0.00895775	0.0327484	0.0199305	CRK/A2M/TGFB1/PTPN2	4
BP	GO:0021819	layer formation in cerebral cortex	2/194	14/18614	0.00905616	0.0327484	0.0199305	CTNNB1/CDK5R1	2
BP	GO:0030213	hyaluronan biosynthetic process	2/194	14/18614	0.00905616	0.0327484	0.0199305	EGF/TGFB1	2
BP	GO:0032306	regulation of prostaglandin secretion	2/194	14/18614	0.00905616	0.0327484	0.0199305	PLA2G4A/TNFSF11	2
BP	GO:0032308	positive regulation of prostaglandin secretion	2/194	14/18614	0.00905616	0.0327484	0.0199305	PLA2G4A/TNFSF11	2
BP	GO:0045059	positive thymic T cell selection	2/194	14/18614	0.00905616	0.0327484	0.0199305	ZAP70/PTPN2	2
BP	GO:0046479	glycosphingolipid catabolic process	2/194	14/18614	0.00905616	0.0327484	0.0199305	PRKCD/NEU1	2
BP	GO:0048308	organelle inheritance	2/194	14/18614	0.00905616	0.0327484	0.0199305	MAPK1/MAP2K2	2
BP	GO:0048313	Golgi inheritance	2/194	14/18614	0.00905616	0.0327484	0.0199305	MAPK1/MAP2K2	2
BP	GO:0051547	regulation of keratinocyte migration	2/194	14/18614	0.00905616	0.0327484	0.0199305	HBEGF/MMP9	2
BP	GO:0070942	neutrophil mediated cytotoxicity	2/194	14/18614	0.00905616	0.0327484	0.0199305	CXCL6/MYD88	2
BP	GO:0072160	nephron tubule epithelial cell differentiation	2/194	14/18614	0.00905616	0.0327484	0.0199305	CTNNB1/STAT1	2
BP	GO:0072540	T-helper 17 cell lineage commitment	2/194	14/18614	0.00905616	0.0327484	0.0199305	STAT3/IL6R	2
BP	GO:1903727	positive regulation of phospholipid metabolic process	2/194	14/18614	0.00905616	0.0327484	0.0199305	PRKCD/CAPN2	2
BP	GO:1903798	regulation of miRNA maturation	2/194	14/18614	0.00905616	0.0327484	0.0199305	TGFB1/STAT3	2
BP	GO:0071675	regulation of mononuclear cell migration	5/194	122/18614	0.00907027	0.0327668	0.0199417	ABL1/CRK/PTK2B/MAPK1/CCL7	5
BP	GO:0002262	myeloid cell homeostasis	6/194	171/18614	0.00914182	0.0329924	0.020079	ETS1/PIK3CB/STAT3/STAT5B/STAT1/PTPN2	6
BP	GO:0016055	Wnt signaling pathway	11/194	461/18614	0.00917389	0.0330752	0.0201294	EGFR/EGF/PLCG2/ABL1/SRC/STRN/CTNNB1/TGFB1/RECK/CTR9/TLR2	11
BP	GO:0002228	natural killer cell mediated immunity	4/194	79/18614	0.00936028	0.0337137	0.020518	CRK/SH2D1A/TGFB1/STAT5B	4
BP	GO:0198738	cell-cell signaling by wnt	11/194	463/18614	0.00945662	0.0339964	0.02069	EGFR/EGF/PLCG2/ABL1/SRC/STRN/CTNNB1/TGFB1/RECK/CTR9/TLR2	11
BP	GO:0010591	regulation of lamellipodium assembly	3/194	42/18614	0.00949499	0.0339964	0.02069	PIK3CA/HSP90AA1/PIK3R1	3
BP	GO:0042119	neutrophil activation	3/194	42/18614	0.00949499	0.0339964	0.02069	PRKCD/CXCL6/MYD88	3
BP	GO:0045124	regulation of bone resorption	3/194	42/18614	0.00949499	0.0339964	0.02069	SRC/PRKCA/TNFSF11	3
BP	GO:0050999	regulation of nitric-oxide synthase activity	3/194	42/18614	0.00949499	0.0339964	0.02069	EGFR/PTK2B/PIK3CB	3
BP	GO:1900077	negative regulation of cellular response to insulin stimulus	3/194	42/18614	0.00949499	0.0339964	0.02069	PRKCD/IRS1/PTPN2	3
BP	GO:0002292	T cell differentiation involved in immune response	4/194	80/18614	0.00977441	0.0349279	0.0212569	CD86/STAT3/NFKBIZ/IL6R	4
BP	GO:0071230	cellular response to amino acid stimulus	4/194	80/18614	0.00977441	0.0349279	0.0212569	EGFR/FYN/CAPN2/MMP2	4
BP	GO:0031348	negative regulation of defense response	8/194	284/18614	0.0100238	0.035784	0.0217779	CRK/ERBIN/SRC/FYN/PRKCD/A2M/TGFB1/PTPN2	8
BP	GO:0010463	mesenchymal cell proliferation	3/194	43/18614	0.0101301	0.035986	0.0219009	CTNNB1/IRS2/STAT1	3
BP	GO:0014002	astrocyte development	3/194	43/18614	0.0101301	0.035986	0.0219009	KRAS/TLR4/S100A8	3
BP	GO:0031952	regulation of protein autophosphorylation	3/194	43/18614	0.0101301	0.035986	0.0219009	ERRFI1/SRC/TOM1L1	3
BP	GO:0032814	regulation of natural killer cell activation	3/194	43/18614	0.0101301	0.035986	0.0219009	STAT5B/TICAM2/TICAM1	3
BP	GO:0045687	positive regulation of glial cell differentiation	3/194	43/18614	0.0101301	0.035986	0.0219009	TGFB1/IL6ST/TLR2	3
BP	GO:0010833	telomere maintenance via telomere lengthening	4/194	81/18614	0.0102003	0.0362	0.0220311	HSP90AA1/SRC/CTNNB1/MAPK1	4
BP	GO:0002688	regulation of leukocyte chemotaxis	5/194	126/18614	0.0103387	0.0365102	0.0222198	PTK2B/MAPK1/CCL7/IL6R/TIRAP	5
BP	GO:0019730	antimicrobial humoral response	5/194	126/18614	0.0103387	0.0365102	0.0222198	PLA2G1B/CXCL6/CXCL5/PRSS2/IL17F	5
BP	GO:0001711	endodermal cell fate commitment	2/194	15/18614	0.0103783	0.0365102	0.0222198	CTNNB1/CTR9	2
BP	GO:0042976	activation of Janus kinase activity	2/194	15/18614	0.0103783	0.0365102	0.0222198	PTK2B/IL6R	2
BP	GO:0045725	positive regulation of glycogen biosynthetic process	2/194	15/18614	0.0103783	0.0365102	0.0222198	IRS1/IRS2	2
BP	GO:0050966	detection of mechanical stimulus involved in sensory perception of pain	2/194	15/18614	0.0103783	0.0365102	0.0222198	FYN/BACE1	2
BP	GO:0070920	regulation of production of small RNA involved in gene silencing by RNA	2/194	15/18614	0.0103783	0.0365102	0.0222198	TGFB1/STAT3	2
BP	GO:0072283	metanephric renal vesicle morphogenesis	2/194	15/18614	0.0103783	0.0365102	0.0222198	CTNNB1/STAT1	2
BP	GO:1905208	negative regulation of cardiocyte differentiation	2/194	15/18614	0.0103783	0.0365102	0.0222198	EGFR/FRS2	2
BP	GO:0140014	mitotic nuclear division	8/194	286/18614	0.0104273	0.036647	0.0223031	EGF/EPS8/TGFA/BTC/CAV2/SH2B1/TOM1L1/CD28	8
BP	GO:0001764	neuron migration	6/194	176/18614	0.0104442	0.036671	0.0223178	CRK/HSP90AA1/CTNNB1/FYN/CDK5R1/STAT3	6
BP	GO:0042509	regulation of tyrosine phosphorylation of STAT protein	4/194	82/18614	0.010638	0.0372431	0.0226659	FYN/IL6ST/PTPN2/IL6R	4
BP	GO:0050848	regulation of calcium-mediated signaling	4/194	82/18614	0.010638	0.0372431	0.0226659	PLCG2/ERBB3/PTK2B/ZAP70	4
BP	GO:0061844	antimicrobial humoral immune response mediated by antimicrobial peptide	4/194	82/18614	0.010638	0.0372431	0.0226659	PLA2G1B/CXCL6/CXCL5/IL17F	4
BP	GO:0014902	myotube differentiation	5/194	127/18614	0.0106738	0.0372967	0.0226986	CAV2/ADAM12/GDF15/CAPN2/MMP14	5
BP	GO:0055007	cardiac muscle cell differentiation	5/194	127/18614	0.0106738	0.0372967	0.0226986	NRG1/NEB/TGFB1/FRS2/NOX4	5
BP	GO:0051235	maintenance of location	9/194	347/18614	0.0107773	0.0373403	0.0227251	PLCG2/ABL1/PTK2B/CAMK2D/LCN2/STAT5B/CRP/PTPN2/S100A8	9
BP	GO:0006509	membrane protein ectodomain proteolysis	3/194	44/18614	0.0107893	0.0373403	0.0227251	TIMP2/BACE1/TIMP1	3
BP	GO:0030835	negative regulation of actin filament depolymerization	3/194	44/18614	0.0107893	0.0373403	0.0227251	PIK3CA/EPS8/MTPN	3
BP	GO:0043620	regulation of DNA-templated transcription in response to stress	3/194	44/18614	0.0107893	0.0373403	0.0227251	NEDD4/RPS6KA1/RPS6KA3	3
BP	GO:0046640	regulation of alpha-beta T cell proliferation	3/194	44/18614	0.0107893	0.0373403	0.0227251	ZAP70/CBLB/CD28	3
BP	GO:0051602	response to electrical stimulus	3/194	44/18614	0.0107893	0.0373403	0.0227251	SRC/MMP2/CD14	3
BP	GO:0072538	T-helper 17 type immune response	3/194	44/18614	0.0107893	0.0373403	0.0227251	STAT3/NFKBIZ/IL6R	3
BP	GO:1905521	regulation of macrophage migration	3/194	44/18614	0.0107893	0.0373403	0.0227251	PTK2B/MAPK1/MMP14	3
BP	GO:2000249	regulation of actin cytoskeleton reorganization	3/194	44/18614	0.0107893	0.0373403	0.0227251	ABL1/PTK2B/CD2AP	3
BP	GO:2000516	positive regulation of CD4-positive, alpha-beta T cell activation	3/194	44/18614	0.0107893	0.0373403	0.0227251	CD28/CD86/NFKBIZ	3
BP	GO:0010506	regulation of autophagy	9/194	348/18614	0.0109668	0.0379185	0.0230769	PIK3CA/ABL1/RNF41/CDK5R1/NEDD4/PIK3R2/PIK3CB/STAT3/TICAM1	9
BP	GO:0050769	positive regulation of neurogenesis	7/194	232/18614	0.0110381	0.0381287	0.0232049	SEMA4D/CTNNB1/MAP2K2/TGFB1/KRAS/IL6ST/TLR2	7
BP	GO:0034340	response to type I interferon	4/194	83/18614	0.0110876	0.0382634	0.0232868	IFITM3/STAT1/PTPN2/MYD88	4
BP	GO:2001234	negative regulation of apoptotic signaling pathway	7/194	233/18614	0.0112827	0.0388743	0.0236587	SRC/CTNNB1/MMP9/CD44/PIK3CB/MAP2K5/NDUFA13	7
BP	GO:0007204	positive regulation of cytosolic calcium ion concentration	6/194	179/18614	0.0112861	0.0388743	0.0236587	ABL1/PTK2B/ESR1/PLA2G1B/LPAR1/PIK3CG	6
BP	GO:0002821	positive regulation of adaptive immune response	5/194	129/18614	0.0113663	0.0390763	0.0237816	PLA2G4A/TGFB1/CD28/NFKBIZ/IL6ST	5
BP	GO:0045931	positive regulation of mitotic cell cycle	5/194	129/18614	0.0113663	0.0390763	0.0237816	EGFR/ABL1/DUSP3/PRKCA/STAT5B	5
BP	GO:0010799	regulation of peptidyl-threonine phosphorylation	3/194	45/18614	0.0114727	0.039405	0.0239816	EGF/MAPK1/TGFB1	3
BP	GO:0061515	myeloid cell development	4/194	84/18614	0.0115494	0.0396306	0.0241189	ANXA2/SRC/TNFSF11/TLR2	4
BP	GO:0030218	erythrocyte differentiation	5/194	130/18614	0.0117237	0.0399062	0.0242867	ETS1/STAT3/STAT5B/STAT1/PTPN2	5
BP	GO:0045621	positive regulation of lymphocyte differentiation	5/194	130/18614	0.0117237	0.0399062	0.0242867	ZAP70/MMP14/CD86/NFKBIZ/STAT5B	5
BP	GO:0030214	hyaluronan catabolic process	2/194	16/18614	0.0117802	0.0399062	0.0242867	TGFB1/CD44	2
BP	GO:0034349	glial cell apoptotic process	2/194	16/18614	0.0117802	0.0399062	0.0242867	PRKCD/PRKCA	2
BP	GO:0045579	positive regulation of B cell differentiation	2/194	16/18614	0.0117802	0.0399062	0.0242867	MMP14/STAT5B	2
BP	GO:0045651	positive regulation of macrophage differentiation	2/194	16/18614	0.0117802	0.0399062	0.0242867	TGFB1/PRKCA	2
BP	GO:0046321	positive regulation of fatty acid oxidation	2/194	16/18614	0.0117802	0.0399062	0.0242867	IRS1/IRS2	2
BP	GO:0060576	intestinal epithelial cell development	2/194	16/18614	0.0117802	0.0399062	0.0242867	SRC/IL6ST	2
BP	GO:0061469	regulation of type B pancreatic cell proliferation	2/194	16/18614	0.0117802	0.0399062	0.0242867	ERRFI1/IRS2	2
BP	GO:0070431	nucleotide-binding oligomerization domain containing 2 signaling pathway	2/194	16/18614	0.0117802	0.0399062	0.0242867	ERBIN/TLR4	2
BP	GO:0070875	positive regulation of glycogen metabolic process	2/194	16/18614	0.0117802	0.0399062	0.0242867	IRS1/IRS2	2
BP	GO:1901741	positive regulation of myoblast fusion	2/194	16/18614	0.0117802	0.0399062	0.0242867	GDF15/CAPN2	2
BP	GO:2000637	positive regulation of miRNA-mediated gene silencing	2/194	16/18614	0.0117802	0.0399062	0.0242867	TGFB1/STAT3	2
BP	GO:0034764	positive regulation of transmembrane transport	7/194	235/18614	0.0117837	0.0399062	0.0242867	PLCG2/ABL1/PLA2G1B/PIK3R1/APPL1/IRS1/IRS2	7
BP	GO:0034765	regulation of monoatomic ion transmembrane transport	11/194	478/18614	0.0117976	0.0399158	0.0242925	PLCG2/ABL1/PTK2B/SNTA1/FYN/NEDD4/CAMK2D/PLA2G1B/PCSK9/MMP9/PIK3CG	11
BP	GO:0001666	response to hypoxia	8/194	293/18614	0.0119345	0.0403416	0.0245516	SRC/PTK2B/CASR/CAPN2/MMP2/MMP14/PIK3CB/TLR2	8
BP	GO:0032612	interleukin-1 production	5/194	131/18614	0.0120887	0.0407868	0.0248226	ERRFI1/STAT3/TLR4/TLR6/MYD88	5
BP	GO:0032652	regulation of interleukin-1 production	5/194	131/18614	0.0120887	0.0407868	0.0248226	ERRFI1/STAT3/TLR4/TLR6/MYD88	5
BP	GO:0006356	regulation of transcription by RNA polymerase I	3/194	46/18614	0.0121807	0.0409446	0.0249186	ERBB2/POLR2K/POLR2L	3
BP	GO:0042088	T-helper 1 type immune response	3/194	46/18614	0.0121807	0.0409446	0.0249186	PLA2G4A/NFKBIZ/TLR4	3
BP	GO:0042789	mRNA transcription by RNA polymerase II	3/194	46/18614	0.0121807	0.0409446	0.0249186	ANXA2/STAT3/NFKBIZ	3
BP	GO:0046427	positive regulation of receptor signaling pathway via JAK-STAT	3/194	46/18614	0.0121807	0.0409446	0.0249186	PTK2B/CYP1B1/IL6R	3
BP	GO:0006970	response to osmotic stress	4/194	86/18614	0.0125095	0.0419335	0.0255205	ERRFI1/HSP90AA1/PTK2B/CLDN1	4
BP	GO:0007260	tyrosine phosphorylation of STAT protein	4/194	86/18614	0.0125095	0.0419335	0.0255205	FYN/IL6ST/PTPN2/IL6R	4
BP	GO:0034103	regulation of tissue remodeling	4/194	86/18614	0.0125095	0.0419335	0.0255205	SRC/TGFB1/PRKCA/TNFSF11	4
BP	GO:0034219	carbohydrate transmembrane transport	5/194	133/18614	0.0128418	0.0430075	0.0261741	PLA2G1B/PIK3R1/APPL1/IRS1/IRS2	5
BP	GO:0002861	regulation of inflammatory response to antigenic stimulus	3/194	47/18614	0.0129131	0.0430478	0.0261986	SRC/FYN/CD28	3
BP	GO:0032369	negative regulation of lipid transport	3/194	47/18614	0.0129131	0.0430478	0.0261986	EGF/PCSK9/IRS2	3
BP	GO:0046633	alpha-beta T cell proliferation	3/194	47/18614	0.0129131	0.0430478	0.0261986	ZAP70/CBLB/CD28	3
BP	GO:0046677	response to antibiotic	3/194	47/18614	0.0129131	0.0430478	0.0261986	HSP90AA1/CBL/PLA2G4A	3
BP	GO:0061383	trabecula morphogenesis	3/194	47/18614	0.0129131	0.0430478	0.0261986	NRG1/SEMA4D/MMP2	3
BP	GO:0032370	positive regulation of lipid transport	4/194	87/18614	0.0130082	0.043285	0.026343	ANXA2/PRKCD/PLA2G4A/TNFSF11	4
BP	GO:0048678	response to axon injury	4/194	87/18614	0.0130082	0.043285	0.026343	PLCG2/MAP2K2/MMP2/SARM1	4
BP	GO:0099173	postsynapse organization	6/194	185/18614	0.0131119	0.0435245	0.0264887	CRK/EZR/PTK2B/FYN/CDK5R1/RPS6KA5	6
BP	GO:0002091	negative regulation of receptor internalization	2/194	17/18614	0.0132601	0.0435245	0.0264887	ANXA2/PCSK9	2
BP	GO:0008228	opsonization	2/194	17/18614	0.0132601	0.0435245	0.0264887	CRP/SFTPA1	2
BP	GO:0017014	protein nitrosylation	2/194	17/18614	0.0132601	0.0435245	0.0264887	SNTA1/S100A8	2
BP	GO:0018119	peptidyl-cysteine S-nitrosylation	2/194	17/18614	0.0132601	0.0435245	0.0264887	SNTA1/S100A8	2
BP	GO:0019377	glycolipid catabolic process	2/194	17/18614	0.0132601	0.0435245	0.0264887	PRKCD/NEU1	2
BP	GO:0051895	negative regulation of focal adhesion assembly	2/194	17/18614	0.0132601	0.0435245	0.0264887	SRC/MMP14	2
BP	GO:0055119	relaxation of cardiac muscle	2/194	17/18614	0.0132601	0.0435245	0.0264887	PIK3CA/CAMK2D	2
BP	GO:0060148	positive regulation of post-transcriptional gene silencing	2/194	17/18614	0.0132601	0.0435245	0.0264887	TGFB1/STAT3	2
BP	GO:0060965	negative regulation of miRNA-mediated gene silencing	2/194	17/18614	0.0132601	0.0435245	0.0264887	TGFB1/STAT3	2
BP	GO:0061548	ganglion development	2/194	17/18614	0.0132601	0.0435245	0.0264887	CYP1B1/CTNNB1	2
BP	GO:0150118	negative regulation of cell-substrate junction organization	2/194	17/18614	0.0132601	0.0435245	0.0264887	SRC/MMP14	2
BP	GO:1900370	positive regulation of post-transcriptional gene silencing by RNA	2/194	17/18614	0.0132601	0.0435245	0.0264887	TGFB1/STAT3	2
BP	GO:1903358	regulation of Golgi organization	2/194	17/18614	0.0132601	0.0435245	0.0264887	MAPK1/MAP2K2	2
BP	GO:1904683	regulation of metalloendopeptidase activity	2/194	17/18614	0.0132601	0.0435245	0.0264887	RECK/STAT3	2
BP	GO:0021675	nerve development	4/194	88/18614	0.0135193	0.0442151	0.026909	LRIG1/ERBB3/CTNNB1/LPAR1	4
BP	GO:0032273	positive regulation of protein polymerization	4/194	88/18614	0.0135193	0.0442151	0.026909	GRB2/HSP90AA1/PTK2B/CDK5R1	4
BP	GO:0032413	negative regulation of ion transmembrane transporter activity	4/194	88/18614	0.0135193	0.0442151	0.026909	NEDD4/CAMK2D/PCSK9/MMP9	4
BP	GO:0050672	negative regulation of lymphocyte proliferation	4/194	88/18614	0.0135193	0.0442151	0.026909	ERBB2/CTLA4/CBLB/CD86	4
BP	GO:0002449	lymphocyte mediated immunity	8/194	300/18614	0.0135967	0.0442304	0.0269183	CRK/PRKCD/SH2D1A/TGFB1/CD28/NFKBIZ/STAT5B/MYD88	8
BP	GO:0043401	steroid hormone mediated signaling pathway	5/194	135/18614	0.013626	0.0442304	0.0269183	SRC/ESR1/PGR/SAFB/NEDD4	5
BP	GO:0043467	regulation of generation of precursor metabolites and energy	5/194	135/18614	0.013626	0.0442304	0.0269183	PIK3CA/IRS1/IRS2/STAT3/IDE	5
BP	GO:0007520	myoblast fusion	3/194	48/18614	0.0136703	0.0442304	0.0269183	ADAM12/GDF15/CAPN2	3
BP	GO:0021795	cerebral cortex cell migration	3/194	48/18614	0.0136703	0.0442304	0.0269183	EGFR/CTNNB1/CDK5R1	3
BP	GO:0032309	icosanoid secretion	3/194	48/18614	0.0136703	0.0442304	0.0269183	PLA2G4A/PLA2G1B/TNFSF11	3
BP	GO:0032620	interleukin-17 production	3/194	48/18614	0.0136703	0.0442304	0.0269183	TGFB1/TLR4/MYD88	3
BP	GO:0032660	regulation of interleukin-17 production	3/194	48/18614	0.0136703	0.0442304	0.0269183	TGFB1/TLR4/MYD88	3
BP	GO:0036230	granulocyte activation	3/194	48/18614	0.0136703	0.0442304	0.0269183	PRKCD/CXCL6/MYD88	3
BP	GO:0042269	regulation of natural killer cell mediated cytotoxicity	3/194	48/18614	0.0136703	0.0442304	0.0269183	CRK/TGFB1/STAT5B	3
BP	GO:0050798	activated T cell proliferation	3/194	48/18614	0.0136703	0.0442304	0.0269183	ABL1/FYN/STAT5B	3
BP	GO:0070509	calcium ion import	3/194	48/18614	0.0136703	0.0442304	0.0269183	EGF/CTNNB1/CASR	3
BP	GO:0006006	glucose metabolic process	6/194	187/18614	0.013764	0.044454	0.0270544	PIK3CA/SRC/IGFBP3/IRS1/IRS2/PTPN2	6
BP	GO:0019722	calcium-mediated signaling	6/194	187/18614	0.013764	0.044454	0.0270544	PLCG2/ERBB3/PTK2B/ZAP70/CAMK2D/TNFSF11	6
BP	GO:0048738	cardiac muscle tissue development	7/194	243/18614	0.0139496	0.0450135	0.0273949	ABL1/NRG1/ERBB3/NEB/TGFB1/FRS2/NOX4	7
BP	GO:0043367	CD4-positive, alpha-beta T cell differentiation	4/194	89/18614	0.0140431	0.0452749	0.027554	CD86/STAT3/NFKBIZ/IL6R	4
BP	GO:0002040	sprouting angiogenesis	6/194	188/18614	0.0140983	0.0454127	0.0276379	ABL1/PTK2B/RECK/PIK3R3/PIK3CB/MAP2K5	6
BP	GO:0006874	intracellular calcium ion homeostasis	8/194	303/18614	0.0143586	0.046143	0.0280823	PLCG2/ABL1/CAV2/PTK2B/CASR/CAMK2D/CCL7/PIK3CB	8
BP	GO:0048511	rhythmic process	8/194	303/18614	0.0143586	0.046143	0.0280823	SRC/ESR1/PGR/CYP1B1/CDK5R1/MMP2/A2M/STAT5B	8
BP	GO:0003158	endothelium development	5/194	137/18614	0.0144418	0.046143	0.0280823	NRG1/EZR/CTNNB1/CLDN1/MYD88	5
BP	GO:0035270	endocrine system development	5/194	137/18614	0.0144418	0.046143	0.0280823	CDH1/CYP1B1/MAPK1/MAP2K2/IL6R	5
BP	GO:0061041	regulation of wound healing	5/194	137/18614	0.0144418	0.046143	0.0280823	ANXA2/CRK/PRKCD/CLDN1/HBEGF	5
BP	GO:0007528	neuromuscular junction development	3/194	49/18614	0.0144523	0.046143	0.0280823	ERBB2/SNTA1/NEDD4	3
BP	GO:0033628	regulation of cell adhesion mediated by integrin	3/194	49/18614	0.0144523	0.046143	0.0280823	CRK/CYP1B1/PIK3CG	3
BP	GO:0043330	response to exogenous dsRNA	3/194	49/18614	0.0144523	0.046143	0.0280823	MAPK1/TICAM2/TICAM1	3
BP	GO:0046850	regulation of bone remodeling	3/194	49/18614	0.0144523	0.046143	0.0280823	SRC/PRKCA/TNFSF11	3
BP	GO:0061028	establishment of endothelial barrier	3/194	49/18614	0.0144523	0.046143	0.0280823	EZR/CLDN1/MYD88	3
BP	GO:0010657	muscle cell apoptotic process	4/194	90/18614	0.0145796	0.0464886	0.0282927	HSP90AA1/PTK2B/CAMK2D/CAPN2	4
BP	GO:0045862	positive regulation of proteolysis	9/194	365/18614	0.0145862	0.0464886	0.0282927	ANXA2/EGF/SRC/PTK2B/FYN/MMP14/STAT3/NDUFA13/S100A8	9
BP	GO:0002295	T-helper cell lineage commitment	2/194	18/18614	0.0148163	0.0467295	0.0284393	STAT3/IL6R	2
BP	GO:0007250	activation of NF-kappaB-inducing kinase activity	2/194	18/18614	0.0148163	0.0467295	0.0284393	TIRAP/TLR6	2
BP	GO:0010663	positive regulation of striated muscle cell apoptotic process	2/194	18/18614	0.0148163	0.0467295	0.0284393	CAMK2D/CAPN2	2
BP	GO:0010666	positive regulation of cardiac muscle cell apoptotic process	2/194	18/18614	0.0148163	0.0467295	0.0284393	CAMK2D/CAPN2	2
BP	GO:0032310	prostaglandin secretion	2/194	18/18614	0.0148163	0.0467295	0.0284393	PLA2G4A/TNFSF11	2
BP	GO:0060149	negative regulation of post-transcriptional gene silencing	2/194	18/18614	0.0148163	0.0467295	0.0284393	TGFB1/STAT3	2
BP	GO:0060967	negative regulation of gene silencing by RNA	2/194	18/18614	0.0148163	0.0467295	0.0284393	TGFB1/STAT3	2
BP	GO:0072077	renal vesicle morphogenesis	2/194	18/18614	0.0148163	0.0467295	0.0284393	CTNNB1/STAT1	2
BP	GO:0072673	lamellipodium morphogenesis	2/194	18/18614	0.0148163	0.0467295	0.0284393	SRC/CD44	2
BP	GO:0150078	positive regulation of neuroinflammatory response	2/194	18/18614	0.0148163	0.0467295	0.0284393	PLCG2/MMP8	2
BP	GO:1900369	negative regulation of post-transcriptional gene silencing by RNA	2/194	18/18614	0.0148163	0.0467295	0.0284393	TGFB1/STAT3	2
BP	GO:1903729	regulation of plasma membrane organization	2/194	18/18614	0.0148163	0.0467295	0.0284393	ANXA2/PRKCD	2
BP	GO:0060048	cardiac muscle contraction	5/194	138/18614	0.0148618	0.046832	0.0285017	PIK3CA/HSP90AA1/SNTA1/CAMK2D/PIK3CG	5
BP	GO:0070098	chemokine-mediated signaling pathway	4/194	91/18614	0.0151289	0.0476323	0.0289887	PTK2B/CCL7/CXCL6/CXCL5	4
BP	GO:0002066	columnar/cuboidal epithelial cell development	3/194	50/18614	0.0152591	0.0478762	0.0291371	SRC/PGR/IL6ST	3
BP	GO:0002269	leukocyte activation involved in inflammatory response	3/194	50/18614	0.0152591	0.0478762	0.0291371	MMP8/MYD88/TLR2	3
BP	GO:0038084	vascular endothelial growth factor signaling pathway	3/194	50/18614	0.0152591	0.0478762	0.0291371	PIK3CA/PIK3CB/GAB1	3
BP	GO:0045581	negative regulation of T cell differentiation	3/194	50/18614	0.0152591	0.0478762	0.0291371	ERBB2/CTLA4/PTPN2	3
BP	GO:0034101	erythrocyte homeostasis	5/194	139/18614	0.0152899	0.0478897	0.0291454	ETS1/STAT3/STAT5B/STAT1/PTPN2	5
BP	GO:1903322	positive regulation of protein modification by small protein conjugation or removal	5/194	139/18614	0.0152899	0.0478897	0.0291454	CBLB/RASD2/PIAS3/TICAM1/TOLLIP	5
BP	GO:0009755	hormone-mediated signaling pathway	6/194	192/18614	0.0154927	0.0484831	0.0295065	SRC/ESR1/PGR/SAFB/NEDD4/APPL1	6
BP	GO:0002028	regulation of sodium ion transport	4/194	92/18614	0.015691	0.0490616	0.0298585	SNTA1/NEDD4/CAMK2D/PCSK9	4
BP	GO:0043271	negative regulation of monoatomic ion transport	5/194	140/18614	0.0157261	0.0490866	0.0298738	PTK2B/NEDD4/CAMK2D/PCSK9/MMP9	5
BP	GO:0048813	dendrite morphogenesis	5/194	140/18614	0.0157261	0.0490866	0.0298738	SEMA4D/FYN/CDK5R1/NEDD4/SARM1	5
BP	GO:0016485	protein processing	7/194	250/18614	0.016067	0.0500531	0.030462	ANXA2/SRC/CAPN2/BACE1/PCSK9/MMP14/MEP1A	7
BP	GO:0009299	mRNA transcription	3/194	51/18614	0.0160909	0.0500531	0.030462	ANXA2/STAT3/NFKBIZ	3
BP	GO:0043124	negative regulation of I-kappaB kinase/NF-kappaB signaling	3/194	51/18614	0.0160909	0.0500531	0.030462	ABL1/ESR1/STAT1	3
BP	GO:0060688	regulation of morphogenesis of a branching structure	3/194	51/18614	0.0160909	0.0500531	0.030462	ABL1/ESR1/CTNNB1	3
BP	GO:0009749	response to glucose	6/194	194/18614	0.0162245	0.050382	0.0306622	PIK3CA/PTK2B/CASR/IRS2/NOX4/SARM1	6
BP	GO:0043433	negative regulation of DNA-binding transcription factor activity	6/194	194/18614	0.0162245	0.050382	0.0306622	ERBIN/ESR1/CYP1B1/MAP2K5/SIGIRR/IRAK2	6
BP	GO:0002281	macrophage activation involved in immune response	2/194	19/18614	0.0164471	0.050899	0.0309768	PLCG2/TICAM1	2
BP	GO:0060391	positive regulation of SMAD protein signal transduction	2/194	19/18614	0.0164471	0.050899	0.0309768	SH2B1/TGFB1	2
BP	GO:0072087	renal vesicle development	2/194	19/18614	0.0164471	0.050899	0.0309768	CTNNB1/STAT1	2
BP	GO:0080182	histone H3-K4 trimethylation	2/194	19/18614	0.0164471	0.050899	0.0309768	NFKBIZ/CTR9	2
BP	GO:0002791	regulation of peptide secretion	6/194	195/18614	0.0165992	0.051226	0.0311758	BLK/CASR/IRS1/IRS2/TNFSF11/S100A8	6
BP	GO:0043488	regulation of mRNA stability	6/194	195/18614	0.0165992	0.051226	0.0311758	POLR2D/POLR2G/PRKCD/PRKCA/TIRAP/MYD88	6
BP	GO:0035296	regulation of tube diameter	5/194	142/18614	0.0166234	0.051226	0.0311758	ABL1/SNTA1/CASR/MMP2/CRP	5
BP	GO:0051384	response to glucocorticoid	5/194	142/18614	0.0166234	0.051226	0.0311758	PIK3CA/ERRFI1/CYP1B1/A2M/CLDN1	5
BP	GO:0097746	blood vessel diameter maintenance	5/194	142/18614	0.0166234	0.051226	0.0311758	ABL1/SNTA1/CASR/MMP2/CRP	5
BP	GO:0051492	regulation of stress fiber assembly	4/194	94/18614	0.0168545	0.051894	0.0315824	ABL1/LPAR1/PIK3R1/PIK3R2	4
BP	GO:0002715	regulation of natural killer cell mediated immunity	3/194	52/18614	0.0169478	0.0519609	0.0316231	CRK/TGFB1/STAT5B	3
BP	GO:0006968	cellular defense response	3/194	52/18614	0.0169478	0.0519609	0.0316231	PTK2B/SH2D1A/LY96	3
BP	GO:0007215	glutamate receptor signaling pathway	3/194	52/18614	0.0169478	0.0519609	0.0316231	PTK2B/FYN/CDK5R1	3
BP	GO:0046638	positive regulation of alpha-beta T cell differentiation	3/194	52/18614	0.0169478	0.0519609	0.0316231	ZAP70/CD86/NFKBIZ	3
BP	GO:0060324	face development	3/194	52/18614	0.0169478	0.0519609	0.0316231	MAPK1/MAP2K2/MMP2	3
BP	GO:0014074	response to purine-containing compound	5/194	143/18614	0.0170845	0.0522916	0.0318243	EZR/PTK2B/CYP1B1/PIK3CG/STAT1	5
BP	GO:0035150	regulation of tube size	5/194	143/18614	0.0170845	0.0522916	0.0318243	ABL1/SNTA1/CASR/MMP2/CRP	5
BP	GO:0001906	cell killing	6/194	197/18614	0.0173665	0.0529557	0.0322285	CRK/SH2D1A/TGFB1/CXCL6/STAT5B/MYD88	6
BP	GO:0007416	synapse assembly	6/194	197/18614	0.0173665	0.0529557	0.0322285	CDH1/CRK/PTK2B/SEMA4D/CTNNB1/TLR2	6
BP	GO:0060491	regulation of cell projection assembly	6/194	197/18614	0.0173665	0.0529557	0.0322285	PIK3CA/EPS8/HSP90AA1/SRC/PRKCD/PIK3R1	6
BP	GO:0090087	regulation of peptide transport	6/194	197/18614	0.0173665	0.0529557	0.0322285	BLK/CASR/IRS1/IRS2/TNFSF11/S100A8	6
BP	GO:0090257	regulation of muscle system process	7/194	254/18614	0.0173745	0.0529557	0.0322285	ERRFI1/HSP90AA1/CAMK2D/MTPN/PIK3CG/PRKCA/IL6ST	7
BP	GO:0001910	regulation of leukocyte mediated cytotoxicity	4/194	95/18614	0.0174559	0.0531145	0.0323251	CRK/TGFB1/CXCL6/STAT5B	4
BP	GO:1904705	regulation of vascular associated smooth muscle cell proliferation	4/194	95/18614	0.0174559	0.0531145	0.0323251	SRC/MMP2/MMP9/FRS2	4
BP	GO:0002639	positive regulation of immunoglobulin production	3/194	53/18614	0.0178298	0.0539805	0.0328522	TGFB1/CD28/CD86	3
BP	GO:0010659	cardiac muscle cell apoptotic process	3/194	53/18614	0.0178298	0.0539805	0.0328522	HSP90AA1/CAMK2D/CAPN2	3
BP	GO:0030834	regulation of actin filament depolymerization	3/194	53/18614	0.0178298	0.0539805	0.0328522	PIK3CA/EPS8/MTPN	3
BP	GO:0032210	regulation of telomere maintenance via telomerase	3/194	53/18614	0.0178298	0.0539805	0.0328522	SRC/CTNNB1/MAPK1	3
BP	GO:0050982	detection of mechanical stimulus	3/194	53/18614	0.0178298	0.0539805	0.0328522	CTNNB1/FYN/BACE1	3
BP	GO:0051155	positive regulation of striated muscle cell differentiation	3/194	53/18614	0.0178298	0.0539805	0.0328522	NRG1/TGFB1/MMP14	3
BP	GO:0016064	immunoglobulin mediated immune response	5/194	145/18614	0.0180321	0.054339	0.0330703	PRKCD/TGFB1/CD28/NFKBIZ/MYD88	5
BP	GO:0035264	multicellular organism growth	5/194	145/18614	0.0180321	0.054339	0.0330703	PIK3CA/EZR/GDF15/STAT3/STAT5B	5
BP	GO:0032088	negative regulation of NF-kappaB transcription factor activity	4/194	96/18614	0.0180705	0.054339	0.0330703	ERBIN/CYP1B1/MAP2K5/IRAK2	4
BP	GO:0002544	chronic inflammatory response	2/194	20/18614	0.0181506	0.054339	0.0330703	NFKBIZ/S100A8	2
BP	GO:0031998	regulation of fatty acid beta-oxidation	2/194	20/18614	0.0181506	0.054339	0.0330703	IRS1/IRS2	2
BP	GO:0035902	response to immobilization stress	2/194	20/18614	0.0181506	0.054339	0.0330703	PTK2B/TFF1	2
BP	GO:0045953	negative regulation of natural killer cell mediated cytotoxicity	2/194	20/18614	0.0181506	0.054339	0.0330703	CRK/TGFB1	2
BP	GO:0046514	ceramide catabolic process	2/194	20/18614	0.0181506	0.054339	0.0330703	PRKCD/NEU1	2
BP	GO:0051546	keratinocyte migration	2/194	20/18614	0.0181506	0.054339	0.0330703	HBEGF/MMP9	2
BP	GO:0060231	mesenchymal to epithelial transition	2/194	20/18614	0.0181506	0.054339	0.0330703	CTNNB1/STAT1	2
BP	GO:0097709	connective tissue replacement	2/194	20/18614	0.0181506	0.054339	0.0330703	TGFB1/TIMP1	2
BP	GO:0140131	positive regulation of lymphocyte chemotaxis	2/194	20/18614	0.0181506	0.054339	0.0330703	PTK2B/CCL7	2
BP	GO:2000269	regulation of fibroblast apoptotic process	2/194	20/18614	0.0181506	0.054339	0.0330703	PIK3CA/PIK3CG	2
BP	GO:0009746	response to hexose	6/194	199/18614	0.0181579	0.054339	0.0330703	PIK3CA/PTK2B/CASR/IRS2/NOX4/SARM1	6
BP	GO:0051153	regulation of striated muscle cell differentiation	4/194	97/18614	0.0186985	0.0555219	0.0337902	NRG1/TGFB1/MMP14/FRS2	4
BP	GO:0099175	regulation of postsynapse organization	4/194	97/18614	0.0186985	0.0555219	0.0337902	PTK2B/FYN/CDK5R1/RPS6KA5	4
BP	GO:1990874	vascular associated smooth muscle cell proliferation	4/194	97/18614	0.0186985	0.0555219	0.0337902	SRC/MMP2/MMP9/FRS2	4
BP	GO:0050767	regulation of neurogenesis	9/194	381/18614	0.0187366	0.0555219	0.0337902	ANXA2/CDH1/SEMA4D/CTNNB1/MAP2K2/TGFB1/KRAS/IL6ST/TLR2	9
BP	GO:0002204	somatic recombination of immunoglobulin genes involved in immune response	3/194	54/18614	0.0187369	0.0555219	0.0337902	TGFB1/CD28/NFKBIZ	3
BP	GO:0002208	somatic diversification of immunoglobulins involved in immune response	3/194	54/18614	0.0187369	0.0555219	0.0337902	TGFB1/CD28/NFKBIZ	3
BP	GO:0009395	phospholipid catabolic process	3/194	54/18614	0.0187369	0.0555219	0.0337902	PLCG2/PRKCD/PLA2G4A	3
BP	GO:0030520	intracellular estrogen receptor signaling pathway	3/194	54/18614	0.0187369	0.0555219	0.0337902	SRC/ESR1/SAFB	3
BP	GO:0039531	regulation of viral-induced cytoplasmic pattern recognition receptor signaling pathway	3/194	54/18614	0.0187369	0.0555219	0.0337902	ERBIN/TLR4/TIRAP	3
BP	GO:0045190	isotype switching	3/194	54/18614	0.0187369	0.0555219	0.0337902	TGFB1/CD28/NFKBIZ	3
BP	GO:0046686	response to cadmium ion	3/194	54/18614	0.0187369	0.0555219	0.0337902	EGFR/MAPK1/MMP9	3
BP	GO:0071320	cellular response to cAMP	3/194	54/18614	0.0187369	0.0555219	0.0337902	EZR/CYP1B1/PIK3CG	3
BP	GO:0021700	developmental maturation	8/194	319/18614	0.0189563	0.0561261	0.034158	RND1/PTK2B/SEMA4D/PGR/CTNNB1/CDK5R1/MMP2/RECK	8
BP	GO:0097553	calcium ion transmembrane import into cytosol	6/194	201/18614	0.0189737	0.0561319	0.0341615	PLCG2/ABL1/PTK2B/FYN/CAMK2D/PLA2G1B	6
BP	GO:0019058	viral life cycle	8/194	320/18614	0.0192749	0.0569763	0.0346754	EGFR/CAV2/IFITM3/NEDD4/CLDN1/CD28/CD86/IDE	8
BP	GO:0097306	cellular response to alcohol	4/194	98/18614	0.0193398	0.0571218	0.034764	CDH1/CYP1B1/CTNNB1/CCL7	4
BP	GO:0019724	B cell mediated immunity	5/194	148/18614	0.0195176	0.0576	0.035055	PRKCD/TGFB1/CD28/NFKBIZ/MYD88	5
BP	GO:0010658	striated muscle cell apoptotic process	3/194	55/18614	0.0196692	0.0580002	0.0352986	HSP90AA1/CAMK2D/CAPN2	3
BP	GO:0031331	positive regulation of cellular catabolic process	10/194	450/18614	0.0198857	0.0580943	0.0353558	EGF/PTK2B/POLR2D/POLR2G/PRKCD/PCSK9/PIK3CB/IRS1/IRS2/TICAM1	10
BP	GO:0002716	negative regulation of natural killer cell mediated immunity	2/194	21/18614	0.0199254	0.0580943	0.0353558	CRK/TGFB1	2
BP	GO:0002888	positive regulation of myeloid leukocyte mediated immunity	2/194	21/18614	0.0199254	0.0580943	0.0353558	TICAM2/TICAM1	2
BP	GO:0010288	response to lead ion	2/194	21/18614	0.0199254	0.0580943	0.0353558	BACE1/CLDN1	2
BP	GO:0010888	negative regulation of lipid storage	2/194	21/18614	0.0199254	0.0580943	0.0353558	CRP/PTPN2	2
BP	GO:0014856	skeletal muscle cell proliferation	2/194	21/18614	0.0199254	0.0580943	0.0353558	CAV2/SRC	2
BP	GO:0019370	leukotriene biosynthetic process	2/194	21/18614	0.0199254	0.0580943	0.0353558	PLA2G4A/PLA2G1B	2
BP	GO:0030728	ovulation	2/194	21/18614	0.0199254	0.0580943	0.0353558	PGR/MMP2	2
BP	GO:0032305	positive regulation of icosanoid secretion	2/194	21/18614	0.0199254	0.0580943	0.0353558	PLA2G4A/TNFSF11	2
BP	GO:0043373	CD4-positive, alpha-beta T cell lineage commitment	2/194	21/18614	0.0199254	0.0580943	0.0353558	STAT3/IL6R	2
BP	GO:0050765	negative regulation of phagocytosis	2/194	21/18614	0.0199254	0.0580943	0.0353558	APPL1/TLR2	2
BP	GO:0051571	positive regulation of histone H3-K4 methylation	2/194	21/18614	0.0199254	0.0580943	0.0353558	CTNNB1/CTR9	2
BP	GO:0051882	mitochondrial depolarization	2/194	21/18614	0.0199254	0.0580943	0.0353558	ABL1/SRC	2
BP	GO:1901739	regulation of myoblast fusion	2/194	21/18614	0.0199254	0.0580943	0.0353558	GDF15/CAPN2	2
BP	GO:1990868	response to chemokine	4/194	99/18614	0.0199947	0.0582028	0.0354218	PTK2B/CCL7/CXCL6/CXCL5	4
BP	GO:1990869	cellular response to chemokine	4/194	99/18614	0.0199947	0.0582028	0.0354218	PTK2B/CCL7/CXCL6/CXCL5	4
BP	GO:0051592	response to calcium ion	5/194	149/18614	0.0200301	0.0582592	0.0354561	PLCG2/PTK2B/CASR/NEDD4/CAMK2D	5
BP	GO:0090068	positive regulation of cell cycle process	7/194	262/18614	0.0202119	0.0587408	0.0357492	EGFR/EGF/PLCG2/TGFA/BTC/SH2B1/CD28	7
BP	GO:0043331	response to dsRNA	3/194	56/18614	0.0206268	0.0598986	0.0364539	MAPK1/TICAM2/TICAM1	3
BP	GO:0034446	substrate adhesion-dependent cell spreading	4/194	100/18614	0.020663	0.0599079	0.0364596	ABL1/CRK/SRC/PIK3R1	4
BP	GO:0140888	interferon-mediated signaling pathway	4/194	100/18614	0.020663	0.0599079	0.0364596	IFITM3/STAT1/PTPN2/MYD88	4
BP	GO:0048568	embryonic organ development	10/194	453/18614	0.0207122	0.0600024	0.0365171	EGFR/LRIG1/GRB2/CTNNB1/MAPK1/A2M/TGFB1/COL18A1/MMP14/FRS2	10
BP	GO:0048709	oligodendrocyte differentiation	4/194	101/18614	0.021345	0.0617162	0.0375601	ERBB2/CTNNB1/LPAR1/TLR2	4
BP	GO:0050764	regulation of phagocytosis	4/194	101/18614	0.021345	0.0617162	0.0375601	PLCG2/TUB/APPL1/TLR2	4
BP	GO:0003018	vascular process in circulatory system	7/194	265/18614	0.0213548	0.0617162	0.0375601	ABL1/SRC/SNTA1/CASR/MMP2/TGFB1/CRP	7
BP	GO:0034284	response to monosaccharide	6/194	207/18614	0.0215707	0.0619766	0.0377185	PIK3CA/PTK2B/CASR/IRS2/NOX4/SARM1	6
BP	GO:0043487	regulation of RNA stability	6/194	207/18614	0.0215707	0.0619766	0.0377185	POLR2D/POLR2G/PRKCD/PRKCA/TIRAP/MYD88	6
BP	GO:0002931	response to ischemia	3/194	57/18614	0.0216096	0.0619766	0.0377185	PTK2B/CASR/PIK3CB	3
BP	GO:0010332	response to gamma radiation	3/194	57/18614	0.0216096	0.0619766	0.0377185	CBL/ELK1/CCL7	3
BP	GO:0032768	regulation of monooxygenase activity	3/194	57/18614	0.0216096	0.0619766	0.0377185	EGFR/PTK2B/PIK3CB	3
BP	GO:0034332	adherens junction organization	3/194	57/18614	0.0216096	0.0619766	0.0377185	CDH1/SRC/CTNNB1	3
BP	GO:0043535	regulation of blood vessel endothelial cell migration	5/194	152/18614	0.0216202	0.0619766	0.0377185	ABL1/ETS1/TGFB1/PRKCA/MAP2K5	5
BP	GO:0001919	regulation of receptor recycling	2/194	22/18614	0.0217696	0.0619766	0.0377185	ANXA2/PCSK9	2
BP	GO:0010988	regulation of low-density lipoprotein particle clearance	2/194	22/18614	0.0217696	0.0619766	0.0377185	ANXA2/PCSK9	2
BP	GO:0030277	maintenance of gastrointestinal epithelium	2/194	22/18614	0.0217696	0.0619766	0.0377185	TFF1/TLR4	2
BP	GO:0032303	regulation of icosanoid secretion	2/194	22/18614	0.0217696	0.0619766	0.0377185	PLA2G4A/TNFSF11	2
BP	GO:0035739	CD4-positive, alpha-beta T cell proliferation	2/194	22/18614	0.0217696	0.0619766	0.0377185	CBLB/CD28	2
BP	GO:0043555	regulation of translation in response to stress	2/194	22/18614	0.0217696	0.0619766	0.0377185	RPS6KA1/RPS6KA3	2
BP	GO:0045624	positive regulation of T-helper cell differentiation	2/194	22/18614	0.0217696	0.0619766	0.0377185	CD86/NFKBIZ	2
BP	GO:0051000	positive regulation of nitric-oxide synthase activity	2/194	22/18614	0.0217696	0.0619766	0.0377185	PTK2B/PIK3CB	2
BP	GO:0072111	cell proliferation involved in kidney development	2/194	22/18614	0.0217696	0.0619766	0.0377185	STAT1/IL6R	2
BP	GO:1902894	negative regulation of miRNA transcription	2/194	22/18614	0.0217696	0.0619766	0.0377185	ESR1/TGFB1	2
BP	GO:2000561	regulation of CD4-positive, alpha-beta T cell proliferation	2/194	22/18614	0.0217696	0.0619766	0.0377185	CBLB/CD28	2
BP	GO:2000725	regulation of cardiac muscle cell differentiation	2/194	22/18614	0.0217696	0.0619766	0.0377185	TGFB1/FRS2	2
BP	GO:1904063	negative regulation of cation transmembrane transport	4/194	102/18614	0.0220406	0.062699	0.0381582	NEDD4/CAMK2D/PCSK9/MMP9	4
BP	GO:0006352	DNA-templated transcription initiation	5/194	153/18614	0.022168	0.0629135	0.0382887	ESR1/POLR2I/POLR2D/POLR2G/NFKBIZ	5
BP	GO:0007292	female gamete generation	5/194	153/18614	0.022168	0.0629135	0.0382887	SRC/PTK2B/PGR/CTNNB1/MMP2	5
BP	GO:0034763	negative regulation of transmembrane transport	5/194	153/18614	0.022168	0.0629135	0.0382887	NEDD4/CAMK2D/PCSK9/MMP9/IRS2	5
BP	GO:0030042	actin filament depolymerization	3/194	58/18614	0.0226176	0.0640891	0.0390042	PIK3CA/EPS8/MTPN	3
BP	GO:2000649	regulation of sodium ion transmembrane transporter activity	3/194	58/18614	0.0226176	0.0640891	0.0390042	NEDD4/CAMK2D/PCSK9	3
BP	GO:0043524	negative regulation of neuron apoptotic process	5/194	155/18614	0.0232905	0.0659442	0.0401332	PIK3CA/ERBB3/PTK2B/KRAS/IL6ST	5
BP	GO:0051604	protein maturation	8/194	332/18614	0.0234017	0.0662074	0.0402934	ANXA2/SRC/CAPN2/BACE1/PCSK9/MMP14/MEP1A/TSPAN14	8
BP	GO:0110020	regulation of actomyosin structure organization	4/194	104/18614	0.0234731	0.0663576	0.0403848	ABL1/LPAR1/PIK3R1/PIK3R2	4
BP	GO:0002763	positive regulation of myeloid leukocyte differentiation	3/194	59/18614	0.0236509	0.0664294	0.0404285	TGFB1/PRKCA/TNFSF11	3
BP	GO:0008347	glial cell migration	3/194	59/18614	0.0236509	0.0664294	0.0404285	CTNNB1/CDK5R1/MMP14	3
BP	GO:0010574	regulation of vascular endothelial growth factor production	3/194	59/18614	0.0236509	0.0664294	0.0404285	CYP1B1/TGFB1/IL6ST	3
BP	GO:0002363	alpha-beta T cell lineage commitment	2/194	23/18614	0.0236816	0.0664294	0.0404285	STAT3/IL6R	2
BP	GO:0032727	positive regulation of interferon-alpha production	2/194	23/18614	0.0236816	0.0664294	0.0404285	STAT1/TLR4	2
BP	GO:0060065	uterus development	2/194	23/18614	0.0236816	0.0664294	0.0404285	SRC/ESR1	2
BP	GO:0072243	metanephric nephron epithelium development	2/194	23/18614	0.0236816	0.0664294	0.0404285	NPHS2/STAT1	2
BP	GO:0072574	hepatocyte proliferation	2/194	23/18614	0.0236816	0.0664294	0.0404285	TGFA/RPS6KA1	2
BP	GO:0072575	epithelial cell proliferation involved in liver morphogenesis	2/194	23/18614	0.0236816	0.0664294	0.0404285	TGFA/RPS6KA1	2
BP	GO:2000629	negative regulation of miRNA metabolic process	2/194	23/18614	0.0236816	0.0664294	0.0404285	ESR1/TGFB1	2
BP	GO:0090150	establishment of protein localization to membrane	7/194	271/18614	0.0237741	0.0666372	0.0405549	EGFR/CAMLG/ERBB2/HSP90AA1/FYN/CDK5R1/NDUFA13	7
BP	GO:0007584	response to nutrient	5/194	156/18614	0.0238652	0.0668411	0.040679	CYP1B1/CASR/A2M/NFKBIZ/STAT1	5
BP	GO:0061013	regulation of mRNA catabolic process	6/194	212/18614	0.0239107	0.0669168	0.0407251	POLR2D/POLR2G/PRKCD/PRKCA/TIRAP/MYD88	6
BP	GO:0007178	transmembrane receptor protein serine/threonine kinase signaling pathway	9/194	398/18614	0.0240247	0.067184	0.0408877	ABL1/CAV2/SH2B1/GDF15/SRC/TGFB1/APPL1/STAT3/IL17F	9
BP	GO:0031396	regulation of protein ubiquitination	6/194	213/18614	0.0243983	0.0681763	0.0414916	ABL1/CAMLG/HSP90AA1/FYN/CBLB/TICAM1	6
BP	GO:0007043	cell-cell junction assembly	5/194	157/18614	0.0244491	0.0682654	0.0415459	CDH1/STRN/CTNNB1/CLDN1/PRKCA	5
BP	GO:0002886	regulation of myeloid leukocyte mediated immunity	3/194	60/18614	0.0247095	0.0687806	0.0418594	CXCL6/TICAM2/TICAM1	3
BP	GO:0021545	cranial nerve development	3/194	60/18614	0.0247095	0.0687806	0.0418594	ERBB3/CTNNB1/LPAR1	3
BP	GO:0045620	negative regulation of lymphocyte differentiation	3/194	60/18614	0.0247095	0.0687806	0.0418594	ERBB2/CTLA4/PTPN2	3
BP	GO:1903078	positive regulation of protein localization to plasma membrane	3/194	60/18614	0.0247095	0.0687806	0.0418594	EGFR/EZR/PIK3R1	3
BP	GO:0016051	carbohydrate biosynthetic process	6/194	214/18614	0.0248926	0.0692373	0.0421374	EGF/PTK2B/TGFB1/IRS1/IRS2/PTPN2	6
BP	GO:0001759	organ induction	2/194	24/18614	0.02566	0.0709365	0.0431715	CTNNB1/FRS2	2
BP	GO:0043369	CD4-positive or CD8-positive, alpha-beta T cell lineage commitment	2/194	24/18614	0.02566	0.0709365	0.0431715	STAT3/IL6R	2
BP	GO:0048011	neurotrophin TRK receptor signaling pathway	2/194	24/18614	0.02566	0.0709365	0.0431715	SRC/BCAR1	2
BP	GO:0051043	regulation of membrane protein ectodomain proteolysis	2/194	24/18614	0.02566	0.0709365	0.0431715	TIMP2/TIMP1	2
BP	GO:0060143	positive regulation of syncytium formation by plasma membrane fusion	2/194	24/18614	0.02566	0.0709365	0.0431715	GDF15/CAPN2	2
BP	GO:0060571	morphogenesis of an epithelial fold	2/194	24/18614	0.02566	0.0709365	0.0431715	EGFR/CTNNB1	2
BP	GO:0072576	liver morphogenesis	2/194	24/18614	0.02566	0.0709365	0.0431715	TGFA/RPS6KA1	2
BP	GO:1901863	positive regulation of muscle tissue development	2/194	24/18614	0.02566	0.0709365	0.0431715	ERBB3/CTNNB1	2
BP	GO:0030111	regulation of Wnt signaling pathway	8/194	338/18614	0.0256829	0.0709458	0.0431771	EGFR/EGF/ABL1/SRC/CTNNB1/TGFB1/RECK/TLR2	8
BP	GO:0090277	positive regulation of peptide hormone secretion	4/194	107/18614	0.0257256	0.0709558	0.0431832	BLK/CASR/IRS2/TNFSF11	4
BP	GO:1901655	cellular response to ketone	4/194	107/18614	0.0257256	0.0709558	0.0431832	ERRFI1/SRC/CYP1B1/ELK1	4
BP	GO:0022029	telencephalon cell migration	3/194	61/18614	0.0257932	0.0709803	0.0431981	EGFR/CTNNB1/CDK5R1	3
BP	GO:0035306	positive regulation of dephosphorylation	3/194	61/18614	0.0257932	0.0709803	0.0431981	SRC/PRKCD/TGFB1	3
BP	GO:1904356	regulation of telomere maintenance via telomere lengthening	3/194	61/18614	0.0257932	0.0709803	0.0431981	SRC/CTNNB1/MAPK1	3
BP	GO:0007611	learning or memory	7/194	276/18614	0.0259295	0.0713013	0.0433935	EGFR/ABL1/SRC/FYN/MAPK1/KRAS/TLR2	7
BP	GO:0032231	regulation of actin filament bundle assembly	4/194	108/18614	0.0265044	0.0728269	0.044322	ABL1/LPAR1/PIK3R1/PIK3R2	4
BP	GO:0046434	organophosphate catabolic process	5/194	161/18614	0.0268762	0.073641	0.0448174	PLCG2/PRKCD/PLA2G4A/DUT/SARM1	5
BP	GO:0000768	syncytium formation by plasma membrane fusion	3/194	62/18614	0.0269022	0.073641	0.0448174	ADAM12/GDF15/CAPN2	3
BP	GO:0016447	somatic recombination of immunoglobulin gene segments	3/194	62/18614	0.0269022	0.073641	0.0448174	TGFB1/CD28/NFKBIZ	3
BP	GO:0140253	cell-cell fusion	3/194	62/18614	0.0269022	0.073641	0.0448174	ADAM12/GDF15/CAPN2	3
BP	GO:1904036	negative regulation of epithelial cell apoptotic process	3/194	62/18614	0.0269022	0.073641	0.0448174	ABL1/BTC/PAK4	3
BP	GO:0007631	feeding behavior	4/194	109/18614	0.0272972	0.0745534	0.0453727	GDF15/FYN/MMP17/STAT3	4
BP	GO:0034766	negative regulation of monoatomic ion transmembrane transport	4/194	109/18614	0.0272972	0.0745534	0.0453727	NEDD4/CAMK2D/PCSK9/MMP9	4
BP	GO:0120034	positive regulation of plasma membrane bounded cell projection assembly	4/194	109/18614	0.0272972	0.0745534	0.0453727	PIK3CA/EPS8/HSP90AA1/PIK3R1	4
BP	GO:0010226	response to lithium ion	2/194	25/18614	0.027703	0.0749841	0.0456348	CDH1/PTK2B	2
BP	GO:0031579	membrane raft organization	2/194	25/18614	0.027703	0.0749841	0.0456348	ANXA2/CAV2	2
BP	GO:0034114	regulation of heterotypic cell-cell adhesion	2/194	25/18614	0.027703	0.0749841	0.0456348	CD44/MAP2K5	2
BP	GO:0046641	positive regulation of alpha-beta T cell proliferation	2/194	25/18614	0.027703	0.0749841	0.0456348	ZAP70/CD28	2
BP	GO:0051016	barbed-end actin filament capping	2/194	25/18614	0.027703	0.0749841	0.0456348	EPS8/MTPN	2
BP	GO:0060333	type II interferon-mediated signaling pathway	2/194	25/18614	0.027703	0.0749841	0.0456348	STAT1/PTPN2	2
BP	GO:0070423	nucleotide-binding oligomerization domain containing signaling pathway	2/194	25/18614	0.027703	0.0749841	0.0456348	ERBIN/TLR4	2
BP	GO:0070935	3'-UTR-mediated mRNA stabilization	2/194	25/18614	0.027703	0.0749841	0.0456348	TIRAP/MYD88	2
BP	GO:0072273	metanephric nephron morphogenesis	2/194	25/18614	0.027703	0.0749841	0.0456348	CTNNB1/STAT1	2
BP	GO:2000114	regulation of establishment of cell polarity	2/194	25/18614	0.027703	0.0749841	0.0456348	ABL1/PTK2B	2
BP	GO:2000193	positive regulation of fatty acid transport	2/194	25/18614	0.027703	0.0749841	0.0456348	PLA2G4A/TNFSF11	2
BP	GO:2000679	positive regulation of transcription regulatory region DNA binding	2/194	25/18614	0.027703	0.0749841	0.0456348	CTNNB1/TGFB1	2
BP	GO:0051962	positive regulation of nervous system development	7/194	280/18614	0.0277475	0.0750485	0.045674	SEMA4D/CTNNB1/MAP2K2/TGFB1/KRAS/IL6ST/TLR2	7
BP	GO:0001885	endothelial cell development	3/194	63/18614	0.0280363	0.0757169	0.0460808	EZR/CLDN1/MYD88	3
BP	GO:0051353	positive regulation of oxidoreductase activity	3/194	63/18614	0.0280363	0.0757169	0.0460808	ABL1/PTK2B/PIK3CB	3
BP	GO:0031341	regulation of cell killing	4/194	110/18614	0.0281041	0.0758433	0.0461577	CRK/TGFB1/CXCL6/STAT5B	4
BP	GO:0031667	response to nutrient levels	10/194	477/18614	0.028252	0.0761859	0.0463662	GDF15/SRC/CYP1B1/CBL/CASR/MAPK1/A2M/PCSK9/NFKBIZ/STAT1	10
BP	GO:0051494	negative regulation of cytoskeleton organization	5/194	164/18614	0.0287939	0.0775896	0.0472205	PIK3CA/EPS8/PRKCD/MTPN/PIK3R1	5
BP	GO:0006367	transcription initiation at RNA polymerase II promoter	4/194	111/18614	0.028925	0.077885	0.0474003	ESR1/POLR2I/POLR2D/POLR2G	4
BP	GO:0061564	axon development	10/194	479/18614	0.0289583	0.0779167	0.0474196	CDH1/ABL1/ERBB2/HSP90AA1/SEMA4D/FYN/CDK5R1/MAP2K2/RPS6KA5/MMP2	10
BP	GO:0006360	transcription by RNA polymerase I	3/194	64/18614	0.0291956	0.0783229	0.0476668	ERBB2/POLR2K/POLR2L	3
BP	GO:0021885	forebrain cell migration	3/194	64/18614	0.0291956	0.0783229	0.0476668	EGFR/CTNNB1/CDK5R1	3
BP	GO:0048247	lymphocyte chemotaxis	3/194	64/18614	0.0291956	0.0783229	0.0476668	PTK2B/CCL7/PIK3CG	3
BP	GO:0051568	histone H3-K4 methylation	3/194	64/18614	0.0291956	0.0783229	0.0476668	CTNNB1/NFKBIZ/CTR9	3
BP	GO:1905954	positive regulation of lipid localization	4/194	112/18614	0.0297601	0.0793816	0.0483111	ANXA2/PRKCD/PLA2G4A/TNFSF11	4
BP	GO:0001911	negative regulation of leukocyte mediated cytotoxicity	2/194	26/18614	0.0298091	0.0793816	0.0483111	CRK/TGFB1	2
BP	GO:0035235	ionotropic glutamate receptor signaling pathway	2/194	26/18614	0.0298091	0.0793816	0.0483111	PTK2B/CDK5R1	2
BP	GO:0035872	nucleotide-binding domain, leucine rich repeat containing receptor signaling pathway	2/194	26/18614	0.0298091	0.0793816	0.0483111	ERBIN/TLR4	2
BP	GO:0035994	response to muscle stretch	2/194	26/18614	0.0298091	0.0793816	0.0483111	PIK3CA/CTNNB1	2
BP	GO:0044346	fibroblast apoptotic process	2/194	26/18614	0.0298091	0.0793816	0.0483111	PIK3CA/PIK3CG	2
BP	GO:0051238	sequestering of metal ion	2/194	26/18614	0.0298091	0.0793816	0.0483111	LCN2/S100A8	2
BP	GO:0060575	intestinal epithelial cell differentiation	2/194	26/18614	0.0298091	0.0793816	0.0483111	SRC/IL6ST	2
BP	GO:1901623	regulation of lymphocyte chemotaxis	2/194	26/18614	0.0298091	0.0793816	0.0483111	PTK2B/CCL7	2
BP	GO:1905523	positive regulation of macrophage migration	2/194	26/18614	0.0298091	0.0793816	0.0483111	MAPK1/MMP14	2
BP	GO:0030837	negative regulation of actin filament polymerization	3/194	65/18614	0.03038	0.0807831	0.049164	EPS8/PRKCD/MTPN	3
BP	GO:0071715	icosanoid transport	3/194	65/18614	0.03038	0.0807831	0.049164	PLA2G4A/PLA2G1B/TNFSF11	3
BP	GO:0044344	cellular response to fibroblast growth factor stimulus	4/194	113/18614	0.0306094	0.0813336	0.0494991	GRB2/CTNNB1/CD44/FRS2	4
BP	GO:1902904	negative regulation of supramolecular fiber organization	5/194	167/18614	0.0307963	0.0817703	0.0497649	PIK3CA/EPS8/PRKCD/MTPN/PIK3R1	5
CC	GO:0005665	RNA polymerase II, core complex	12/196	15/19518	3.317e-22	8.75689e-20	5.76111e-20	POLR2A/POLR2I/POLR2K/POLR2H/POLR2C/POLR2D/POLR2F/POLR2L/POLR2E/POLR2J/POLR2G/POLR2B	12
CC	GO:0045121	membrane raft	25/196	323/19518	2.40519e-15	2.27399e-13	1.49604e-13	EGFR/ANXA2/CDH1/CRK/CAV2/EZR/SRC/PTK2B/CTNNB1/FYN/ZAP70/CBLB/CBL/GP6/NPHS2/PAG1/MAPK1/CAPN2/BACE1/IRS1/IL6ST/TLR6/CD14/TLR1/TLR2	25
CC	GO:0098857	membrane microdomain	25/196	324/19518	2.58408e-15	2.27399e-13	1.49604e-13	EGFR/ANXA2/CDH1/CRK/CAV2/EZR/SRC/PTK2B/CTNNB1/FYN/ZAP70/CBLB/CBL/GP6/NPHS2/PAG1/MAPK1/CAPN2/BACE1/IRS1/IL6ST/TLR6/CD14/TLR1/TLR2	25
CC	GO:0061695	transferase complex, transferring phosphorus-containing groups	21/196	306/19518	4.76184e-12	3.14282e-10	2.06764e-10	PIK3CA/POLR2A/POLR2I/POLR2K/POLR2H/POLR2C/POLR2D/POLR2F/POLR2L/POLR2E/POLR2J/POLR2G/POLR2B/CDK5R1/PIK3R1/PIK3R3/PIK3R2/PIK3CB/IRS1/PIK3CG/CTR9	21
CC	GO:0016591	RNA polymerase II, holoenzyme	13/196	93/19518	9.09889e-12	4.80422e-10	3.16067e-10	POLR2A/POLR2I/POLR2K/POLR2H/POLR2C/POLR2D/POLR2F/POLR2L/POLR2E/POLR2J/POLR2G/POLR2B/CTR9	13
CC	GO:0055029	nuclear DNA-directed RNA polymerase complex	13/196	117/19518	1.75894e-10	7.73932e-09	5.09166e-09	POLR2A/POLR2I/POLR2K/POLR2H/POLR2C/POLR2D/POLR2F/POLR2L/POLR2E/POLR2J/POLR2G/POLR2B/CTR9	13
CC	GO:0000428	DNA-directed RNA polymerase complex	13/196	120/19518	2.42427e-10	9.14297e-09	6.01511e-09	POLR2A/POLR2I/POLR2K/POLR2H/POLR2C/POLR2D/POLR2F/POLR2L/POLR2E/POLR2J/POLR2G/POLR2B/CTR9	13
CC	GO:0030880	RNA polymerase complex	13/196	124/19518	3.6668e-10	1.21004e-08	7.96081e-09	POLR2A/POLR2I/POLR2K/POLR2H/POLR2C/POLR2D/POLR2F/POLR2L/POLR2E/POLR2J/POLR2G/POLR2B/CTR9	13
CC	GO:0030055	cell-substrate junction	21/196	432/19518	2.73929e-09	8.03525e-08	5.28635e-08	EGFR/CAV2/EZR/ERBIN/GRB7/SRC/PTK2B/CTNNB1/CBL/BCAR1/PTPRA/MAPK1/MAP2K2/CAPN2/PAK4/MMP14/CD44/PIK3R2/KRAS/PDIA3/NOX4	21
CC	GO:0019898	extrinsic component of membrane	17/196	288/19518	5.57066e-09	1.47065e-07	9.67536e-08	PIK3CA/ERRFI1/CDH1/CAV2/BLK/EZR/SRC/CTNNB1/FYN/ZAP70/PCSK9/PIK3R1/PIK3R3/PIK3R2/PIK3CB/PIK3CG/KRAS	17
CC	GO:0005925	focal adhesion	20/196	422/19518	1.02546e-08	2.46111e-07	1.61915e-07	EGFR/CAV2/EZR/GRB7/SRC/PTK2B/CTNNB1/CBL/BCAR1/PTPRA/MAPK1/MAP2K2/CAPN2/PAK4/MMP14/CD44/PIK3R2/KRAS/PDIA3/NOX4	20
CC	GO:0031983	vesicle lumen	17/196	327/19518	3.6367e-08	8.00073e-07	5.26364e-07	EGFR/ANXA2/EGF/HSP90AA1/PRKCD/MAPK1/TIMP2/BACE1/A2M/TGFB1/TIMP1/LCN2/NEU1/MMP8/PRSS2/TOLLIP/S100A8	17
CC	GO:0030139	endocytic vesicle	17/196	347/19518	8.58472e-08	1.74336e-06	1.14695e-06	EGFR/EGF/TGFA/BTC/HSP90AA1/CTLA4/CD2AP/CAMK2D/LPAR1/HBEGF/APPL1/PDIA3/TIRAP/TLR6/TLR1/TLR2/SFTPA1	17
CC	GO:0005736	RNA polymerase I complex	5/196	13/19518	1.16987e-07	2.20604e-06	1.45134e-06	POLR2K/POLR2H/POLR2F/POLR2L/POLR2E	5
CC	GO:0060205	cytoplasmic vesicle lumen	16/196	325/19518	1.9574e-07	3.44503e-06	2.26647e-06	ANXA2/EGF/HSP90AA1/PRKCD/MAPK1/TIMP2/BACE1/A2M/TGFB1/TIMP1/LCN2/NEU1/MMP8/PRSS2/TOLLIP/S100A8	16
CC	GO:0001726	ruffle	12/196	181/19518	3.03873e-07	5.01391e-06	3.29862e-06	EGFR/EPS8/PLCG2/ABL1/ERBB2/EZR/SRC/CD2AP/BCAR1/APPL1/TLR4/TIRAP	12
CC	GO:0005942	phosphatidylinositol 3-kinase complex	6/196	29/19518	3.72237e-07	5.78062e-06	3.80304e-06	PIK3CA/PIK3R1/PIK3R3/PIK3R2/PIK3CB/PIK3CG	6
CC	GO:0009898	cytoplasmic side of plasma membrane	11/196	159/19518	6.26973e-07	9.1956e-06	6.04974e-06	ERRFI1/CDH1/CAV2/BLK/EZR/SRC/FYN/ZAP70/NPHS2/MAP2K2/KRAS	11
CC	GO:0016323	basolateral plasma membrane	13/196	234/19518	7.36532e-07	9.86875e-06	6.4926e-06	EGFR/ANXA2/TGFA/ERBB2/EZR/ERBB3/HSP90AA1/ERBIN/CTNNB1/CASR/CLDN1/CD44/IDE	13
CC	GO:0005666	RNA polymerase III complex	5/196	18/19518	7.47633e-07	9.86875e-06	6.4926e-06	POLR2K/POLR2H/POLR2F/POLR2L/POLR2E	5
CC	GO:0034774	secretory granule lumen	15/196	322/19518	9.58815e-07	1.20537e-05	7.93005e-06	ANXA2/EGF/HSP90AA1/PRKCD/MAPK1/TIMP2/A2M/TGFB1/TIMP1/LCN2/NEU1/MMP8/PRSS2/TOLLIP/S100A8	15
CC	GO:0031252	cell leading edge	17/196	422/19518	1.33146e-06	1.59775e-05	1.05115e-05	EGFR/PIK3CA/EPS8/PLCG2/CDH1/ABL1/ERBB2/EZR/SRC/PTK2B/CTNNB1/CD2AP/BCAR1/CD44/APPL1/TLR4/TIRAP	17
CC	GO:0019897	extrinsic component of plasma membrane	10/196	147/19518	2.39042e-06	2.74379e-05	1.80512e-05	ERRFI1/CDH1/CAV2/BLK/SRC/CTNNB1/FYN/ZAP70/PCSK9/KRAS	10
CC	GO:0009925	basal plasma membrane	13/196	266/19518	3.07177e-06	3.37895e-05	2.22299e-05	EGFR/ANXA2/TGFA/ERBB2/EZR/ERBB3/HSP90AA1/ERBIN/CTNNB1/CASR/CLDN1/CD44/IDE	13
CC	GO:0098562	cytoplasmic side of membrane	11/196	193/19518	4.18905e-06	4.42363e-05	2.91028e-05	ERRFI1/CDH1/CAV2/BLK/EZR/SRC/FYN/ZAP70/NPHS2/MAP2K2/KRAS	11
CC	GO:0062023	collagen-containing extracellular matrix	16/196	415/19518	4.82711e-06	4.90137e-05	3.22459e-05	ANXA2/HSP90AA1/ERBIN/GDF15/MMP2/TIMP2/A2M/TGFB1/COL18A1/COL6A3/MMP9/TIMP1/COL12A1/MMP8/PZP/S100A8	16
CC	GO:0045178	basal part of cell	13/196	285/19518	6.50975e-06	6.36509e-05	4.18756e-05	EGFR/ANXA2/TGFA/ERBB2/EZR/ERBB3/HSP90AA1/ERBIN/CTNNB1/CASR/CLDN1/CD44/IDE	13
CC	GO:0031234	extrinsic component of cytoplasmic side of plasma membrane	7/196	80/19518	1.582e-05	0.00014916	9.81317e-05	ERRFI1/CAV2/BLK/SRC/FYN/ZAP70/KRAS	7
CC	GO:0044853	plasma membrane raft	8/196	114/19518	1.98785e-05	0.000177399	0.00011671	CDH1/CAV2/EZR/SRC/CTNNB1/CBL/MAPK1/IRS1	8
CC	GO:0005901	caveola	7/196	83/19518	2.0159e-05	0.000177399	0.00011671	CDH1/CAV2/SRC/CTNNB1/CBL/MAPK1/IRS1	7
CC	GO:0097038	perinuclear endoplasmic reticulum	4/196	19/19518	3.39665e-05	0.000289263	0.000190305	FYN/CAPN2/PIK3R1/NOX4	4
CC	GO:0045334	clathrin-coated endocytic vesicle	7/196	92/19518	3.94227e-05	0.000325237	0.000213972	EGFR/EGF/TGFA/BTC/CTLA4/HBEGF/SFTPA1	7
CC	GO:0032587	ruffle membrane	7/196	101/19518	7.17402e-05	0.000573921	0.00037758	EGFR/EPS8/PLCG2/ERBB2/EZR/SRC/TIRAP	7
CC	GO:0098802	plasma membrane signaling receptor complex	12/196	319/19518	9.64948e-05	0.000749253	0.00049293	EPS8/ERBB2/ERBB3/PTK2B/OSMR/ZAP70/IRS1/IL6ST/IL6R/TLR6/TLR1/TLR2	12
CC	GO:0030666	endocytic vesicle membrane	9/196	196/19518	0.000168067	0.00126771	0.000834018	EGFR/EGF/TGFA/BTC/CAMK2D/HBEGF/TLR6/TLR1/TLR2	9
CC	GO:0035580	specific granule lumen	5/196	62/19518	0.000394778	0.00289504	0.00190463	TIMP2/LCN2/NEU1/MMP8/TOLLIP	5
CC	GO:0031256	leading edge membrane	8/196	180/19518	0.000480726	0.00341689	0.00224796	EGFR/EPS8/PLCG2/ERBB2/EZR/SRC/CD44/TIRAP	8
CC	GO:0016328	lateral plasma membrane	5/196	65/19518	0.000491825	0.00341689	0.00224796	CDH1/ERBB3/SNTA1/CTNNB1/CLDN1	5
CC	GO:0099091	postsynaptic specialization, intracellular component	3/196	16/19518	0.000507136	0.00343292	0.0022585	SRC/PTK2B/CTNNB1	3
CC	GO:0030669	clathrin-coated endocytic vesicle membrane	5/196	73/19518	0.000838363	0.00533368	0.003509	EGFR/EGF/TGFA/BTC/HBEGF	5
CC	GO:0031594	neuromuscular junction	5/196	73/19518	0.000838363	0.00533368	0.003509	CRK/ERBB2/SNTA1/CD2AP/CDK5R1	5
CC	GO:0005770	late endosome	10/196	296/19518	0.00084854	0.00533368	0.003509	EGFR/ANXA2/SRC/IFITM3/MAPK1/MAP2K2/BACE1/PCSK9/TICAM2/SFTPA1	10
CC	GO:0001772	immunological synapse	4/196	43/19518	0.000895985	0.00550093	0.00361903	EZR/ZAP70/DUSP3/CD28	4
CC	GO:0005769	early endosome	12/196	423/19518	0.00121729	0.00730377	0.00480511	EGFR/ANXA2/ERBB2/IFITM3/MAPK1/MAP2K2/BACE1/PCSK9/APPL1/TLR4/TICAM2/TOLLIP	12
CC	GO:0005788	endoplasmic reticulum lumen	10/196	312/19518	0.00126196	0.00740352	0.00487074	MAPK1/BACE1/COL18A1/IGFBP3/PCSK9/COL6A3/TIMP1/COL12A1/TSPAN14/PDIA3	10
CC	GO:0015629	actin cytoskeleton	13/196	489/19518	0.0013804	0.00792231	0.00521205	CDH1/ABL1/CRK/EZR/RND1/SRC/FYN/CD2AP/BCAR1/FYB1/CAPN2/NEB/MTPN	13
CC	GO:0030426	growth cone	7/196	167/19518	0.00151633	0.00851723	0.00560344	EPS8/ABL1/HSP90AA1/SRC/PTK2B/CBL/CDK5R1	7
CC	GO:0043025	neuronal cell body	13/196	500/19518	0.00168125	0.00924687	0.00608347	ABL1/HSP90AA1/SRC/PTK2B/STRN/FYN/CASR/CDK5R1/CAPN2/ELK1/BACE1/LPAR1/IL6ST	13
CC	GO:0030427	site of polarized growth	7/196	172/19518	0.00179454	0.00966855	0.00636089	EPS8/ABL1/HSP90AA1/SRC/PTK2B/CBL/CDK5R1	7
CC	GO:0150034	distal axon	9/196	277/19518	0.00199845	0.0105518	0.006942	EPS8/ABL1/HSP90AA1/SRC/PTK2B/CBL/CASR/CDK5R1/ELK1	9
CC	GO:0005775	vacuolar lumen	7/196	176/19518	0.0020444	0.0105828	0.00696236	ANXA2/HSP90AA1/PRKCD/MAPK1/NEU1/PRSS2/TOLLIP	7
CC	GO:0035578	azurophil granule lumen	5/196	91/19518	0.00224515	0.0113984	0.00749897	ANXA2/PRKCD/MAPK1/PRSS2/TOLLIP	5
CC	GO:0005912	adherens junction	7/196	185/19518	0.00270482	0.0134731	0.00886387	ANXA2/CDH1/EZR/RND1/CTNNB1/PAK4/FRS2	7
CC	GO:0031253	cell projection membrane	10/196	349/19518	0.00286215	0.0139927	0.00920574	EGFR/EPS8/PLCG2/ERBB2/EZR/HSP90AA1/SRC/CTNNB1/CD44/TIRAP	10
CC	GO:0009897	external side of plasma membrane	11/196	426/19518	0.00396514	0.0190327	0.0125215	OSMR/CTLA4/CAPN2/PCSK9/CD28/CD86/IL6ST/IDE/IL6R/TLR4/CD14	11
CC	GO:0097197	tetraspanin-enriched microdomain	2/196	10/19518	0.00428172	0.0201853	0.0132798	GP6/TSPAN14	2
CC	GO:0031093	platelet alpha granule lumen	4/196	67/19518	0.00461693	0.0213837	0.0140682	EGF/A2M/TGFB1/TIMP1	4
CC	GO:0042581	specific granule	6/196	160/19518	0.00561929	0.0255774	0.0168273	TIMP2/LCN2/NEU1/MMP8/TSPAN14/TOLLIP	6
CC	GO:0030136	clathrin-coated vesicle	7/196	215/19518	0.00613188	0.0274376	0.018051	EGFR/EGF/TGFA/BTC/CTLA4/HBEGF/SFTPA1	7
CC	GO:0044292	dendrite terminus	2/196	13/19518	0.00727612	0.0309822	0.020383	HSP90AA1/SRC	2
CC	GO:0099092	postsynaptic density, intracellular component	2/196	13/19518	0.00727612	0.0309822	0.020383	PTK2B/CTNNB1	2
CC	GO:1990909	Wnt signalosome	2/196	13/19518	0.00727612	0.0309822	0.020383	CTNNB1/RECK	2
CC	GO:0005604	basement membrane	4/196	84/19518	0.0101917	0.0427081	0.0280974	ANXA2/ERBIN/COL18A1/TIMP1	4
CC	GO:0005581	collagen trimer	4/196	85/19518	0.0106129	0.0437783	0.0288015	COL18A1/COL6A3/COL12A1/SFTPA1	4
CC	GO:0030665	clathrin-coated vesicle membrane	5/196	136/19518	0.0121243	0.0484972	0.0319061	EGFR/EGF/TGFA/BTC/HBEGF	5
CC	GO:0042383	sarcolemma	5/196	136/19518	0.0121243	0.0484972	0.0319061	ANXA2/CAV2/SNTA1/CAMK2D/COL6A3	5
CC	GO:0043209	myelin sheath	3/196	49/19518	0.0130944	0.0515958	0.0339446	ANXA2/ERBB2/HSP90AA1	3
CC	GO:0031091	platelet alpha granule	4/196	91/19518	0.0133768	0.0519335	0.0341668	EGF/A2M/TGFB1/TIMP1	4
CC	GO:0030135	coated vesicle	8/196	312/19518	0.0137768	0.0520358	0.0342341	EGFR/EGF/TGFA/BTC/CTLA4/HBEGF/PCSK9/SFTPA1	8
CC	GO:0031143	pseudopodium	2/196	18/19518	0.0138105	0.0520358	0.0342341	MAPK1/CAPN2	2
CC	GO:0045335	phagocytic vesicle	5/196	141/19518	0.0139945	0.0520358	0.0342341	APPL1/PDIA3/TLR6/TLR1/TLR2	5
CC	GO:0005902	microvillus	4/196	94/19518	0.0149152	0.053211	0.0350072	EZR/CTNNB1/TGFB1/CD44	4
CC	GO:0098685	Schaffer collateral - CA1 synapse	4/196	94/19518	0.0149152	0.053211	0.0350072	PTK2B/CTNNB1/FYN/PTPRA	4
CC	GO:0045177	apical part of cell	10/196	446/19518	0.0149521	0.053211	0.0350072	ERBB2/EZR/ERBB3/HSP90AA1/OSMR/CTNNB1/CASR/CLDN1/CD44/IL6R	10
CC	GO:0016324	apical plasma membrane	9/196	381/19518	0.0151168	0.053211	0.0350072	ERBB2/EZR/ERBB3/HSP90AA1/OSMR/CASR/CLDN1/CD44/IL6R	9
CC	GO:0098984	neuron to neuron synapse	9/196	382/19518	0.0153515	0.0533263	0.0350831	EPS8/SRC/PTK2B/STRN/CTNNB1/FYN/CDK5R1/BACE1/MYD88	9
CC	GO:0030027	lamellipodium	6/196	202/19518	0.0164865	0.0565252	0.0371876	PIK3CA/CDH1/PTK2B/CTNNB1/BCAR1/CD44	6
CC	GO:1904724	tertiary granule lumen	3/196	55/19518	0.0178499	0.060415	0.0397467	TIMP2/MMP9/MMP8	3
CC	GO:0005766	primary lysosome	5/196	155/19518	0.0202376	0.0667841	0.0439369	ANXA2/PRKCD/MAPK1/PRSS2/TOLLIP	5
CC	GO:0042582	azurophil granule	5/196	155/19518	0.0202376	0.0667841	0.0439369	ANXA2/PRKCD/MAPK1/PRSS2/TOLLIP	5
CC	GO:0005884	actin filament	4/196	105/19518	0.0214903	0.0692819	0.0455802	EZR/SRC/FYN/CD2AP	4
CC	GO:0014069	postsynaptic density	8/196	339/19518	0.0215194	0.0692819	0.0455802	EPS8/SRC/PTK2B/STRN/CTNNB1/FYN/CDK5R1/MYD88	8
CC	GO:0016327	apicolateral plasma membrane	2/196	23/19518	0.0221009	0.070297	0.046248	CTNNB1/NEDD4	2
CC	GO:0000791	euchromatin	3/196	60/19518	0.0224538	0.0705691	0.046427	ESR1/CTNNB1/CTR9	3
MF	GO:1990782	protein tyrosine kinase binding	20/195	121/18369	1.7074e-18	7.37596e-16	4.78071e-16	PLCG2/SHC1/CDH1/CRK/NRG1/SH2B1/GRB2/HSP90AA1/RNF41/CBLB/CBL/GP6/DUSP3/PIK3R1/PIK3R2/IRS1/IRS2/FRS2/PTPN2/NOX4	20
MF	GO:0001055	RNA polymerase II activity	9/195	11/18369	7.68125e-17	1.65915e-14	1.07537e-14	POLR2A/POLR2K/POLR2H/POLR2C/POLR2F/POLR2L/POLR2E/POLR2J/POLR2B	9
MF	GO:0045309	protein phosphorylated amino acid binding	14/195	58/18369	9.71328e-16	1.39871e-13	9.06573e-14	PLCG2/SHC1/ABL1/CRK/GRB2/ZAP70/CBLB/CBL/NEDD4/MAPK1/PIK3R1/PIK3R3/PIK3R2/IRS1	14
MF	GO:0001784	phosphotyrosine residue binding	13/195	47/18369	1.49028e-15	1.60951e-13	1.0432e-13	PLCG2/SHC1/ABL1/CRK/GRB2/ZAP70/CBLB/CBL/MAPK1/PIK3R1/PIK3R3/PIK3R2/IRS1	13
MF	GO:0051219	phosphoprotein binding	15/195	92/18369	4.56196e-14	3.94154e-12	2.5547e-12	PLCG2/SHC1/ABL1/CRK/GRB2/SRC/ZAP70/CBLB/CBL/NEDD4/MAPK1/PIK3R1/PIK3R3/PIK3R2/IRS1	15
MF	GO:0030971	receptor tyrosine kinase binding	14/195	76/18369	5.57199e-14	4.01183e-12	2.60026e-12	SHC1/NRG1/SH2B1/GRB2/RNF41/CBLB/CBL/DUSP3/PIK3R1/PIK3R2/IRS1/IRS2/FRS2/PTPN2	14
MF	GO:0030295	protein kinase activator activity	17/195	135/18369	7.38621e-14	4.55834e-12	2.95448e-12	EGFR/PIK3CA/EGF/TGFA/SHC1/BTC/NRG1/GRB2/ERBB3/CDK5R1/TOM1L1/MAP2K2/HBEGF/PIK3R1/IRS2/KRAS/MAP2K5	17
MF	GO:0019209	kinase activator activity	17/195	141/18369	1.53349e-13	8.2443e-12	5.34353e-12	EGFR/PIK3CA/EGF/TGFA/SHC1/BTC/NRG1/GRB2/ERBB3/CDK5R1/TOM1L1/MAP2K2/HBEGF/PIK3R1/IRS2/KRAS/MAP2K5	17
MF	GO:0035325	Toll-like receptor binding	8/195	13/18369	1.71756e-13	8.2443e-12	5.34353e-12	LY96/TIRAP/TLR6/MYD88/TLR1/TLR2/TOLLIP/S100A8	8
MF	GO:0019207	kinase regulator activity	19/195	211/18369	1.12683e-12	4.86792e-11	3.15513e-11	EGFR/PIK3CA/EGF/TGFA/SHC1/BTC/NRG1/GRB2/ERBB3/CDK5R1/TOM1L1/MAP2K2/HBEGF/PIK3R1/PIK3R3/PIK3R2/IRS2/KRAS/MAP2K5	19
MF	GO:0003899	DNA-directed 5'-3' RNA polymerase activity	10/195	35/18369	2.10186e-12	8.25456e-11	5.35018e-11	POLR2A/POLR2I/POLR2K/POLR2H/POLR2C/POLR2F/POLR2L/POLR2E/POLR2J/POLR2B	10
MF	GO:0035591	signaling adaptor activity	13/195	83/18369	4.01645e-12	1.44592e-10	9.37173e-11	SHC1/CRK/SH2B1/GRB2/PAG1/MAP2K2/PIK3R1/IRS1/IRS2/FRS2/GAB1/STAT3/SARM1	13
MF	GO:0034062	5'-3' RNA polymerase activity	10/195	39/18369	7.01596e-12	2.16493e-10	1.40319e-10	POLR2A/POLR2I/POLR2K/POLR2H/POLR2C/POLR2F/POLR2L/POLR2E/POLR2J/POLR2B	10
MF	GO:0097747	RNA polymerase activity	10/195	39/18369	7.01596e-12	2.16493e-10	1.40319e-10	POLR2A/POLR2I/POLR2K/POLR2H/POLR2C/POLR2F/POLR2L/POLR2E/POLR2J/POLR2B	10
MF	GO:0046875	ephrin receptor binding	9/195	29/18369	1.18618e-11	3.27385e-10	2.12194e-10	SHC1/ABL1/CRK/GRB2/SRC/FYN/CBL/CDK5R1/PIK3CG	9
MF	GO:0019887	protein kinase regulator activity	17/195	184/18369	1.21254e-11	3.27385e-10	2.12194e-10	EGFR/PIK3CA/EGF/TGFA/SHC1/BTC/NRG1/GRB2/ERBB3/CDK5R1/TOM1L1/MAP2K2/HBEGF/PIK3R1/IRS2/KRAS/MAP2K5	17
MF	GO:0004222	metalloendopeptidase activity	14/195	122/18369	4.52989e-11	1.15113e-09	7.461e-10	ADAM12/MMP2/MMP11/MMP17/MMP24/MMP15/MMP14/MMP9/MMP10/MMP1/MMP8/PRSS2/MEP1A/IDE	14
MF	GO:0005126	cytokine receptor binding	19/195	270/18369	8.54387e-11	2.05053e-09	1.32905e-09	SHC1/GRB2/RNF41/OSMR/CD2AP/TGFB1/CCL7/CXCL6/CXCL5/PIK3R1/FRS2/STAT1/IL17F/IL6ST/TNFSF11/IL6R/MYD88/IRAK4/TOLLIP	19
MF	GO:0070851	growth factor receptor binding	14/195	137/18369	2.18279e-10	4.96297e-09	3.21674e-09	EGF/TGFA/SHC1/GRB2/RNF41/SRC/FYN/CD2AP/FRS2/IL6ST/IL6R/MYD88/IRAK4/TOLLIP	14
MF	GO:0005068	transmembrane receptor protein tyrosine kinase adaptor activity	7/195	17/18369	2.42466e-10	5.23727e-09	3.39452e-09	SHC1/SH2B1/GRB2/PIK3R1/IRS1/IRS2/FRS2	7
MF	GO:0004713	protein tyrosine kinase activity	13/195	137/18369	2.4629e-09	5.06654e-08	3.28387e-08	EGFR/ABL1/BLK/ERBB2/SRC/PTK2B/MATK/FYN/ZAP70/PRKCD/MAP2K2/RPS6KA5/MAP2K5	13
MF	GO:0030297	transmembrane receptor protein tyrosine kinase activator activity	6/195	16/18369	9.71377e-09	1.90743e-07	1.2363e-07	EGFR/EGF/TGFA/BTC/NRG1/HBEGF	6
MF	GO:0004715	non-membrane spanning protein tyrosine kinase activity	8/195	43/18369	1.47366e-08	2.76792e-07	1.79402e-07	ABL1/BLK/SRC/PTK2B/MATK/FYN/ZAP70/PRKCD	8
MF	GO:0008237	metallopeptidase activity	14/195	197/18369	2.5084e-08	4.51511e-07	2.92646e-07	ADAM12/MMP2/MMP11/MMP17/MMP24/MMP15/MMP14/MMP9/MMP10/MMP1/MMP8/PRSS2/MEP1A/IDE	14
MF	GO:0019903	protein phosphatase binding	12/195	140/18369	3.25046e-08	5.61679e-07	3.64051e-07	EGFR/GRB2/ERBB2/HSP90AA1/STRN/CTNNB1/PIK3R1/PIK3R2/IRS2/STAT3/STAT1/PTPRT	12
MF	GO:0030296	protein tyrosine kinase activator activity	7/195	34/18369	5.7571e-08	9.56565e-07	6.19996e-07	EGFR/EGF/TGFA/BTC/NRG1/ERBB3/HBEGF	7
MF	GO:0043539	protein serine/threonine kinase activator activity	9/195	72/18369	6.80418e-08	1.08745e-06	7.04826e-07	PIK3CA/SHC1/GRB2/CDK5R1/MAP2K2/PIK3R1/IRS2/KRAS/MAP2K5	9
MF	GO:0030159	signaling receptor complex adaptor activity	8/195	52/18369	7.04826e-08	1.08745e-06	7.04826e-07	SHC1/CRK/SH2B1/GRB2/PIK3R1/IRS1/IRS2/FRS2	8
MF	GO:0001054	RNA polymerase I activity	5/195	12/18369	9.5489e-08	1.42246e-06	9.21963e-07	POLR2K/POLR2H/POLR2F/POLR2L/POLR2E	5
MF	GO:0019902	phosphatase binding	13/195	187/18369	1.04002e-07	1.49762e-06	9.70683e-07	EGFR/GRB2/ERBB2/HSP90AA1/STRN/CTNNB1/MAPK1/PIK3R1/PIK3R2/IRS2/STAT3/STAT1/PTPRT	13
MF	GO:0043560	insulin receptor substrate binding	5/195	13/18369	1.53834e-07	2.14375e-06	1.38947e-06	PIK3CA/GRB2/PRKCD/PIK3R1/PIK3CB	5
MF	GO:0004175	endopeptidase activity	19/195	428/18369	1.60472e-07	2.16637e-06	1.40413e-06	ADAM12/CAPN2/MMP2/BACE1/MMP11/MMP17/MMP24/MMP15/PCSK9/MMP14/MMP9/MMP10/MMP1/MMP8/PRSS2/MEP1A/PIK3IP1/PDIA3/IDE	19
MF	GO:0042169	SH2 domain binding	7/195	41/18369	2.25949e-07	2.95788e-06	1.91714e-06	ABL1/CRK/SRC/PAG1/SIT1/IRS1/CTR9	7
MF	GO:0043548	phosphatidylinositol 3-kinase binding	6/195	28/18369	4.10985e-07	5.22193e-06	3.38458e-06	CBL/PIK3R1/PIK3R2/PIK3IP1/IRS1/IRS2	6
MF	GO:0097110	scaffold protein binding	8/195	66/18369	4.73847e-07	5.63525e-06	3.65248e-06	PLCG2/CRK/CAV2/HSP90AA1/SRC/FYN/MAP2K2/IL6ST	8
MF	GO:0001056	RNA polymerase III activity	5/195	16/18369	5.08738e-07	5.63525e-06	3.65248e-06	POLR2K/POLR2H/POLR2F/POLR2L/POLR2E	5
MF	GO:0003953	NAD+ nucleosidase activity	5/195	16/18369	5.08738e-07	5.63525e-06	3.65248e-06	TLR4/TLR6/TLR1/TLR2/SARM1	5
MF	GO:0050135	NAD(P)+ nucleosidase activity	5/195	16/18369	5.08738e-07	5.63525e-06	3.65248e-06	TLR4/TLR6/TLR1/TLR2/SARM1	5
MF	GO:0061809	NAD+ nucleotidase, cyclic ADP-ribose generating	5/195	16/18369	5.08738e-07	5.63525e-06	3.65248e-06	TLR4/TLR6/TLR1/TLR2/SARM1	5
MF	GO:0004674	protein serine/threonine kinase activity	18/195	421/18369	5.97099e-07	6.44867e-06	4.1797e-06	EGFR/PIK3CA/PTK2B/PRKCD/MAPK1/MAP2K2/CAMK2D/RPS6KA5/RPS6KA1/RPS6KA3/PAK4/CAMK1G/PIK3CG/ARAF/PRKCA/MAP2K5/IRAK4/IRAK2	18
MF	GO:0017124	SH3 domain binding	10/195	123/18369	7.65554e-07	8.02778e-06	5.20319e-06	ERRFI1/ABL1/CRK/GRB2/ADAM12/CBLB/CD2AP/CBL/BCAR1/TOM1L1	10
MF	GO:0016779	nucleotidyltransferase activity	11/195	154/18369	7.80478e-07	8.02778e-06	5.20319e-06	ABL1/POLR2A/POLR2I/POLR2K/POLR2H/POLR2C/POLR2F/POLR2L/POLR2E/POLR2J/POLR2B	11
MF	GO:0019838	growth factor binding	10/195	132/18369	1.46636e-06	1.47318e-05	9.54842e-06	EGFR/SHC1/ERBB2/ERBB3/OSMR/A2M/IGFBP3/IGFALS/IL6ST/IL6R	10
MF	GO:0030674	protein-macromolecule adaptor activity	16/195	361/18369	1.62608e-06	1.59651e-05	1.03478e-05	SHC1/CRK/CAV2/SH2B1/GRB2/PAG1/MAP2K2/PIK3R1/IRS1/IRS2/FRS2/KRAS/GAB1/STAT3/TIRAP/SARM1	16
MF	GO:0106310	protein serine kinase activity	16/195	363/18369	1.74706e-06	1.67718e-05	1.08706e-05	PIK3CA/PRKCD/MAPK1/MAP2K2/CAMK2D/RPS6KA5/RPS6KA1/RPS6KA3/PAK4/CAMK1G/PIK3CB/PIK3CG/ARAF/PRKCA/MAP2K5/IRAK4	16
MF	GO:0016303	1-phosphatidylinositol-3-kinase activity	4/195	10/18369	2.46014e-06	2.31039e-05	1.49748e-05	PIK3CA/PIK3R3/PIK3CB/PIK3CG	4
MF	GO:0005158	insulin receptor binding	5/195	22/18369	2.91224e-06	2.67678e-05	1.73495e-05	SHC1/SRC/PIK3R1/IRS1/IRS2	5
MF	GO:0005165	neurotrophin receptor binding	4/195	12/18369	5.70299e-06	5.02795e-05	3.25885e-05	SHC1/GRB2/PIK3R1/FRS2	4
MF	GO:0035004	phosphatidylinositol 3-kinase activity	4/195	12/18369	5.70299e-06	5.02795e-05	3.25885e-05	PIK3CA/PIK3R3/PIK3CB/PIK3CG	4
MF	GO:0005159	insulin-like growth factor receptor binding	4/195	16/18369	2.02814e-05	0.000175231	0.000113576	SHC1/CRK/PIK3R1/IRS1	4
MF	GO:0052742	phosphatidylinositol kinase activity	4/195	17/18369	2.6302e-05	0.000222793	0.000144403	PIK3CA/PIK3R3/PIK3CB/PIK3CG	4
MF	GO:0046935	1-phosphatidylinositol-3-kinase regulator activity	4/195	19/18369	4.21277e-05	0.000349984	0.000226842	PIK3R1/PIK3R3/PIK3R2/IRS2	4
MF	GO:0016799	hydrolase activity, hydrolyzing N-glycosyl compounds	5/195	38/18369	4.83616e-05	0.000394192	0.000255495	TLR4/TLR6/TLR1/TLR2/SARM1	5
MF	GO:0008083	growth factor activity	9/195	160/18369	5.40139e-05	0.000432111	0.000280072	EGF/TGFA/NRG1/GDF15/NRG4/TFF1/TGFB1/HBEGF/TIMP1	9
MF	GO:0045296	cadherin binding	13/195	333/18369	5.90895e-05	0.000464121	0.000300819	EGFR/ANXA2/CDH1/EZR/SRC/CTNNB1/CD2AP/CBL/CDK5R1/PAK4/MMP24/STAT1/PTPRT	13
MF	GO:0016004	phospholipase activator activity	4/195	22/18369	7.75474e-05	0.000587728	0.000380935	EGFR/EGF/SRC/FYN	4
MF	GO:0035014	phosphatidylinositol 3-kinase regulator activity	4/195	22/18369	7.75474e-05	0.000587728	0.000380935	PIK3R1/PIK3R3/PIK3R2/IRS2	4
MF	GO:0048018	receptor ligand activity	16/195	497/18369	8.43726e-05	0.000628431	0.000407316	EGF/TGFA/BTC/NRG1/GDF15/SEMA4D/NRG4/TFF1/TGFB1/HBEGF/CCL7/TIMP1/CXCL6/CXCL5/IL17F/TNFSF11	16
MF	GO:0004252	serine-type endopeptidase activity	9/195	170/18369	8.62956e-05	0.000631859	0.000409538	MMP2/MMP11/PCSK9/MMP14/MMP9/MMP10/MMP1/MMP8/PRSS2	9
MF	GO:0004866	endopeptidase inhibitor activity	9/195	173/18369	9.86708e-05	0.00071043	0.000460464	ANXA2/RPS6KA1/RPS6KA3/TIMP2/A2M/COL6A3/TIMP1/RECK/PZP	9
MF	GO:0060229	lipase activator activity	4/195	25/18369	0.000130804	0.00090323	0.000585427	EGFR/EGF/SRC/FYN	4
MF	GO:0030414	peptidase inhibitor activity	9/195	180/18369	0.000133438	0.00090323	0.000585427	ANXA2/RPS6KA1/RPS6KA3/TIMP2/A2M/COL6A3/TIMP1/RECK/PZP	9
MF	GO:0052813	phosphatidylinositol bisphosphate kinase activity	3/195	10/18369	0.000133812	0.00090323	0.000585427	PIK3CA/PIK3CB/PIK3CG	3
MF	GO:0071723	lipopeptide binding	3/195	10/18369	0.000133812	0.00090323	0.000585427	TLR6/TLR1/TLR2	3
MF	GO:0061135	endopeptidase regulator activity	9/195	187/18369	0.000177906	0.00116826	0.000757208	ANXA2/RPS6KA1/RPS6KA3/TIMP2/A2M/COL6A3/TIMP1/RECK/PZP	9
MF	GO:0038187	pattern recognition receptor activity	4/195	27/18369	0.000178485	0.00116826	0.000757208	TLR4/LY96/CD14/TLR2	4
MF	GO:0036312	phosphatidylinositol 3-kinase regulatory subunit binding	3/195	11/18369	0.000182554	0.00117706	0.00076291	CBL/PIK3R1/PIK3R2	3
MF	GO:0008236	serine-type peptidase activity	9/195	190/18369	0.000200425	0.00127329	0.000825279	MMP2/MMP11/PCSK9/MMP14/MMP9/MMP10/MMP1/MMP8/PRSS2	9
MF	GO:0017171	serine hydrolase activity	9/195	194/18369	0.000234095	0.00146564	0.000949951	MMP2/MMP11/PCSK9/MMP14/MMP9/MMP10/MMP1/MMP8/PRSS2	9
MF	GO:0051117	ATPase binding	6/195	86/18369	0.000307958	0.00188354	0.00122081	EGFR/EZR/SRC/SNTA1/ESR1/PGR	6
MF	GO:0005154	epidermal growth factor receptor binding	4/195	31/18369	0.000309563	0.00188354	0.00122081	EGF/TGFA/SHC1/GRB2	4
MF	GO:0016307	phosphatidylinositol phosphate kinase activity	3/195	14/18369	0.000393366	0.0023602	0.00152976	PIK3CA/PIK3CB/PIK3CG	3
MF	GO:0004725	protein tyrosine phosphatase activity	6/195	91/18369	0.000417919	0.00247317	0.00160298	PTPRA/PTPRR/DUSP6/DUSP3/PTPN2/PTPRT	6
MF	GO:0044325	transmembrane transporter binding	7/195	129/18369	0.00045802	0.00267384	0.00173305	HSP90AA1/SRC/SNTA1/CTNNB1/FYN/CASR/CAMK2D	7
MF	GO:0097718	disordered domain specific binding	4/195	36/18369	0.000556028	0.00320272	0.00207584	EZR/HSP90AA1/CTNNB1/FYN	4
MF	GO:0008191	metalloendopeptidase inhibitor activity	3/195	16/18369	0.000595779	0.00338654	0.00219498	TIMP2/TIMP1/RECK	3
MF	GO:0001530	lipopolysaccharide binding	4/195	37/18369	0.000618291	0.00342438	0.00221951	TLR4/LY96/CD14/TLR2	4
MF	GO:0017080	sodium channel regulator activity	4/195	37/18369	0.000618291	0.00342438	0.00221951	SNTA1/NEDD4/CAMK2D/PCSK9	4
MF	GO:0002020	protease binding	7/195	138/18369	0.000685491	0.00374851	0.00242959	ANXA2/CDK5R1/TIMP2/A2M/TIMP1/PZP/CD28	7
MF	GO:0005001	transmembrane receptor protein tyrosine phosphatase activity	3/195	17/18369	0.00071781	0.00378163	0.00245106	PTPRA/PTPRR/PTPRT	3
MF	GO:0005149	interleukin-1 receptor binding	3/195	17/18369	0.00071781	0.00378163	0.00245106	MYD88/IRAK4/TOLLIP	3
MF	GO:0019198	transmembrane receptor protein phosphatase activity	3/195	17/18369	0.00071781	0.00378163	0.00245106	PTPRA/PTPRR/PTPRT	3
MF	GO:0030331	nuclear estrogen receptor binding	4/195	39/18369	0.000757381	0.00394203	0.00255502	SRC/ESR1/STRN/CTNNB1	4
MF	GO:0061134	peptidase regulator activity	9/195	230/18369	0.000805832	0.00414428	0.00268611	ANXA2/RPS6KA1/RPS6KA3/TIMP2/A2M/COL6A3/TIMP1/RECK/PZP	9
MF	GO:0004708	MAP kinase kinase activity	3/195	18/18369	0.000854665	0.00434371	0.00281537	MAPK1/MAP2K2/MAP2K5	3
MF	GO:0005125	cytokine activity	9/195	235/18369	0.00093794	0.00471151	0.00305376	NRG1/GDF15/TGFB1/CCL7/TIMP1/CXCL6/CXCL5/IL17F/TNFSF11	9
MF	GO:0043621	protein self-association	5/195	72/18369	0.00100742	0.00500238	0.00324229	ABL1/CRK/PTK2B/PCSK9/MYD88	5
MF	GO:0005178	integrin binding	7/195	151/18369	0.0011629	0.0057088	0.00370015	NRG1/SRC/CCN5/CASR/MMP14/PRKCA/PTPN2	7
MF	GO:0061629	RNA polymerase II-specific DNA-binding transcription factor binding	11/195	348/18369	0.0012706	0.00616739	0.00399738	SRC/ESR1/STRN/CTNNB1/ELK1/ETS1/STAT3/STAT5B/STAT1/PTPN2/PTPRT	11
MF	GO:0001222	transcription corepressor binding	4/195	45/18369	0.00130567	0.00619835	0.00401745	ESR1/CTNNB1/ETS1/STAT1	4
MF	GO:0004712	protein serine/threonine/tyrosine kinase activity	4/195	45/18369	0.00130567	0.00619835	0.00401745	MAPK1/MAP2K2/RPS6KA1/MAP2K5	4
MF	GO:0015026	coreceptor activity	4/195	48/18369	0.00166349	0.00781119	0.00506281	RECK/CD28/CD86/LY96	4
MF	GO:0005080	protein kinase C binding	4/195	49/18369	0.0017965	0.00834504	0.00540882	ABL1/SRC/IRS1/TIRAP	4
MF	GO:0008013	beta-catenin binding	5/195	88/18369	0.00246142	0.0113121	0.0073319	CDH1/ESR1/CTNNB1/CD2AP/PTPRT	5
MF	GO:0070006	metalloaminopeptidase activity	3/195	26/18369	0.00255847	0.0116343	0.00754077	MMP17/MMP15/MMP14	3
MF	GO:0004629	phospholipase C activity	3/195	27/18369	0.00285597	0.0126591	0.00820497	PLCG2/CASR/PDIA3	3
MF	GO:0004683	calmodulin-dependent protein kinase activity	3/195	27/18369	0.00285597	0.0126591	0.00820497	PTK2B/CAMK2D/CAMK1G	3
MF	GO:0016798	hydrolase activity, acting on glycosyl bonds	6/195	132/18369	0.00287174	0.0126591	0.00820497	NEU1/TLR4/TLR6/TLR1/TLR2/SARM1	6
MF	GO:0004867	serine-type endopeptidase inhibitor activity	5/195	92/18369	0.00298658	0.0130324	0.0084469	ANXA2/A2M/COL6A3/RECK/PZP	5
MF	GO:0140098	catalytic activity, acting on RNA	11/195	396/18369	0.00346575	0.014972	0.00970409	POLR2A/POLR2I/POLR2K/POLR2H/POLR2C/POLR2F/POLR2L/POLR2E/POLR2J/POLR2B/EARS2	11
MF	GO:0016922	nuclear receptor binding	6/195	138/18369	0.00357745	0.0153016	0.00991769	SRC/ESR1/STRN/CTNNB1/STAT5B/STAT1	6
MF	GO:0045294	alpha-catenin binding	2/195	10/18369	0.00477034	0.0200076	0.0129679	CTNNB1/PTPRT	2
MF	GO:0070097	delta-catenin binding	2/195	10/18369	0.00477034	0.0200076	0.0129679	ABL1/PTPRT	2
MF	GO:0004620	phospholipase activity	5/195	104/18369	0.00504474	0.0209551	0.013582	PLCG2/CASR/PLA2G4A/PLA2G1B/PDIA3	5
MF	GO:0140297	DNA-binding transcription factor binding	12/195	478/18369	0.00515896	0.0212254	0.0137572	SRC/ESR1/STRN/CTNNB1/ELK1/ETS1/TXLNG/STAT3/STAT5B/STAT1/PTPN2/PTPRT	12
MF	GO:0008235	metalloexopeptidase activity	4/195	68/18369	0.00590804	0.024078	0.0156061	MMP17/MMP15/MMP14/MEP1A	4
MF	GO:0001221	transcription coregulator binding	5/195	111/18369	0.00662653	0.0267538	0.0173404	ESR1/PGR/CTNNB1/ETS1/STAT1	5
MF	GO:0097677	STAT family protein binding	2/195	12/18369	0.00689952	0.0275981	0.0178876	PTPN2/PTPRT	2
MF	GO:0044389	ubiquitin-like protein ligase binding	9/195	320/18369	0.00732718	0.0290398	0.0188221	EGFR/CRK/CAMLG/ERBB3/HSP90AA1/PTK2B/POLR2A/STAT1/TOLLIP	9
MF	GO:0042379	chemokine receptor binding	4/195	74/18369	0.00794792	0.0312136	0.0202311	CCL7/CXCL6/CXCL5/STAT1	4
MF	GO:0045295	gamma-catenin binding	2/195	13/18369	0.00809734	0.031514	0.0204257	CDH1/PTPRT	2
MF	GO:0004177	aminopeptidase activity	3/195	40/18369	0.00872191	0.0333439	0.0216118	MMP17/MMP15/MMP14	3
MF	GO:0008200	ion channel inhibitor activity	3/195	40/18369	0.00872191	0.0333439	0.0216118	NEDD4/CAMK2D/PCSK9	3
MF	GO:0001618	virus receptor activity	4/195	77/18369	0.0091217	0.0343452	0.0222608	EGFR/CLDN1/CD86/IDE	4
MF	GO:0004721	phosphoprotein phosphatase activity	6/195	168/18369	0.00916548	0.0343452	0.0222608	PTPRA/PTPRR/DUSP6/DUSP3/PTPN2/PTPRT	6
MF	GO:0016248	channel inhibitor activity	3/195	41/18369	0.00933807	0.0343452	0.0222608	NEDD4/CAMK2D/PCSK9	3
MF	GO:0030020	extracellular matrix structural constituent conferring tensile strength	3/195	41/18369	0.00933807	0.0343452	0.0222608	COL18A1/COL6A3/COL12A1	3
MF	GO:0044548	S100 protein binding	2/195	14/18369	0.00938133	0.0343452	0.0222608	ANXA2/EZR	2
MF	GO:0140272	exogenous protein binding	4/195	78/18369	0.00953669	0.0346206	0.0224393	EGFR/CLDN1/CD86/IDE	4
MF	GO:0001223	transcription coactivator binding	3/195	43/18369	0.010645	0.038322	0.0248384	ESR1/PGR/STAT1	3
MF	GO:0016298	lipase activity	5/195	126/18369	0.0111268	0.0397255	0.025748	PLCG2/CASR/PLA2G4A/PLA2G1B/PDIA3	5
MF	GO:0046982	protein heterodimerization activity	9/195	343/18369	0.0112258	0.0397504	0.0257641	CAV2/ERBB2/ERBB3/PIK3R1/PIK3R2/IL17F/TLR4/TLR6/IRAK2	9
MF	GO:0004698	calcium-dependent protein kinase C activity	2/195	16/18369	0.0122001	0.0427996	0.0277405	PRKCD/PRKCA	2
MF	GO:0042562	hormone binding	4/195	84/18369	0.0122851	0.0427996	0.0277405	EGFR/SHC1/PIK3R1/IDE	4
MF	GO:0019955	cytokine binding	5/195	130/18369	0.0126099	0.0435797	0.0282461	OSMR/A2M/IL17F/IL6ST/IL6R	5
MF	GO:0001540	amyloid-beta binding	4/195	85/18369	0.0127873	0.0438423	0.0284163	BACE1/TLR4/TLR6/TLR2	4
MF	GO:0042578	phosphoric ester hydrolase activity	9/195	352/18369	0.0131141	0.0446086	0.028913	PLCG2/CASR/PTPRA/PTPRR/DUSP6/DUSP3/PDIA3/PTPN2/PTPRT	9
MF	GO:0004697	protein kinase C activity	2/195	17/18369	0.0137311	0.0452811	0.0293488	PRKCD/PRKCA	2
MF	GO:0030169	low-density lipoprotein particle binding	2/195	17/18369	0.0137311	0.0452811	0.0293488	PCSK9/CRP	2
MF	GO:0047498	calcium-dependent phospholipase A2 activity	2/195	17/18369	0.0137311	0.0452811	0.0293488	PLA2G4A/PLA2G1B	2
MF	GO:0070064	proline-rich region binding	2/195	17/18369	0.0137311	0.0452811	0.0293488	ABL1/NEDD4	2
MF	GO:0032813	tumor necrosis factor receptor superfamily binding	3/195	48/18369	0.0143553	0.046981	0.0304506	STAT1/TNFSF11/MYD88	3
MF	GO:0004857	enzyme inhibitor activity	9/195	359/18369	0.0147389	0.0478738	0.0310293	ANXA2/RPS6KA1/RPS6KA3/TIMP2/A2M/COL6A3/TIMP1/RECK/PZP	9
MF	GO:0008009	chemokine activity	3/195	49/18369	0.0151744	0.0480228	0.0311259	CCL7/CXCL6/CXCL5	3
MF	GO:0031625	ubiquitin protein ligase binding	8/195	301/18369	0.0153044	0.0480228	0.0311259	EGFR/CRK/CAMLG/ERBB3/HSP90AA1/PTK2B/POLR2A/TOLLIP	8
MF	GO:0033549	MAP kinase phosphatase activity	2/195	18/18369	0.0153406	0.0480228	0.0311259	DUSP6/DUSP3	2
MF	GO:0045236	CXCR chemokine receptor binding	2/195	18/18369	0.0153406	0.0480228	0.0311259	CXCL6/CXCL5	2
MF	GO:0098641	cadherin binding involved in cell-cell adhesion	2/195	18/18369	0.0153406	0.0480228	0.0311259	ANXA2/PAK4	2
MF	GO:0004896	cytokine receptor activity	4/195	92/18369	0.0166713	0.0518129	0.0335824	OSMR/CD44/IL6ST/IL6R	4
MF	GO:0005520	insulin-like growth factor binding	2/195	19/18369	0.0170269	0.0525402	0.0340538	IGFBP3/IGFALS	2
MF	GO:0099106	ion channel regulator activity	5/195	147/18369	0.0203994	0.0623006	0.04038	SNTA1/NEDD4/CAMK2D/PCSK9/PIAS3	5
MF	GO:0035173	histone kinase activity	2/195	21/18369	0.0206227	0.0623006	0.04038	RPS6KA5/PRKCA	2
MF	GO:0043027	cysteine-type endopeptidase inhibitor activity involved in apoptotic process	2/195	21/18369	0.0206227	0.0623006	0.04038	RPS6KA1/RPS6KA3	2
MF	GO:0070063	RNA polymerase binding	3/195	57/18369	0.0226644	0.0679931	0.0440696	ERBB2/NEDD4/CTR9	3
MF	GO:0016247	channel regulator activity	5/195	152/18369	0.0231787	0.0690565	0.0447588	SNTA1/NEDD4/CAMK2D/PCSK9/PIAS3	5
MF	GO:0008238	exopeptidase activity	4/195	102/18369	0.0233839	0.0691907	0.0448458	MMP17/MMP15/MMP14/MEP1A	4
MF	GO:0009931	calcium-dependent protein serine/threonine kinase activity	2/195	23/18369	0.0245043	0.071526	0.0463594	PRKCD/PRKCA	2
MF	GO:0043274	phospholipase binding	2/195	23/18369	0.0245043	0.071526	0.0463594	SRC/FYN	2
MF	GO:0003707	nuclear steroid receptor activity	2/195	24/18369	0.026548	0.0754523	0.0489043	ESR1/PGR	2
MF	GO:0004435	phosphatidylinositol phospholipase C activity	2/195	24/18369	0.026548	0.0754523	0.0489043	PLCG2/CASR	2
MF	GO:0010857	calcium-dependent protein kinase activity	2/195	24/18369	0.026548	0.0754523	0.0489043	PRKCD/PRKCA	2
MF	GO:0050750	low-density lipoprotein particle receptor binding	2/195	24/18369	0.026548	0.0754523	0.0489043	PCSK9/CRP	2

## Sheet: KEGGenrichment
ID	Description	GeneRatio	BgRatio	pvalue	p.adjust	qvalue	geneID	Count			APOP	Description	GeneRatio		BgRatio	pvalue	p.adjust	qvalue	geneID	Count
hsa04012	ErbB signaling pathway	32/160	86/8538	3.66699e-34	8.47075e-32	3.55119e-32	EGFR/PIK3CA/EGF/PLCG2/TGFA/SHC1/ABL1/CRK/BTC/NRG1/GRB2/ERBB2/ERBB3/SRC/NRG4/CBLB/CBL/MAPK1/MAP2K2/CAMK2D/ELK1/PAK4/HBEGF/PIK3R1/PIK3R3/PIK3R2/PIK3CB/KRAS/GAB1/ARAF/PRKCA/STAT5B	32			hsa05223	Non-small cell lung cancer	18/160	0.1125	73/8865	3.68e-16	1.06e-14	4.36e-15	EGFR/PIK3CA/EGF/PLCG2/TGFA/GRB2/ERBB2/MAPK1/MAP2K2/PIK3R1/PIK3R3/PIK3R2/PIK3CB/KRAS/ARAF/PRKCA/STAT3/STAT5B	18
hsa05205	Proteoglycans in cancer	33/160	204/8538	3.04149e-22	3.51292e-20	1.47272e-20	EGFR/PIK3CA/PLCG2/CAV2/GRB2/ERBB2/EZR/ERBB3/SRC/ESR1/CTNNB1/CBL/MAPK1/MAP2K2/CAMK2D/ELK1/MMP2/TGFB1/HBEGF/MMP9/CD44/PIK3R1/PIK3R3/PIK3R2/PIK3CB/FRS2/KRAS/GAB1/ARAF/PRKCA/STAT3/TLR4/TLR2	33			hsa04620	Toll-like receptor signaling pathway	21/160	0.13125	109/8865	2.53e-16	8.31e-15	3.42e-15	PIK3CA/MAPK1/MAP2K2/PIK3R1/PIK3R3/PIK3R2/PIK3CB/CD86/STAT1/TLR4/LY96/TICAM2/TIRAP/TLR6/CD14/MYD88/TICAM1/IRAK4/TLR1/TLR2/TOLLIP	21
hsa01521	EGFR tyrosine kinase inhibitor resistance	23/160	80/8538	1.03267e-21	7.95154e-20	3.33352e-20	EGFR/PIK3CA/EGF/PLCG2/TGFA/SHC1/NRG1/GRB2/ERBB2/ERBB3/SRC/MAPK1/MAP2K2/PIK3R1/PIK3R3/PIK3R2/PIK3CB/KRAS/GAB1/ARAF/PRKCA/STAT3/IL6R	23			hsa05235	PD-L1 expression and PD-1 checkpoint pathway in cancer	20/160	0.125	90/8865	6.99e-17	2.68e-15	1.1e-15	EGFR/PIK3CA/EGF/ZAP70/MAPK1/MAP2K2/PIK3R1/PIK3R3/PIK3R2/PIK3CB/KRAS/CD28/STAT3/STAT1/TLR4/TICAM2/TIRAP/MYD88/TICAM1/TLR2	20
hsa04722	Neurotrophin signaling pathway	26/160	120/8538	5.39965e-21	3.1183e-19	1.30728e-19	PIK3CA/PLCG2/SHC1/ABL1/CRK/SH2B1/GRB2/MATK/PRKCD/MAPK1/MAP2K2/CAMK2D/RPS6KA5/RPS6KA1/RPS6KA3/PIK3R1/PIK3R3/PIK3R2/PIK3CB/IRS1/FRS2/KRAS/GAB1/MAP2K5/IRAK4/IRAK2	26			hsa05161	Hepatitis B	26/160	0.1625	163/8865	7.35e-18	3.38e-16	1.39e-16	PIK3CA/GRB2/SRC/PTK2B/MAPK1/MAP2K2/ELK1/TGFB1/MMP9/PIK3R1/PIK3R3/PIK3R2/PIK3CB/KRAS/ARAF/PRKCA/STAT3/STAT5B/STAT1/TLR4/TICAM2/TIRAP/MYD88/TICAM1/IRAK4/TLR2	26
hsa05161	Hepatitis B	26/160	163/8538	1.807e-17	8.34834e-16	3.49987e-16	PIK3CA/GRB2/SRC/PTK2B/MAPK1/MAP2K2/ELK1/TGFB1/MMP9/PIK3R1/PIK3R3/PIK3R2/PIK3CB/KRAS/ARAF/PRKCA/STAT3/STAT5B/STAT1/TLR4/TICAM2/TIRAP/MYD88/TICAM1/IRAK4/TLR2	26			hsa04722	Neurotrophin signaling pathway	26/160	0.1625	120/8865	2.14e-21	1.23e-19	5.07e-20	PIK3CA/PLCG2/SHC1/ABL1/CRK/SH2B1/GRB2/MATK/PRKCD/MAPK1/MAP2K2/CAMK2D/RPS6KA5/RPS6KA1/RPS6KA3/PIK3R1/PIK3R3/PIK3R2/PIK3CB/IRS1/FRS2/KRAS/GAB1/MAP2K5/IRAK4/IRAK2	26
hsa05235	PD-L1 expression and PD-1 checkpoint pathway in cancer	20/160	90/8538	1.42373e-16	5.48134e-15	2.29794e-15	EGFR/PIK3CA/EGF/ZAP70/MAPK1/MAP2K2/PIK3R1/PIK3R3/PIK3R2/PIK3CB/KRAS/CD28/STAT3/STAT1/TLR4/TICAM2/TIRAP/MYD88/TICAM1/TLR2	20			hsa05205	Proteoglycans in cancer	33/160	0.20625	204/8865	9.65e-23	1.11e-20	4.57e-21	EGFR/PIK3CA/PLCG2/CAV2/GRB2/ERBB2/EZR/ERBB3/SRC/ESR1/CTNNB1/CBL/MAPK1/MAP2K2/CAMK2D/ELK1/MMP2/TGFB1/HBEGF/MMP9/CD44/PIK3R1/PIK3R3/PIK3R2/PIK3CB/FRS2/KRAS/GAB1/ARAF/PRKCA/STAT3/TLR4/TLR2	33
hsa04620	Toll-like receptor signaling pathway	21/160	109/8538	5.28981e-16	1.74564e-14	7.31823e-15	PIK3CA/MAPK1/MAP2K2/PIK3R1/PIK3R3/PIK3R2/PIK3CB/CD86/STAT1/TLR4/LY96/TICAM2/TIRAP/TLR6/CD14/MYD88/TICAM1/IRAK4/TLR1/TLR2/TOLLIP	21			hsa01521	EGFR tyrosine kinase inhibitor resistance	23/160	0.14375	80/8865	4.49e-22	3.44e-20	1.42e-20	EGFR/PIK3CA/EGF/PLCG2/TGFA/SHC1/NRG1/GRB2/ERBB2/ERBB3/SRC/MAPK1/MAP2K2/PIK3R1/PIK3R3/PIK3R2/PIK3CB/KRAS/GAB1/ARAF/PRKCA/STAT3/IL6R	23
hsa05223	Non-small cell lung cancer	18/160	73/8538	7.0093e-16	2.02393e-14	8.48494e-15	EGFR/PIK3CA/EGF/PLCG2/TGFA/GRB2/ERBB2/MAPK1/MAP2K2/PIK3R1/PIK3R3/PIK3R2/PIK3CB/KRAS/ARAF/PRKCA/STAT3/STAT5B	18			hsa04210	Apoptosis	9/160	0.05625	136/8865	0.000769128	0.00155175	0.000639164	PIK3CA/MAPK1/MAP2K2/CAPN2/PIK3R1/PIK3R3/PIK3R2/PIK3CB/KRAS	9
hsa05214	Glioma	18/160	76/8538	1.52222e-15	3.90704e-14	1.63795e-14	EGFR/PIK3CA/EGF/PLCG2/TGFA/SHC1/GRB2/MAPK1/MAP2K2/CAMK2D/PIK3R1/PIK3R3/PIK3R2/CAMK1G/PIK3CB/KRAS/ARAF/PRKCA	18
hsa04935	Growth hormone synthesis, secretion and action	21/160	122/8538	5.79609e-15	1.24827e-13	5.23314e-14	PIK3CA/PLCG2/SHC1/CRK/GRB2/BCAR1/MAPK1/MAP2K2/IGFBP3/IGFALS/PIK3R1/PIK3R3/PIK3R2/PIK3CB/IRS1/IRS2/KRAS/PRKCA/STAT3/STAT5B/STAT1	21
hsa05213	Endometrial cancer	16/160	59/8538	5.94416e-15	1.24827e-13	5.23314e-14	EGFR/PIK3CA/EGF/CDH1/GRB2/ERBB2/CTNNB1/MAPK1/MAP2K2/ELK1/PIK3R1/PIK3R3/PIK3R2/PIK3CB/KRAS/ARAF	16
hsa04915	Estrogen signaling pathway	22/160	139/8538	7.78568e-15	1.49874e-13	6.28318e-14	EGFR/PIK3CA/TGFA/SHC1/GRB2/HSP90AA1/SRC/ESR1/PGR/GREB1/TFF1/PRKCD/MAPK1/MAP2K2/MMP2/HBEGF/MMP9/PIK3R1/PIK3R3/PIK3R2/PIK3CB/KRAS	22
hsa05219	Bladder cancer	14/160	41/8538	8.45366e-15	1.50215e-13	6.29746e-14	EGFR/EGF/CDH1/ERBB2/SRC/MAPK1/MAP2K2/RPS6KA5/MMP2/HBEGF/MMP9/MMP1/KRAS/ARAF	14
hsa05211	Renal cell carcinoma	16/160	70/8538	1.12596e-13	1.85783e-12	7.78858e-13	PIK3CA/TGFA/CRK/GRB2/MAPK1/MAP2K2/ETS1/PAK4/TGFB1/PIK3R1/PIK3R3/PIK3R2/PIK3CB/KRAS/GAB1/ARAF	16
hsa04917	Prolactin signaling pathway	16/160	71/8538	1.43033e-13	2.20271e-12	9.23441e-13	PIK3CA/SHC1/GRB2/SRC/ESR1/MAPK1/MAP2K2/PIK3R1/PIK3R3/PIK3R2/PIK3CB/KRAS/STAT3/STAT5B/STAT1/TNFSF11	16
hsa01522	Endocrine resistance	18/160	99/8538	2.11509e-13	3.05366e-12	1.28018e-12	EGFR/PIK3CA/SHC1/GRB2/ERBB2/SRC/ESR1/MAPK1/MAP2K2/MMP2/HBEGF/MMP9/PIK3R1/PIK3R3/PIK3R2/PIK3CB/KRAS/ARAF	18
hsa03020	RNA polymerase	12/160	34/8538	4.7603e-13	6.46841e-12	2.71175e-12	POLR2A/POLR2I/POLR2K/POLR2H/POLR2C/POLR2D/POLR2F/POLR2L/POLR2E/POLR2J/POLR2G/POLR2B	12
hsa05220	Chronic myeloid leukemia	16/160	77/8538	5.54582e-13	7.11714e-12	2.98372e-12	PIK3CA/SHC1/ABL1/CRK/GRB2/CBL/MAPK1/MAP2K2/TGFB1/PIK3R1/PIK3R3/PIK3R2/PIK3CB/KRAS/ARAF/STAT5B	16
hsa05417	Lipid and atherosclerosis	24/160	216/8538	1.3497e-12	1.64095e-11	6.87936e-12	PIK3CA/HSP90AA1/SRC/MAPK1/CAMK2D/MMP9/MMP1/PIK3R1/PIK3R3/PIK3R2/PIK3CB/KRAS/PRKCA/STAT3/TLR4/LY96/TICAM2/TIRAP/TLR6/CD14/MYD88/TICAM1/IRAK4/TLR2	24
hsa05215	Prostate cancer	17/160	98/8538	2.28085e-12	2.63438e-11	1.10441e-11	EGFR/PIK3CA/EGF/TGFA/GRB2/ERBB2/HSP90AA1/CTNNB1/MAPK1/MAP2K2/MMP9/PIK3R1/PIK3R3/PIK3R2/PIK3CB/KRAS/ARAF	17
hsa04072	Phospholipase D signaling pathway	20/160	149/8538	3.44139e-12	3.78553e-11	1.58701e-11	EGFR/PIK3CA/EGF/PLCG2/SHC1/GRB2/PTK2B/FYN/MAPK1/MAP2K2/PLA2G4A/LPAR1/PIK3R1/PIK3R3/PIK3R2/PIK3CB/PIK3CG/KRAS/GAB1/PRKCA	20
hsa05210	Colorectal cancer	16/160	87/8538	4.09123e-12	4.29579e-11	1.80092e-11	EGFR/PIK3CA/EGF/TGFA/GRB2/CTNNB1/MAPK1/MAP2K2/TGFB1/PIK3R1/PIK3R3/PIK3R2/APPL1/PIK3CB/KRAS/ARAF	16
hsa04062	Chemokine signaling pathway	22/160	193/8538	7.55967e-12	7.54533e-11	3.16323e-11	PIK3CA/PLCG2/SHC1/CRK/GRB2/SRC/PTK2B/PRKCD/BCAR1/MAPK1/CCL7/CXCL6/CXCL5/PIK3R1/PIK3R3/PIK3R2/PIK3CB/PIK3CG/KRAS/STAT3/STAT5B/STAT1	22
hsa05135	Yersinia infection	19/160	138/8538	7.8393e-12	7.54533e-11	3.16323e-11	PIK3CA/CRK/SRC/PTK2B/ZAP70/BCAR1/FYB1/MAPK1/MAP2K2/RPS6KA1/RPS6KA3/PIK3R1/PIK3R3/PIK3R2/PIK3CB/TLR4/MYD88/TICAM1/IRAK4	19
hsa05212	Pancreatic cancer	15/160	77/8538	8.25627e-12	7.6288e-11	3.19822e-11	EGFR/PIK3CA/EGF/TGFA/ERBB2/MAPK1/TGFB1/PIK3R1/PIK3R3/PIK3R2/PIK3CB/KRAS/ARAF/STAT3/STAT1	15
hsa05100	Bacterial invasion of epithelial cells	15/160	78/8538	1.00586e-11	8.93666e-11	3.74652e-11	PIK3CA/SHC1/CDH1/CRK/CAV2/SRC/CTNNB1/CD2AP/CBL/BCAR1/PIK3R1/PIK3R3/PIK3R2/PIK3CB/GAB1	15
hsa04066	HIF-1 signaling pathway	17/160	110/8538	1.5883e-11	1.35888e-10	5.69682e-11	EGFR/PIK3CA/EGF/PLCG2/ERBB2/MAPK1/MAP2K2/CAMK2D/TIMP1/PIK3R1/PIK3R3/PIK3R2/PIK3CB/PRKCA/STAT3/IL6R/TLR4	17
hsa05206	MicroRNAs in cancer	27/160	312/8538	1.86293e-11	1.52308e-10	6.38522e-11	EGFR/PIK3CA/PLCG2/SHC1/ABL1/CRK/GRB2/ERBB2/EZR/ERBB3/CYP1B1/MAPK1/MAP2K2/RPS6KA5/PAK4/MMP9/RECK/CD44/PIK3R1/PIK3R3/PIK3R2/PIK3CB/IRS1/IRS2/KRAS/PRKCA/STAT3	27
hsa05221	Acute myeloid leukemia	14/160	68/8538	1.9121e-11	1.52308e-10	6.38522e-11	PIK3CA/GRB2/MAPK1/MAP2K2/DUSP6/PIK3R1/PIK3R3/PIK3R2/PIK3CB/KRAS/ARAF/STAT3/STAT5B/CD14	14
hsa04510	Focal adhesion	22/160	203/8538	2.08922e-11	1.6087e-10	6.74415e-11	EGFR/PIK3CA/EGF/SHC1/CRK/CAV2/GRB2/ERBB2/SRC/CTNNB1/FYN/BCAR1/MAPK1/CAPN2/ELK1/PAK4/COL6A3/PIK3R1/PIK3R3/PIK3R2/PIK3CB/PRKCA	22
hsa04933	AGE-RAGE signaling pathway in diabetic complications	16/160	101/8538	4.40923e-11	3.22403e-10	1.35161e-10	PIK3CA/PLCG2/PRKCD/MAPK1/MMP2/TGFB1/PIK3R1/PIK3R3/PIK3R2/PIK3CB/KRAS/PRKCA/STAT3/STAT5B/STAT1/NOX4	16
hsa04010	MAPK signaling pathway	26/160	300/8538	4.46619e-11	3.22403e-10	1.35161e-10	EGFR/EGF/TGFA/CRK/GRB2/ERBB2/ERBB3/MAPK1/MAP2K2/PTPRR/ELK1/PLA2G4A/RPS6KA5/DUSP6/RPS6KA1/DUSP3/RPS6KA3/TGFB1/KRAS/ARAF/PRKCA/MAP2K5/ECSIT/CD14/MYD88/IRAK4	26
hsa05207	Chemical carcinogenesis - receptor activation	22/160	215/8538	6.54228e-11	4.5796e-10	1.9199e-10	EGFR/PIK3CA/EGF/GRB2/HSP90AA1/SRC/ESR1/PGR/CYP1B1/MAPK1/MAP2K2/RPS6KA1/RPS6KA3/PIK3R1/PIK3R3/PIK3R2/PIK3CB/KRAS/PRKCA/STAT3/STAT5B/TNFSF11	22
hsa04014	Ras signaling pathway	23/160	238/8538	7.46311e-11	5.07053e-10	2.12572e-10	EGFR/PIK3CA/EGF/PLCG2/TGFA/SHC1/ABL1/GRB2/ZAP70/MAPK1/MAP2K2/ELK1/ETS1/PLA2G4A/PLA2G1B/PAK4/PIK3R1/PIK3R3/PIK3R2/PIK3CB/KRAS/GAB1/PRKCA	23
hsa04912	GnRH signaling pathway	15/160	93/8538	1.41237e-10	9.32166e-10	3.90792e-10	EGFR/GRB2/SRC/PTK2B/PRKCD/MAPK1/MAP2K2/CAMK2D/ELK1/PLA2G4A/MMP2/HBEGF/MMP14/KRAS/PRKCA	15
hsa05224	Breast cancer	18/160	148/8538	2.36876e-10	1.51791e-09	6.36353e-10	EGFR/PIK3CA/EGF/SHC1/GRB2/ERBB2/ESR1/PGR/CTNNB1/MAPK1/MAP2K2/PIK3R1/PIK3R3/PIK3R2/PIK3CB/KRAS/ARAF/TNFSF11	18
hsa04926	Relaxin signaling pathway	17/160	130/8538	2.43128e-10	1.51791e-09	6.36353e-10	EGFR/PIK3CA/SHC1/GRB2/SRC/MAPK1/MAP2K2/MMP2/TGFB1/MMP9/MMP1/PIK3R1/PIK3R3/PIK3R2/PIK3CB/KRAS/PRKCA	17
hsa05226	Gastric cancer	18/160	150/8538	2.96494e-10	1.80237e-09	7.55609e-10	EGFR/PIK3CA/EGF/SHC1/CDH1/GRB2/ERBB2/CTNNB1/MAPK1/MAP2K2/TGFB1/PIK3R1/PIK3R3/PIK3R2/PIK3CB/KRAS/GAB1/ARAF	18
hsa05225	Hepatocellular carcinoma	19/160	170/8538	3.18544e-10	1.88676e-09	7.90985e-10	EGFR/PIK3CA/PLCG2/TGFA/SHC1/GRB2/CTNNB1/MAPK1/MAP2K2/ELK1/TGFB1/PIK3R1/PIK3R3/PIK3R2/PIK3CB/KRAS/GAB1/ARAF/PRKCA	19
hsa04664	Fc epsilon RI signaling pathway	13/160	69/8538	3.3635e-10	1.94242e-09	8.1432e-10	PIK3CA/PLCG2/GRB2/FYN/MAPK1/MAP2K2/PLA2G4A/PIK3R1/PIK3R3/PIK3R2/PIK3CB/KRAS/PRKCA	13
hsa04650	Natural killer cell mediated cytotoxicity	17/160	134/8538	3.94873e-10	2.22477e-09	9.32691e-10	PIK3CA/PLCG2/SHC1/GRB2/PTK2B/FYN/ZAP70/SH2D1A/MAPK1/MAP2K2/PIK3R1/PIK3R3/PIK3R2/PIK3CB/KRAS/ARAF/PRKCA	17
hsa04910	Insulin signaling pathway	17/160	138/8538	6.30369e-10	3.46703e-09	1.45348e-09	PIK3CA/SHC1/CRK/GRB2/CBLB/CBL/MAPK1/MAP2K2/ELK1/PIK3R1/PIK3R3/PIK3R2/PIK3CB/IRS1/IRS2/KRAS/ARAF	17
hsa04370	VEGF signaling pathway	12/160	60/8538	7.98101e-10	4.28748e-09	1.79744e-09	PIK3CA/PLCG2/SRC/MAPK1/MAP2K2/PLA2G4A/PIK3R1/PIK3R3/PIK3R2/PIK3CB/KRAS/PRKCA	12
hsa03420	Nucleotide excision repair	12/160	63/8538	1.44988e-09	7.61187e-09	3.19112e-09	POLR2A/POLR2I/POLR2K/POLR2H/POLR2C/POLR2D/POLR2F/POLR2L/POLR2E/POLR2J/POLR2G/POLR2B	12
hsa04068	FoxO signaling pathway	16/160	133/8538	2.94813e-09	1.51337e-08	6.34451e-09	EGFR/PIK3CA/EGF/GRB2/MAPK1/MAP2K2/TGFB1/PIK3R1/PIK3R3/PIK3R2/PIK3CB/IRS1/IRS2/KRAS/ARAF/STAT3	16
hsa05160	Hepatitis C	17/160	159/8538	5.75117e-09	2.88809e-08	1.21077e-08	EGFR/PIK3CA/EGF/GRB2/CTNNB1/MAPK1/MAP2K2/CLDN1/PIK3R1/PIK3R3/PIK3R2/PIK3CB/KRAS/ARAF/STAT3/STAT1/TICAM1	17
hsa05163	Human cytomegalovirus infection	20/160	226/8538	6.68107e-09	3.28368e-08	1.37662e-08	EGFR/PIK3CA/CRK/GRB2/SRC/PTK2B/CTNNB1/BCAR1/MAPK1/MAP2K2/ELK1/PIK3R1/PIK3R3/PIK3R2/PIK3CB/KRAS/PRKCA/STAT3/PDIA3/IL6R	20
hsa04660	T cell receptor signaling pathway	15/160	122/8538	6.97138e-09	3.35498e-08	1.40651e-08	PIK3CA/GRB2/FYN/ZAP70/CTLA4/CBLB/MAPK1/MAP2K2/PAK4/PIK3R1/PIK3R3/PIK3R2/PIK3CB/KRAS/CD28	15
hsa05218	Melanoma	12/160	73/8538	8.49927e-09	4.0068e-08	1.67977e-08	EGFR/PIK3CA/EGF/CDH1/MAPK1/MAP2K2/PIK3R1/PIK3R3/PIK3R2/PIK3CB/KRAS/ARAF	12
hsa05133	Pertussis	12/160	78/8538	1.8519e-08	8.55579e-08	3.58684e-08	MAPK1/CXCL6/CXCL5/TLR4/LY96/TICAM2/TIRAP/CD14/MYD88/TICAM1/IRAK4/SFTPA1	12
hsa04960	Aldosterone-regulated sodium reabsorption	9/160	38/8538	2.32976e-08	1.05524e-07	4.42389e-08	PIK3CA/MAPK1/PIK3R1/PIK3R3/PIK3R2/PIK3CB/IRS1/KRAS/PRKCA	9
hsa04670	Leukocyte transendothelial migration	14/160	116/8538	2.8926e-08	1.28498e-07	5.38702e-08	PIK3CA/PLCG2/EZR/PTK2B/CTNNB1/BCAR1/MMP2/CLDN1/MMP9/PIK3R1/PIK3R3/PIK3R2/PIK3CB/PRKCA	14
hsa05231	Choline metabolism in cancer	13/160	99/8538	3.3149e-08	1.44479e-07	6.05701e-08	EGFR/PIK3CA/EGF/GRB2/MAPK1/MAP2K2/PLA2G4A/PIK3R1/PIK3R3/PIK3R2/PIK3CB/KRAS/PRKCA	13
hsa05142	Chagas disease	13/160	103/8538	5.37665e-08	2.30001e-07	9.64233e-08	PIK3CA/MAPK1/TGFB1/PIK3R1/PIK3R3/PIK3R2/PIK3CB/TLR4/TLR6/MYD88/TICAM1/IRAK4/TLR2	13
hsa04919	Thyroid hormone signaling pathway	14/160	122/8538	5.54544e-08	2.31001e-07	9.68425e-08	PIK3CA/PLCG2/SRC/ESR1/CTNNB1/MAPK1/MAP2K2/PIK3R1/PIK3R3/PIK3R2/PIK3CB/KRAS/PRKCA/STAT1	14
hsa04151	PI3K-Akt signaling pathway	24/160	362/8538	5.60002e-08	2.31001e-07	9.68425e-08	EGFR/PIK3CA/EGF/TGFA/GRB2/ERBB2/ERBB3/HSP90AA1/OSMR/MAPK1/MAP2K2/LPAR1/COL6A3/PIK3R1/PIK3R3/PIK3R2/PIK3CB/IRS1/PIK3CG/KRAS/PRKCA/IL6R/TLR4/TLR2	24
hsa04015	Rap1 signaling pathway	18/160	212/8538	7.62971e-08	3.09204e-07	1.29628e-07	EGFR/PIK3CA/EGF/CDH1/CRK/SRC/CTNNB1/BCAR1/FYB1/MAPK1/MAP2K2/LPAR1/PIK3R1/PIK3R3/PIK3R2/PIK3CB/KRAS/PRKCA	18
hsa05170	Human immunodeficiency virus 1 infection	18/160	213/8538	8.2009e-08	3.26622e-07	1.3693e-07	PIK3CA/PLCG2/CRK/PTK2B/MAPK1/MAP2K2/PAK4/PIK3R1/PIK3R3/PIK3R2/PIK3CB/KRAS/PRKCA/PDIA3/TLR4/MYD88/IRAK4/TLR2	18
hsa04630	JAK-STAT signaling pathway	16/160	168/8538	8.61885e-08	3.34583e-07	1.40267e-07	EGFR/PIK3CA/EGF/GRB2/OSMR/PIK3R1/PIK3R3/PIK3R2/PIK3CB/STAT3/STAT5B/PIAS3/STAT1/IL6ST/PTPN2/IL6R	16
hsa05171	Coronavirus disease - COVID-19	19/160	238/8538	8.69048e-08	3.34583e-07	1.40267e-07	EGFR/PIK3CA/PLCG2/MAPK1/HBEGF/MMP1/PIK3R1/PIK3R3/PIK3R2/PIK3CB/PRKCA/STAT3/STAT1/IL6ST/IL6R/TLR4/MYD88/IRAK4/TLR2	19
hsa05167	Kaposi sarcoma-associated herpesvirus infection	17/160	196/8538	1.31909e-07	4.99524e-07	2.09415e-07	PIK3CA/PLCG2/SRC/CTNNB1/MAPK1/MAP2K2/PIK3R1/PIK3R3/PIK3R2/PIK3CB/PIK3CG/KRAS/CD86/STAT3/STAT1/IL6ST/TICAM1	17
hsa04930	Type II diabetes mellitus	9/160	47/8538	1.68589e-07	6.28131e-07	2.63331e-07	PIK3CA/PRKCD/MAPK1/PIK3R1/PIK3R3/PIK3R2/PIK3CB/IRS1/IRS2	9
hsa05208	Chemical carcinogenesis - reactive oxygen species	18/160	227/8538	2.15727e-07	7.91e-07	3.31611e-07	EGFR/PIK3CA/EGF/ABL1/GRB2/SRC/CYP1B1/PRKCD/MAPK1/MAP2K2/PIK3R1/PIK3R3/PIK3R2/PIK3CB/KRAS/ARAF/NDUFA13/NOX4	18
hsa05162	Measles	14/160	139/8538	2.88627e-07	1.04176e-06	4.36739e-07	PIK3CA/CBLB/PIK3R1/PIK3R3/PIK3R2/PIK3CB/CD28/STAT3/STAT5B/STAT1/TLR4/MYD88/IRAK4/TLR2	14
hsa04360	Axon guidance	16/160	184/8538	3.04828e-07	1.08331e-06	4.54157e-07	PIK3CA/PLCG2/ABL1/RND1/SRC/SEMA4D/FYN/MAPK1/CAMK2D/PAK4/PIK3R1/PIK3R3/PIK3R2/PIK3CB/KRAS/PRKCA	16
hsa04625	C-type lectin receptor signaling pathway	12/160	105/8538	5.37993e-07	1.88298e-06	7.894e-07	PIK3CA/PLCG2/SRC/CBLB/PRKCD/MAPK1/PIK3R1/PIK3R3/PIK3R2/PIK3CB/KRAS/STAT1	12
hsa05230	Central carbon metabolism in cancer	10/160	71/8538	6.96809e-07	2.40243e-06	1.00717e-06	EGFR/PIK3CA/ERBB2/MAPK1/MAP2K2/PIK3R1/PIK3R3/PIK3R2/PIK3CB/KRAS	10
hsa05131	Shigellosis	18/160	250/8538	9.03001e-07	3.06755e-06	1.28601e-06	EGFR/PIK3CA/PLCG2/CRK/SRC/PRKCD/BCAR1/MAPK1/CAPN2/RPS6KA5/CD44/PIK3R1/PIK3R3/PIK3R2/PIK3CB/TLR4/CD14/MYD88	18
hsa04662	B cell receptor signaling pathway	11/160	91/8538	9.22392e-07	3.08801e-06	1.29458e-06	PIK3CA/PLCG2/BLK/GRB2/MAPK1/MAP2K2/PIK3R1/PIK3R3/PIK3R2/PIK3CB/KRAS	11
hsa04914	Progesterone-mediated oocyte maturation	12/160	111/8538	9.86702e-07	3.25612e-06	1.36506e-06	PIK3CA/HSP90AA1/PGR/MAPK1/RPS6KA1/RPS6KA3/PIK3R1/PIK3R3/PIK3R2/PIK3CB/KRAS/ARAF	12
hsa04810	Regulation of actin cytoskeleton	17/160	232/8538	1.45286e-06	4.72692e-06	1.98167e-06	EGFR/PIK3CA/EGF/CRK/EZR/SRC/BCAR1/MAPK1/MAP2K2/PAK4/LPAR1/PIK3R1/PIK3R3/PIK3R2/PIK3CB/KRAS/ARAF	17
hsa04666	Fc gamma R-mediated phagocytosis	11/160	99/8538	2.1595e-06	6.83347e-06	2.8648e-06	PIK3CA/PLCG2/CRK/PRKCD/MAPK1/PLA2G4A/PIK3R1/PIK3R3/PIK3R2/PIK3CB/PRKCA	11
hsa04750	Inflammatory mediator regulation of TRP channels	11/160	99/8538	2.1595e-06	6.83347e-06	2.8648e-06	PIK3CA/PLCG2/SRC/PRKCD/CAMK2D/PLA2G4A/PIK3R1/PIK3R3/PIK3R2/PIK3CB/PRKCA	11
hsa04929	GnRH secretion	9/160	65/8538	2.96472e-06	9.25475e-06	3.87987e-06	PIK3CA/MAPK1/MAP2K2/PIK3R1/PIK3R3/PIK3R2/PIK3CB/KRAS/PRKCA	9
hsa04611	Platelet activation	12/160	126/8538	3.82334e-06	1.17759e-05	4.93681e-06	PIK3CA/PLCG2/SRC/FYN/GP6/MAPK1/PLA2G4A/PIK3R1/PIK3R3/PIK3R2/PIK3CB/PIK3CG	12
hsa04064	NF-kappa B signaling pathway	11/160	105/8538	3.87491e-06	1.17777e-05	4.93755e-06	PLCG2/ZAP70/TNFSF11/TLR4/LY96/TICAM2/TIRAP/CD14/MYD88/TICAM1/IRAK4	11
hsa05164	Influenza A	14/160	173/8538	4.08637e-06	1.22591e-05	5.13939e-06	PIK3CA/MAPK1/MAP2K2/PRSS2/PIK3R1/PIK3R3/PIK3R2/PIK3CB/PRKCA/STAT1/TLR4/MYD88/TICAM1/IRAK4	14
hsa04931	Insulin resistance	11/160	109/8538	5.59517e-06	1.65703e-05	6.94677e-06	PIK3CA/PRKCD/RPS6KA1/RPS6KA3/PIK3R1/PIK3R3/PIK3R2/PIK3CB/IRS1/IRS2/STAT3	11
hsa05152	Tuberculosis	14/160	182/8538	7.38533e-06	2.15951e-05	9.0533e-06	SRC/MAPK1/CAMK2D/TGFB1/STAT1/TLR4/TIRAP/TLR6/CD14/MYD88/IRAK4/IRAK2/TLR1/TLR2	14
hsa04150	mTOR signaling pathway	13/160	158/8538	7.63433e-06	2.20441e-05	9.24156e-06	PIK3CA/GRB2/MAPK1/MAP2K2/RPS6KA1/RPS6KA3/PIK3R1/PIK3R3/PIK3R2/PIK3CB/IRS1/KRAS/PRKCA	13
hsa04540	Gap junction	10/160	92/8538	7.76467e-06	2.21437e-05	9.2833e-06	EGFR/EGF/GRB2/SRC/MAPK1/MAP2K2/LPAR1/KRAS/PRKCA/MAP2K5	10
hsa04928	Parathyroid hormone synthesis, secretion and action	11/160	115/8538	9.41926e-06	2.65347e-05	1.11242e-05	EGFR/CASR/MAPK1/MMP17/MMP24/HBEGF/MMP15/MMP14/ARAF/PRKCA/TNFSF11	11
hsa04725	Cholinergic synapse	11/160	116/8538	1.02397e-05	2.81806e-05	1.18142e-05	PIK3CA/FYN/MAPK1/CAMK2D/PIK3R1/PIK3R3/PIK3R2/PIK3CB/PIK3CG/KRAS/PRKCA	11
hsa04657	IL-17 signaling pathway	10/160	95/8538	1.03695e-05	2.81806e-05	1.18142e-05	HSP90AA1/MAPK1/CCL7/MMP9/LCN2/CXCL6/CXCL5/MMP1/IL17F/S100A8	10
hsa05323	Rheumatoid arthritis	10/160	95/8538	1.03695e-05	2.81806e-05	1.18142e-05	CTLA4/TGFB1/CXCL6/CXCL5/MMP1/CD28/CD86/TNFSF11/TLR4/TLR2	10
hsa05418	Fluid shear stress and atherosclerosis	12/160	141/8538	1.22783e-05	3.29801e-05	1.38263e-05	PIK3CA/CAV2/HSP90AA1/SRC/CTNNB1/MMP2/MMP9/PIK3R1/PIK3R3/PIK3R2/PIK3CB/MAP2K5	12
hsa04668	TNF signaling pathway	11/160	119/8538	1.30859e-05	3.47453e-05	1.45663e-05	PIK3CA/MAPK1/RPS6KA5/MMP14/MMP9/CXCL6/CXCL5/PIK3R1/PIK3R3/PIK3R2/PIK3CB	11
hsa04380	Osteoclast differentiation	12/160	143/8538	1.41751e-05	3.72097e-05	1.55994e-05	PIK3CA/PLCG2/GRB2/FYN/MAPK1/TGFB1/PIK3R1/PIK3R3/PIK3R2/PIK3CB/STAT1/TNFSF11	12
hsa04550	Signaling pathways regulating pluripotency of stem cells	12/160	144/8538	1.52162e-05	3.94937e-05	1.65569e-05	PIK3CA/GRB2/CTNNB1/MAPK1/MAP2K2/PIK3R1/PIK3R3/PIK3R2/PIK3CB/KRAS/STAT3/IL6ST	12
hsa05132	Salmonella infection	16/160	251/8538	1.78158e-05	4.57272e-05	1.91702e-05	PIK3CA/ANXA2/HSP90AA1/CTNNB1/MAPK1/MAP2K2/PIK3CB/PIK3CG/TLR4/LY96/TIRAP/TLR6/CD14/MYD88/IRAK4/TLR2	16
hsa04213	Longevity regulating pathway - multiple species	8/160	62/8538	1.82812e-05	4.64061e-05	1.94548e-05	PIK3CA/PIK3R1/PIK3R3/PIK3R2/PIK3CB/IRS1/IRS2/KRAS	8
hsa05146	Amoebiasis	10/160	103/8538	2.12911e-05	5.34593e-05	2.24117e-05	PIK3CA/TGFB1/PIK3R1/PIK3R3/PIK3R2/PIK3CB/PRKCA/TLR4/CD14/TLR2	10
hsa05169	Epstein-Barr virus infection	14/160	204/8538	2.70524e-05	6.71946e-05	2.817e-05	PIK3CA/PLCG2/NEDD4/CD44/PIK3R1/PIK3R3/PIK3R2/PIK3CB/STAT3/STAT1/PDIA3/MYD88/IRAK4/TLR2	14
hsa04921	Oxytocin signaling pathway	12/160	155/8538	3.18956e-05	7.83818e-05	3.286e-05	EGFR/SRC/MAPK1/MAP2K2/CAMK2D/ELK1/PLA2G4A/CAMK1G/PIK3CG/KRAS/PRKCA/MAP2K5	12
hsa04720	Long-term potentiation	8/160	67/8538	3.25764e-05	7.92122e-05	3.32081e-05	MAPK1/MAP2K2/CAMK2D/RPS6KA1/RPS6KA3/KRAS/ARAF/PRKCA	8
hsa04659	Th17 cell differentiation	10/160	109/8538	3.49456e-05	8.40879e-05	3.52522e-05	HSP90AA1/ZAP70/MAPK1/TGFB1/STAT3/STAT5B/STAT1/IL17F/IL6ST/IL6R	10
hsa04218	Cellular senescence	12/160	157/8538	3.6225e-05	8.62679e-05	3.61661e-05	PIK3CA/MAPK1/MAP2K2/CAPN2/ETS1/TGFB1/IGFBP3/PIK3R1/PIK3R3/PIK3R2/PIK3CB/KRAS	12
hsa04211	Longevity regulating pathway	9/160	90/8538	4.39278e-05	0.000103153	4.32449e-05	PIK3CA/PIK3R1/PIK3R3/PIK3R2/APPL1/PIK3CB/IRS1/IRS2/KRAS	9
hsa05145	Toxoplasmosis	10/160	112/8538	4.42085e-05	0.000103153	4.32449e-05	MAPK1/TGFB1/PIK3CG/STAT3/STAT1/TLR4/LY96/MYD88/IRAK4/TLR2	10
hsa04071	Sphingolipid signaling pathway	10/160	122/8538	9.17107e-05	0.000211852	8.88145e-05	PIK3CA/FYN/MAPK1/MAP2K2/PIK3R1/PIK3R3/PIK3R2/PIK3CB/KRAS/PRKCA	10
hsa04923	Regulation of lipolysis in adipocytes	7/160	59/8538	0.000107118	0.000243998	0.000102291	PIK3CA/PIK3R1/PIK3R3/PIK3R2/PIK3CB/IRS1/IRS2	7
hsa05140	Leishmaniasis	8/160	79/8538	0.000107739	0.000243998	0.000102291	MAPK1/ELK1/TGFB1/STAT1/TLR4/MYD88/IRAK4/TLR2	8
hsa05415	Diabetic cardiomyopathy	13/160	205/8538	0.000118776	0.000266381	0.000111675	PIK3CA/PRKCD/CAMK2D/MMP2/TGFB1/MMP9/PIK3R1/PIK3R3/PIK3R2/PIK3CB/IRS1/PRKCA/NDUFA13	13
hsa05168	Herpes simplex virus 1 infection	12/160	182/8538	0.000151436	0.000336363	0.000141014	PIK3CA/SRC/PIK3R1/PIK3R3/PIK3R2/PIK3CB/STAT1/PDIA3/MYD88/TICAM1/IRAK4/TLR2	12
hsa04613	Neutrophil extracellular trap formation	12/160	193/8538	0.000262073	0.00057656	0.000241711	PIK3CA/PLCG2/SRC/MAPK1/MAP2K2/PIK3R1/PIK3R3/PIK3R2/PIK3CB/PRKCA/TLR4/TLR2	12
hsa04140	Autophagy - animal	11/160	169/8538	0.000320442	0.000698322	0.000292758	PIK3CA/PRKCD/MAPK1/MAP2K2/PIK3R1/PIK3R3/PIK3R2/PIK3CB/IRS1/IRS2/KRAS	11
hsa05010	Alzheimer disease	18/160	391/8538	0.000364398	0.000786691	0.000329804	PIK3CA/CTNNB1/CDK5R1/MAPK1/MAP2K2/CAPN2/BACE1/PIK3R1/PIK3R3/PIK3R2/PIK3CB/IRS1/IRS2/KRAS/ARAF/IDE/NDUFA13/NOX4	18
hsa05203	Viral carcinogenesis	12/160	205/8538	0.000454849	0.000972871	0.000407856	PIK3CA/GRB2/SRC/MAPK1/PIK3R1/PIK3R3/PIK3R2/PIK3CB/KRAS/STAT3/STAT5B/IL6ST	12
hsa01524	Platinum drug resistance	7/160	75/8538	0.00048516	0.00102818	0.000431045	PIK3CA/ERBB2/MAPK1/PIK3R1/PIK3R3/PIK3R2/PIK3CB	7
hsa05216	Thyroid cancer	5/160	37/8538	0.000582783	0.00122385	0.000513073	CDH1/CTNNB1/MAPK1/MAP2K2/KRAS	5
hsa04932	Non-alcoholic fatty liver disease	10/160	157/8538	0.00071122	0.00148011	0.000620505	PIK3CA/TGFB1/PIK3R1/PIK3R3/PIK3R2/PIK3CB/IRS1/IRS2/NDUFA13/IL6R	10
hsa04217	Necroptosis	10/160	159/8538	0.000784752	0.00161855	0.000678545	HSP90AA1/CAMK2D/CAPN2/PLA2G4A/STAT3/STAT5B/STAT1/TLR4/TICAM2/TICAM1	10
hsa04730	Long-term depression	6/160	60/8538	0.000855875	0.00174962	0.000733493	MAPK1/MAP2K2/PLA2G4A/KRAS/ARAF/PRKCA	6
hsa05166	Human T-cell leukemia virus 1 infection	12/160	224/8538	0.000998318	0.00201045	0.000842842	PIK3CA/MAPK1/MAP2K2/ELK1/ETS1/TGFB1/PIK3R1/PIK3R3/PIK3R2/PIK3CB/KRAS/STAT5B	12
hsa04210	Apoptosis	9/160	136/8538	0.00100087	0.00201045	0.000842842	PIK3CA/MAPK1/MAP2K2/CAPN2/PIK3R1/PIK3R3/PIK3R2/PIK3CB/KRAS	9
hsa05321	Inflammatory bowel disease	6/160	66/8538	0.00141651	0.0028072	0.00117686	TGFB1/STAT3/STAT1/IL17F/TLR4/TLR2	6
hsa05165	Human papillomavirus infection	15/160	333/8538	0.00142183	0.0028072	0.00117686	EGFR/PIK3CA/EGF/GRB2/CTNNB1/MAPK1/MAP2K2/COL6A3/PIK3R1/PIK3R3/PIK3R2/PIK3CB/KRAS/STAT1/TICAM1	15
hsa05130	Pathogenic Escherichia coli infection	11/160	203/8538	0.00147619	0.00288982	0.0012115	ABL1/EZR/SRC/FYN/MAPK1/CLDN1/LPAR1/TLR4/TIRAP/MYD88/IRAK4	11
hsa04936	Alcoholic liver disease	9/160	144/8538	0.00149734	0.0029066	0.00121853	CTNNB1/TLR4/LY96/TIRAP/NOX4/CD14/MYD88/TICAM1/IRAK4	9
hsa04520	Adherens junction	7/160	93/8538	0.00174892	0.00336668	0.00141141	EGFR/CDH1/ERBB2/SRC/CTNNB1/FYN/MAPK1	7
hsa04070	Phosphatidylinositol signaling system	7/160	98/8538	0.00236288	0.00451095	0.00189112	PIK3CA/PLCG2/PIK3R1/PIK3R3/PIK3R2/PIK3CB/PRKCA	7
hsa04973	Carbohydrate digestion and absorption	5/160	52/8538	0.00277334	0.00525116	0.00220144	PIK3CA/PIK3R1/PIK3R3/PIK3R2/PIK3CB	5
hsa04621	NOD-like receptor signaling pathway	10/160	189/8538	0.0028696	0.00538926	0.00225934	HSP90AA1/ERBIN/PRKCD/CASR/MAPK1/STAT1/TLR4/MYD88/TICAM1/IRAK4	10
hsa05016	Huntington disease	13/160	311/8538	0.00554394	0.0103278	0.00432973	POLR2A/POLR2I/POLR2K/POLR2H/POLR2C/POLR2D/POLR2F/POLR2L/POLR2E/POLR2J/POLR2G/POLR2B/NDUFA13	13
hsa04152	AMPK signaling pathway	7/160	122/8538	0.00788706	0.0145753	0.0061104	PIK3CA/PIK3R1/PIK3R3/PIK3R2/PIK3CB/IRS1/IRS2	7
hsa05416	Viral myocarditis	5/160	70/8538	0.00987236	0.0180993	0.00758778	ABL1/SNTA1/FYN/CD28/CD86	5
hsa04916	Melanogenesis	6/160	101/8538	0.0115808	0.0210643	0.00883078	CTNNB1/MAPK1/MAP2K2/CAMK2D/KRAS/PRKCA	6
hsa04270	Vascular smooth muscle contraction	7/160	134/8538	0.0128433	0.0231782	0.00971697	PRKCD/MAPK1/MAP2K2/PLA2G4A/PLA2G1B/ARAF/PRKCA	7
hsa05144	Malaria	4/160	50/8538	0.0140166	0.0250995	0.0105225	TGFB1/TLR4/MYD88/TLR2	4
hsa04623	Cytosolic DNA-sensing pathway	5/160	83/8538	0.0195332	0.0347089	0.014551	POLR2K/POLR2H/POLR2F/POLR2L/POLR2E	5
hsa05134	Legionellosis	4/160	56/8538	0.0205141	0.0361737	0.0151651	TLR4/CD14/MYD88/TLR2	4
hsa04020	Calcium signaling pathway	10/160	254/8538	0.0209519	0.0366659	0.0153714	EGFR/EGF/PLCG2/TGFA/ERBB2/ERBB3/PTK2B/CAMK2D/CAMK1G/PRKCA	10
hsa05222	Small cell lung cancer	5/160	93/8538	0.0301734	0.0524065	0.0219704	PIK3CA/PIK3R1/PIK3R3/PIK3R2/PIK3CB	5
hsa05020	Prion disease	10/160	278/8538	0.0359765	0.0620192	0.0260003	PIK3CA/CAV2/FYN/PRKCD/MAPK1/PIK3R1/PIK3R3/PIK3R2/PIK3CB/NDUFA13	10
hsa04061	Viral protein interaction with cytokine and cytokine receptor	5/160	100/8538	0.0394439	0.0674929	0.0282951	CCL7/CXCL6/CXCL5/IL6ST/IL6R	5
hsa04920	Adipocytokine signaling pathway	4/160	70/8538	0.0419661	0.0712807	0.029883	APPL1/IRS1/IRS2/STAT3	4
hsa05120	Epithelial cell signaling in Helicobacter pylori infection	4/160	71/8538	0.0438468	0.0739315	0.0309943	EGFR/PLCG2/SRC/HBEGF	4
hsa04974	Protein digestion and absorption	5/160	105/8538	0.0470216	0.0787101	0.0329976	COL18A1/COL6A3/COL12A1/PRSS2/MEP1A	5
hsa00562	Inositol phosphate metabolism	4/160	73/8538	0.0477487	0.0793521	0.0332668	PIK3CA/PLCG2/PIK3CB/PIK3CG	4
