# Supplementary material for: Bioinformatics-Guided Network Pharmacology Exploration of Taraxacum Officinale’s Renoprotective Effects Against Cisplatin-Induced Nephrotoxicity
Source: Nutrients. 2025 Sep 29;17(19):3092. doi: 10.3390/nu17193092 (PMC12525703; doi:10.3390/nu17193092)
Supplement: Supplementary file 1 [file nutrients-17-03092-s001.zip › Supplementary Table 6.xlsx]

## Sheet: Sheet1
Protein name	Molecule name	PDB	Vina scores(kcal/mol)	Center
				x	y	z
ATF4	CA	1ci6	-5	20.633	-11.83	14.013
	CTA		-6.3	20.633	-11.83	14.013
	CGA		-6.3	20.633	-11.83	14.013
	CCA		-5.4	20.633	-11.83	14.013
eIF2α	CA	1kl9	-5.6	8.881	0.478	13.354
	CTA		-6	8.881	0.478	13.354
	CGA		-6.9	8.881	0.478	13.354
	CCA		-7	8.881	0.478	13.354
PERK	CA	4x7k	-6.6	36.035	12.129	5.473
	CTA		-7.6	36.035	12.129	5.473
	CGA		-7.9	36.035	12.129	5.473
	CCA		-9.4	36.035	12.129	5.473
	Molecular docking parameters and results of four active ingredients in Taraxacum binding with PERK/ATF4/eIF2α.
